# Supplementary material for: Antiparallel protocadherin homodimers use distinct affinity- and specificity-mediating regions in cadherin repeats 1-4
Source: eLife. 2016 Jul 29;5:e18449. doi: 10.7554/eLife.18449 (PMC5001838; doi:10.7554/eLife.18449)
Supplement: Figure 4—source data 1. — DOI: http://dx.doi.org/10.7554/eLife.18449.013 [file elife-18449-fig4-data1.a2m]

>UniRef100_UPI0001CE26DA
QLHYTVQEEQEHGTFVGNIAEDLGLDITLSARRFQTRTPYLDLNLETGVLYVNEKIDREQICKQSPSCVLHLEVFLENPL
ELFRVEIEVLDINDNPPSFPEPDLTVEISESATPGTRFPLESAFDPDVGTNSLRDYEITPNSYFSLDVQTQDGNRFAELV
LEKPLDREQQAVHRYVLTAVDGGQQQRTGTALLTIRVLDSNDNVPAFDQPVYTVSLPENSPPGTLVIQLNATDPDEGQNG
EVVYSFSSHSPRARELFGLSPRTGRLEVSGELDFEESPVYQVYVQAKDLGPNAVPAHCKVLVRVLDANDNAPEISFSTVK
EAVSEGAAPGTVVALFSVTDRDSEENGQVQCELLGDVPFRLKSSFKNYYTIVTEAPLDREAGDSYTLTVVARDRGEPSLS
SSKSIQVQVSDVNDNAPRFSQPVYDVYVTEN
>UniRef100_UPI0004F136CD
TVQYRVLEEVPPGTVIGSLAEHFEGGESEAAETFQLGRFPLHVGSGDGVLSTAGRVDREQLCRHSDPCWVSFDVLAAQNP
ALIHVEVQVMDVNDNAPRFPTAELELEISESASLRTRIPLDRALDADAGPNARCSYALSPSEHFALEVVSGDGTRHAELV
VVKEVDRELHSSFDLVLTATDHGEPPKSGTALIKVIVLDSNDNSPVFAESSLTVEVREDTQPGTLLVTVTATDPDQGPNG
EIEYSLSRHPPEVLSTFSIDARTGSILLRLPLDYEETHAYELDVQARDLGANPVPAHCKVLVKVLDVNDNAPNVHVTWAA
RELSEALPKDSFVALVTASDPDSGSNGQVLCSLSQYEHFRLKRTNSHSFALLTNASLDRERRAEYNLTLVVRDMGDLSLA
VLKHLTICISDVNDNAPAFEKAAYEAAVAEN
>UniRef100_UPI0003C8E99D
-VKYQVSEEVPSGTVIGKLSGELGWEEEGQAAAFQIQALPIQVNPEDGLLSTGGRLDREQLCKHQDPCLVSFDVLVTGGL
ALIHVEIQVLDINDHQPEFPKGEQELEISESASLHTRIPLDRARDPDTGPNTLHSYTLSPSEHFALDVIVGDETKHAELV
VVKELDREIQSFFDLVLTAYDNGNPPKSGTSLVKVNVLDSNDNSPTFAESLLAVEIQEDTAPGTLLINLTATDPDQGPNG
EVEFFLSEHPREVLDTFSIDAKTGQVFLLRSLDYEKNSAYEVDVQARDLGPNSIPAHCKVLVKVLDINDNAPRIHITWVS
QPVSEALPKDSFVALIMTEDLDSGNNGLVHCWLNQQNHFRLKRNNGNTYMLLTNATLDRERWPKYTFTLLARDQGPQPLS
AKKQFSIQINDANDNAPVFEKSRYEVSTREN
>UniRef100_UPI000388C494
NLKYRIYEEQRVGSVIARLSEDVAFKIPPSSVRFRANSPLLVVREDNGEISIGAKIDREQLCQKNLNCSIEFDVITTEHL
QLFHVEVEVLDINDNSPQFSRALIPIEISESAAVGTRIPLDSAFDPDVGENSLHTYSLSANDFFNIEVRTRDGAKYAELI
VVRELDRELKSSYELQLTASDMGVPQRSGSSILKISISDSNDNSPVFEQQSYIIQLLENSPVGTLLIDLNATDPDEGANG
KVMYSFSSHSSKIIETFKIDSEKGHLTLLTQVDYEITKSYEIDAQAQDLGPNSIPAHCKIIIKIVDVNDNKPEINLNLMS
PGISEGSPMDTFVAIVRVQDKDSGVNGEIVCKLHGHGHFKLQKTYENNYLILTNATLDREKRSEYSLTVIAEDKGTPSLS
TVKHFTVQINDENDNPPRFQTNRYEVVILEN
>UniRef100_UPI00052A0AC0
----------------------------------------------SGLLVTKQKIDRDLLCRQSSKCVISLEV-MSSSM
EICVIKLEIKDLNDNAPSFPTDQIELEISETASPGTRVPLESAYDPDSGSFGVQSYEITPNDLFGLETKTRDGSRFAELV
VEKSLDRETQSHYSYVITALDGGDPPNFGTVELSIRVIDSNDNNPLFEEPAYTVSVPENAPPGTPVIRLNASDPDEGTNG
QVLYSFHSYSERARELFQIDAQSGLITVSGAIDYEEGHVYELDVQAKDLGPNSIPAHCKVTISVQDANDNPPLINLLSVN
SEVSENAPPGYVIALVRVSDRDSGANGRVQCKLLGNVPFRLQ-EYESFSTILVDGRLDREQRDQYNLTIQAKDNGIPSLQ
TTKSFTVKITDENDNHPHFSKPYYQVIVQEN
>H2T7J2_TAKRU
-ILYRVQEEQPPNTLIGSLAADQGLPDSGHLYKLEVGSPYLRVDGKTGDIFTTEPIDRETLCRKGKPCYLEFEVSVNQSP
RLIEGRIEVQDINDNTPQFPSSVLTISVPENTIMGALFSIPLAMDRDSDRNGVADYALTAATLFGLQVADDRGGKLPQLI
VLGNLDRELKDSYDLTIKAVDGGNPQRYSSALLRVVVTDANDNAPRFEKSMYEAEVSENSPIGHSVLQVKANDSDMGPNG
EIEYTLHQAVDPVPKLLRIDRSTGTIYVKGPLDREDISSLSFYVVARDKGPQPKSSKTFVTIEVTDQNDNAPAVEIRGIV
ANISEDMPVGTAVALVQVSDKDEGENAVVTCVVAGDVPFQLRSDNKRKYFLQTTTPLDYERVRDYRVEIVAVDSGNPALS
STNSLKVQVTDVNDNSPIFSPTLFEVDFAEE
>B7ZM79_HUMAN
ELIYTIREELPENVPIGNIPKDLNISHIAATGTYRLDAPLVKVSSSTGEIFTTSRIDREKLCAEENECFFELEVVINDFF
RLIKIKIIVKDTNDNAPMFPSPVINISIPENTLINSRFPIPSATDPDTGFNGVQHYELLNQSVFGLDIVETEGEKWPQLI
VQQNLDREQKDTYVMKIKVEDGGTPQKSSTAILQVTVSDVNDNRPVFKEGQVEVHIPENAPVGTSVIQLHATDADIGSNA
EIRYIFGAQAPATKRLFALNNTTGLITVQRSLDREETAIHKVTVLASDGSST--PARATVTINVTDVNDNPPNIDLRYII
SPLSEKDPVNTKIALITVSDKDTDVNGKVICFIEREVPFHLKAVYDNQYLLETSSLLDYEGTKEFSFKIVASDSGKPSLN
QTALVRVKLEDENDNPPIFNQPVIELSVSEN
>UniRef100_UPI00054C5F0E
QIRYSVPEEADHGTLVGNIAEDLGLDLTLASRRFQVRSPYLEVNLENGVLFVNEKIDREQICKQSASCQLNMEVFLENPL
ELFRVEIEVVDINDNPPSFPETDITVEISESATPGTRFPLESAFDPDVGSNALRTYDITNNNYFYLDVQTQDGNKFAELV
LEKPLDREQQAAHRYVLTAVDGGQPPRTGTALLVVKVLDSNDNVPVFDQPVYTVSLSENAPVGTLVIQLNATDLDEGLNG
EIVYSFSNHSSRVKDLFSIDPRTGRIEVRGEVDFEESSLYQIFVQAKDLGPNAVPAHCKVLVKVTDVNDNAPEITFSTVT
ESVSEKAAPGTVIALLSVTDRDAEENGQIHVEILGDVPFKLKSSFRNYFTIVTDGPLNREAADSYSVTVVARDKGTPSLA
TSKSIRVQVSDENDNAPTFTQPIYDVYVTEN
>UniRef100_UPI0001D6052D
NLNYSVPEEQGAGTVIGNIGRDARLQPGSKSGSYRVAPHLLDVDADSGLLYTKQRIDRESLCRHNAKCQLSLEVFA-NDK
EICMIKVEIQDINDNAPSFSSDQIEMDISENAAPGTRFPLTSAHDPDAGENGLRTYLLTRDDHFGLDVKTRDGTKFPELV
IQKALDREQQNHHTLVLTALDGGEPPRSATVQINVKVIDSNDNSPVFEAPSYLVELPENAPLGTVVIDLNATDADEGPNG
EVLYSFSSYPDRVRELFSIDPKTGLIRVKGNLDYEENGMLEIDVQARDLGPNPIPAHCKVTVKLIDRNDNAPSIGFVSVR
QGLSEAAPPGTVIALVRVTDRDSGKNGQLQCRVGGSVPFKLEENYDNFYTVVTDRPLDRETQDEYNVTIVARDGGSPPLN
STKSFAVKILDENDNPPRFTKGLYVLQVHEN
>UniRef100_UPI0003447F87
-LRYRLAEEGPADVRIGNVASDLGIVTG--SGEVTFGSEYLKIDNLTGELSTSERIDREKLCQDENECFLDFEVSVQSWV
DLFEGRVIVLDINDNTPTFPSPVLTLTVEENRPVGTLYLLPTATDRDFGRNGIERYELNPSSVFELQVADTDGEKQPQLI
VKGALDREQRDSYELTLRVRDGGDPPRSSQAILRVLITDVNDNSPRFEKSVYEADLAENSAPGTPILQLRAADLDVGVNG
QIEYVFGAATESVRRLLRLDETSGWLSVLHRIDREEVNQLRFTVMARDRGQPPKTDKATVVLNIKDENDNVPSIEIRKIV
ANVAEDVLVDTPIALVQVSDRDQGENGVVTCTVVGDVPFQLKPQNKKKYFLHTSAPLDYETTREFNVVIVAVDSGSPSLS
SNNSLVVKVGDTNDNPPVFGQSVVEVYFPEN
>UniRef100_UPI0002A4A5DE
TIQYRVWEEQPAGTQVGCLLDDLRRSDEGSLEEFQVKALPFSVSTRDGVVSTQGRLDREQLCRGSDLCEVAFSVLYSGAV
NCLRVRVEVMDLNDHSPSFPSALQEVEISETASLGMRIPLERAVDPDAGTNGLQAYTLSTSLHFVLEVTNAAGIKQAELV
VIKELDRELQDSFDLTMVAWDKGNPAKSGTTSIRVLIQDSNDNSPKFEDSYPTVTIPEDTALGTTIIKLRASDPDLGPNG
EVDFLLSKLLPAVQKCFYVDSQTGDLIVQAPLDYEVQSSYEVIIQAVDHGPNAIPAHCKVQVELMDVNDNAPRIHTAWTS
DAVMETAPVGTFVAMVTVNDADSRKNGEVSLAIKDSVPFRLIKMYGNIYKVVTDGSLDREKVMHYNVTLLAQDHGSPLLV
SVEQLGVSVLDDNDNAPVFSANIYRATLKEN
>UniRef100_UPI0003292F74
QVVYKVPEEQPPNTLIGSLAADYGFPDVGHLYKLEVGAPYLRVDGKTGDIFTTESIDREGLCQNQEPCILEFEVSINGSP
RLLEGQIEVQDINDNTPNFASPVITLAIPENTNIGSLFPIPLASDRDAGPNGVASYELQAQELFGLQVAEDQEEKQPQLI
VMGNLDRERWDSYDLTIKVQDGGNPPRASSALLRVTVLDTNDNAPKFERPSYEAELSENSPIGHSVIQVKANDSDQGANA
EIDYTFHQAPEVVRRLLRLDRNTGLITVQGPVDREELSTLRFSVLAKDRGANPKSARAQVVVTVKDMNDNAPTIEIRGIM
ANISEDVAEETAVALVQVSDRDEGENAAVTCVVAGDVPFQLRQDSKKKYFLQTTTPLDYEKVKDYTIEIVAVDSGNPPLS
STNSLKVQVVDVNDNAPVFTQSVTEVAFPEN
>UniRef100_UPI000556E58E
-LELQLDEEQPAGTIVGDISAG--LPPGIGGLYFISVSNDLNIDENTGIITTAQRLDREQRDHYSF-------IAVTMTG
VTIEVSITVNDINDHAPVFPKKKAVLKIPEHTAVGTRFSLEPATDADKDQLTTQGYAIREGQAFRLETKRANKVLYLDLV
VNGLLDREKRSLYTLVVEAFDGGSTKRMGSMTLDVTVTDINDHAPLFNQSRYHAIISESLPQGSSILQVFATDEDEGDNG
LVLYEINRRQSDPDRSFVMDIKSGVITLNRPLDYELKRVHELVVQARDNASQPEVTNAFVTIHVRDFNDNQPTMTIIFLS
EDISEGAQPGQYVARISVTDPDYGEYANVNVSLEGDGKFALTTKDSIIYLIYVDQVLDREERDSYDLRVMATDSGTPPLR
AESSFTIQVIDVNDNPPLFDQQAYRQTIPEV
>UniRef100_UPI000521B643
NLKYRIYEEQRVGSVIARLSEDVALKMPPSSVRFRANSPLLVVREDNGEISIGAKIDREQLCQKNLNCSIEFDVITTEHL
QLFHVEVEVLDINDNSPQFSRALIPIEISESAAVGTRIPLDSAFDPDVGDNSLHTYSLSANDFFSIEVRTRDGAKYAELI
VVRELDRELKSSYELQLTASDKGVPQRSGSSLLKISISDSNDNSPVFEQQSYIIQLLENSPVGTLLIDLNATDPDEGANG
KVVYSFSSHSAKITETFKIDSEKGHLTLLKQVDYEVTKSYEIDAQAQDLGPNSIPAHCKIIIKIVDVNDNRPEINLNLMS
PEISEGSPLDTFVALVRVQDKDSGVNGEIVCKLHGHGHFKLQKTYENNYLILTNATLDREKRSEYSLTVIAEDKGTPSLS
TVKHFTVQISDENDNPPRFQTNRYEVVILEN
>UniRef100_UPI0003BD4C3E
QIRYSVPEEADHGTLVGNIAEDLGLDLTLASRRFQVRTPYLEVNLENGVLFVNEKIDREQICKQSASCQLNMEVFLENPL
ELFRVEIEVVDINDNPPSFPETDITVEISESATPGTRFPLESAFDPDVGSNALRTYDITTNNFFYLDVQTQDGNKFAELV
LEKPLDREQQTAHRYVLTAVDGGQPPRTGTALLVVKVLDSNDNVPVFEQPVYTVSLSENAPLGTLVIQLNATDLDEGLNG
EIVYSFSNHSSRVKDLFSIDSRTGRIEVRGEVDFEESSLYQIFVQAKDLGPNAVPAHCKVLVKLSDVNDNAPEITFSTVT
ESVSENAAPGTVIALLSVTDRDAEENGQVHVEILGDVPFKLKSSFKNYFTIVTDGPLNREQADSYSVTVVARDKGTPSLA
TSKSIRVQVSDENDNAPTFTQPLYDVYVTEN
>UniRef100_O14917
NLNYSVPEEQGAGTVIGNIGRDARLQPGSKSGSYRVAPHLLDVDADSGLLYTKQRIDRESLCRHNAKCQLSLEVFA-NDK
EICMIKVEIQDINDNAPSFSSDQIEMDISENAAPGTRFPLTSAHDPDAGENGLRTYLLTRDDHFGLDVKSRDGTKFPELV
IQKALDREQQNHHTLVLTALDGGEPPRSATVQINVKVIDSNDNSPVFEAPSYLVELPENAPLGTVVIDLNATDADEGPNG
EVLYSFSSYPDRVRELFSIDPKTGLIRVKGNLDYEENGMLEIDVQARDLGPNPIPAHCKVTVKLIDRNDNAPSIGFVSVR
QGLSEAAPPGTVIALVRVTDRDSGKNGQLQCRVGGSVPFKLEENYDNFYTVVTDRPLDRETQDEYNVTIVARDGGSPPLN
STKSFAIKILDENDNPPRFTKGLYVLQVHEN
>UniRef100_UPI00045D5729
RVVYKVPEEQPPNTLIGSLAADYGFPDVGHLYKLEVGAPYLRVDGKTGDIFTTESIDREGLCQNQEPCILEFEVSINGSP
RLLEGQIEVQDINDNTPNFASPVITLAIPENTNIGSLFPIPLASDRDTGPNGVASYELQAQELFGLQVAEDQEEKQPQLI
VMGNLDRERWDSYDLTIKVQDGGSPPRASSALLRVTVLDTNDNAPKFERPSYEAELSENSPIGHSVIQVKANDSDQGANA
EIDYTFHQAPEVVRRLLRLDRNTGLITVQGPVDREDLSTLRFSVLAKDRGANPKSARAQVVVTVKDMNDNAPTIEIRGIM
ANISEDVAEETAVALVQVSDRDEGENAAVTCVVAGDVPFQLRQDSKKKYFLQTTTPLDYEKVKDYTIEIVAVDSGNPPLS
STNSLKVQVVDVNDNAPVFTQSITEVAFPEN
>M3Y9A6_MUSPF
TVKYQVAEEVPSGTVIGKLSQELGWEEGGMKTAFQVQALPIQVDPEDGLLSTGSRLDREQLCRQQDPCLVSFDVLATGDL
ALIHVEIQVLDINDHEPQFPKGEQELEISESASLRTRIPLDRALDPDTGSNTLHSYTLSPSEHFALDVIVGDETKHAELV
VVKELDREIHSFFDLVLTAYDSGSPPKSGTSLVKVNVLDSNDNSPMFAESSLALEIQEDAAPGTLLINLTATDPDQGPNG
EVEFFLSKHPPEVLDTFSIDAKTGQVILRQRLDYEKNPAYEVDVQAKDLGPNPIPAHCKVLIKVLDVNDNAPSIHITWAS
EPVSEALPKDSFIALVMADDLDSGNNGLVHCWLSQELHFRLKRTNGNTYMLLTNTTLDREQWPEYTLTLLAQDQGLQPLS
AKKQLSIQISDANDNAPVFERSRYEVSTREN
>UniRef100_UPI000333319C
-LRYRLAEEGPADVRIGNVASDLGIVTG--SGEVTFGSEYLKIDNLTGELSTSERIDREKLCQDENECFLDFEVSVQSWV
DLFEGRVIVLDINDNTPTFPSPVLTLTVEENRPVGTLYLLPTATDRDFGRNGIERYELLQEPVFELQVADTDGEKQPQLI
VKGALDREQRDSYELTLRVRDGGDPPRSSQAILRVLITDVNDNSPRFEKSVYEADLAENSAPGTPILQLRATDSDVGVNG
QIEYVFGAATESVRRLLRLDETSGWLSVLHRIDREEVNQLRFTVMARDRGQPPKTDKATVVLSIKDENDNVPSIEIRKIV
ASVAEDVLVDTPIALVQVSDRDQGENGVVTCTVVGDVPFQLKPQNKKKYFLHTSAPLDYESTREFNVVIVAVDSGSPSLS
SNNSLVVKVGDTNDNPPVFGQSVVEVYFPEN
>UniRef100_UPI0003ABA19F
--------------------------------------TDLAIDEHSGVVRTARVLDREQRDRYR------FTA-VTPDG
ATVEVTVRVADINDHAPAFPQARAALQVPEHTAFGTCYPLEPARDADAGHLGTQGYALSGDETFRLETRPGDGAPVPELV
VTGELDRENRSHYMLQLEAYDGGSPPRRAQTLLDVTLLDINDHAPAFNQSRYHAVVSESLAPGSPVLQVFASDADAGANG
AVTYEINRRQSEGDGPFSIDAHTGLLQLERPLDFEQRRVHELVVQARDGGAHPELGSAFVTVHVRDANDNQPSMTVIFLS
ADVSEAAPPGQLVARISVSDPDDGDFAHVNVSLEGEGHFALSTQDSVIYLVCVARRLDREERDAYNLRVTATDSGSPPLR
AEAAFVLHVTDVNDNAPAFDRQFYQPELPEV
>L5KA52_PTEAL
QLHYTVQEEQEHGTFVGNIAEDLGLDITLSARRFQTRTPYLDLNLETGVLYVNEKIDREQICKQSPSCVLHLEVFLENPL
ELFRVEIEVLDINDNPPSFPEPDLTVEISESATPGTRFPLESAFDPDVGTNSLRDYEITPNSYFSLDVQTQDGNRFAELV
LEKPLDREQQAVHRYVLTAVDGGQQQRTGTALLTIRVLDSNDNVPAFDQPVYTVSLPENSPPGTLVIQLNATDPDEGQNG
EVVYSFSSHSPRARELFGLSPRSGRLEVSGELDYEESPVYQVYVQAKDLGPNAVPAHCKVLVRVLDANDNAPEISFSTVK
EAVSEGAAPGTVVALFSVTDRDSEENGQVQCELLGDVPFRLKSSFKNYYTIVTEAPLDREAGDSYTLTVVARDRGEPALS
TSKSIQVQVSDVNDNAPRFSQPVYDV-----
>UniRef100_UPI0003D751CF
NLKYSVEEEQRAGTVIANVAKDARFALDRQASAFRVAPHLVDINPSSGLLVTKQKIDRDLLCRQSPKCIISLEV-MSSSM
EICVIKVEIKDLNDNAPSFPAAQIELEISEAASPGTRIPLDSAYDPDSGSFGVQTYELTPNELFGLEIKTRDGSRFAELV
VEKSLDRETQSHYSFRITALDGGDPPHMGTVGLSIKVTDSNDNNPVFGESTYSVSVPENSPPNTPVIRLNASDPDEGTNG
QVVYSFYGYNDRTRELFQIDPHSGLVTVTGALDYEEGHVYELDVQAKDLGPNSIPAHCKVTVSVLDTNDNPPIINLLSVN
SEVSESAPPGYVIALVRVSDRDSGLNGRVQCRLLGNVPFRLQ-EYESFSTILVDGRLDREQHDQYNLTIQARDSGVPMLQ
SAKSFTVRITDENDNHPHFSKPYYQVIVQEN
>H2ZZL6_LATCH
NLSLSIDEGLPPETIVGDIRAGLQAVVT-PNTGFFIESAVLDIDVDTGIIRTAKVLDRETRDGYRF-------VAATLFG
DVVQVEIVVNDVNDHPPVFPRASLQLNVSEQSPAGTRFPLDGALDPDAEEFSTRGYAITPGGVFKLHYKPGGGVLNLDLV
LETKLDRETTEDYSITIEAFDGGEPPRTGQMRVDIRVLDENDNPPLFNQTEYQAFVWENAGQGISVGQVYASDLDLGDNA
AVKYQINRRQSDPGEYFIIDSITGIITLNKALDYEDQPLHKLVVQAKDGGAQPESSSTFFIIKVLDINDNSPTIDIIFLT
ETVSEGAAIGDYVARISVSDPDL-HHQAVHISLEGNKMFALQARDDFLYFLCVNGALDRETQELYEVKVSVSDLGAPPLW
SERTVLLRVTDLNDNPPVFELKEYKAQVSEA
>I3KGJ8_ORENI
TTRYFTYEEDAPGTEIGNLSQDLKIDPADPDTSFRFNSSVIHMRENDGLLSVAEIIDREQLCPRTPRCFITFDIVAREKF
QLIHVEIEVKDINDHSPNFPRNETTLEIVENVPLDSRFPLQIALDQDVGDNYIQSYNSSSSSHFSVEVRDRDGVKFAELV
LVRQLDREVEDSYTIEVTAYDGGVPAKSGSMTVNIKVLDFNDNSPTFEHSSLKVELNEDYPVGHRVLRVHAFDPDDGING
EVMYAFSDGSLEAARLFHLDPHSGDVTLKALVDFEKRRSYELSIKASDLGANSVPSTCRVVIDIVDVNDNAPEISIKPMT
SSITETAAAESFVALISTSDRDSGSNGYVRVSLLEHEHFTLQQAYGDTFMIVTTTTLDREKIPEYNLTVVAEDLGSPPFK
TIRQYTIRVTDENDNPPLFSKPLYEVSVLEN
>I3N849_SPETR
TVRYSTFEEDAPGTVIGTLAEDLHMKVS-GDTSFRLNSSLLRVREGDGQLTVGDGLDRERLCGQAPQCVLAFDVVSQEQF
RLVHVEVEVRDVNDHAPRFPRAQIPVEVSEGAAVGTRIPLEVPVDEDVGANGLQSVRLAPHSPFRVELQTRDGAQCADLV
LLQELDRESQAAYSLELVAQDGGRPPRSATAALSVRVLDANDHSPAFPQAVAEVELAEDAPVGSLLLDLDAADPDEGPNG
DVVFSFGARPPEARRLFRLDPRSGRLTLAGPVDYERQDTYELDVRAQDRGPGPRAATCKVIVRIRDVNDNAPDIAITPLT
SLVPEGAARESLVALVSTSDRDSGANGQVRCALYGHEHFRLQPAYAGSYLVVTAASLDRERIAEYNLTLVAEDRGAPPLR
TVRPYTVRVGDENDNAPLFTRPVYEVSVREN
>A0A094K699_ANTCR
EKNYTVREELPENVLIGNLLKDLNLTLDSSPLQFKLDVPLVRVEENTGEIFTTARIDREKLCSSENRCFYEVEVAVDEVF
RLVKIRFLVEDINDNAPLFPSTVINISIPENTAINSRYSVPSAIDPDIGVNGIQHYELLKQNVFGLDIIETEGDKWPQLI
VQQILDREQKDTYVMKIKVEDGGSPPRSSTAILQVTVTDVNDNRPVFKENDIEVSVPENAPVGTSVSQLHATDADLGSNA
QIHFYFSNQSSLAKRLFAIDNTTGLITIREPLDREESPVHKLTVLASDGSST--PSRATVTVNVTDINDNIPSIDTRYII
NPLSEKAPLNTKIALITVMDKDADLNGKVTCFTDHDVPFRLKPVFDNQFLLETATFLDYEATREYAIKIVASDSGKPPLN
QSAMLLIKIKDENDNAPVFTQPIIGLSIPEN
>UniRef100_UPI0003EDEDF4
TVRYSTFEEDAPGTVIGTLAEDLHMKVS-GDTSFRLNSSLLRVREGDGQLTVGDGLDRERLCGQAPQCMLAFDVVSQEQF
RLVHVEVEVRDINDHAPRFPRAQIPVEVSEGAAVGTRIPLEVPVDEDVGANGLQSVRLAPHSPFRVELQTRDGAQCADLV
LLQELDRESQAAYSLELVAQDGGRPPRSATAALSVRVLDANDHSPAFPQAVAEVELAEDAPVGSLLLDLDAADPDEGPNG
DVVFAFGARPPEARRLFRLDPRSGRLTLAGPVDYERQDTYELDVRAQDRGPGPRASTCKVIVRIRDVNDNAPDITITPLV
SLVPEGAARESLVALVSTSDRDSGANGQVRCALYGHEHFRLQPAYAGSYLVVTAASLDRERIAEYNLTLVAEDRGAPPLR
TVRPYTVRVSDENDNAPVFTRPVYEVSVREN
>I3NHT8_SPETR
-LDLQIDEEQPAGTLIGDISAGLPAGTA-APPMFFIVGTDLAIDEHSGVVRTARVLDRERRDRYR------FTA-VTPDG
ATVEVTVRVADINDHAPAFPQARAALQIPEHTALGTRYPLEPARDADAGRLGTQGYALSGDETFRLETRPGDGAPVPELV
ITGELDRENRSHYMLQLEAYDGGSPPRRAQALLDITLLDINDHAPAFNQSRYHAMVSESLAPGSPVLQVFASDADAGANG
AVTYEINRRQSEGDGPFSIDAHTGLLRLERPLDFEQRRVHELVVQARDGGAHPELGSAFVTVHVRDANDNQPSMTVIFLS
ADVSEAAPPGQLVARISVSDPDDGDFAHVNVSLEGEGHFALSTQDSVIYLVCVARRLDREERDAYNLRVTATDSGSPPLR
AEAAFVLHVTDVNDNAPAFDRQLYKPELPEV
>UniRef100_UPI0003AEDD5C
NLNYSVPEEQGAGTVIGNIGKDARLQPGSKSGSYRVAPHLLDVDADSGLLYTKQRIDRESLCRHNAKCQLSLEVFA-NDK
EICMIKVEIQDINDNAPSFPSDQIEMDISENAAPGTRFPLTSAHDPDAGENGLRTYLLTRDDHFALDVKSRDGTKFPELV
IQKALDREQQNHHTLVLTALDGGEPPRSATVQINVKVIDSNDNSPVFEAPSYLVELPENAPLGTVVIDLNATDADEGPNG
EVLYSFSSYPDRVRELFSIDPKTGLIRVKGNLDYEENGMLEIDVQARDLGPNPIPAHCKVTVKLIDRNDNAPSIGFVSVR
QGLSEAAPPGTVIALVRVTDRDSGKNGQLQCRVGGSVPFKLEENYDNFYTVVTDRPLDRETQDEYNVTIVARDGGSPPLN
STKSFAVKILDENDNPPRFTKGLYVLQVHEN
>UniRef100_UPI00053523B4
-AVYKVQEEQPPNSLIGSLASDYGLPDMGHLYKLEVGAPYLRVDGKTGDIYTTESIDRENLCQHLEPCFLEFEVSINSSP
RLLEGQIEVLDINDNTPNFASPVLTLSIPENTNIGTLFPIPLAMDRDSGPNGVASYELMAQELFGLQVAEDD-EKQPQLI
VMGNLDREQWDSYDLTIKVQDGGNPPRASSALLRITILDMNDNAPKFEKALYEAELSENSPVGHSVLQVKANDSDQGSNA
EIDYSFHQASDMVRRLLRLDRATGLITVQGPIDREDIGTLKFSVMAKDKGANPKSARTQVVVTIKDMNDNAPSIEIRGIM
ANISEDVPVETAVALVQVSDRDEGENAVVTCVVAGDVPFQLRQDSKKKYFLQTTTPLDYESVKEYTIEIVAVDSGNPPLS
STNSLKVQVMDVNDNAPVFSQSFTEVAFPEN
>M3WLP9_FELCA
-LRYRLAEEGPADVRIGNVASDLGIVTG--SGEVTFGSEYLKIDNLTGELSTSERIDREKLCQDENECFLDFDVKVQSWV
DLFEGRVIVLDINDNTPTFPSPVLTLTVEENRPVGTLYLLPTATDRDFGRNGIERYELLQEPTRQLRXADTDGEKQPQLI
VKGALDREQRDSYELTLRVRDGGDPPRSSQAILRVLITDVNDNSPRFEKSVYEADLAENSAPGTPILQLRAADLDVGVNG
QIEYVFGAATESVRRLLRLDETSGWLSVLHRIDREEVNQLRFTVMARDRGQPPKTDKATVVLNIKDENDNVPSIEIRKIV
ANVAEDVLVDTPIALVQVSDRDQGENGVVTCTVVGDVPFQLKPQNKKKYFLHTSAPLDYETTREFNVVIVAVDSGSPSLS
SNNSLVVKVGDTNDNPPVFGQSVVEVYFPEN
>UniRef100_Q71M42
EKNYTIREEMPENVLIGDLLKDLNLSLITTAMQFKLDVPLIRIEEDTGEIFTTGRIDREKLCARDEHCFYEVEVAIDEIF
RLVKIRFLIEDINDNAPLFPATVINISIPENSAINSKYTLPAAVDPDVGTNGVQNYELIKQNIFGLDVIETEGDKMPQLI
VQKELDREEKDTYVMKVKVEDGGFPQRSSTAILQVSVTDTNDNHPVFKETEIEVSIPENAPVGTSVTQLHATDADIGENA
KIHFSFSNLSNIARRLFHLNATTGLITIKEPLDREETPNHKLLVLASDGGLM--PARAMVLVNVTDVNDNVPSIDIRYIV
NPLSENIPLNTKIALITVTDKDADHNGRVTCFTDHEIPFRLRPVFSNQFLLETAAYLDYESTKEYAIKLLAADAGKPPLN
QSAMLFIKVKDENDNAPVFTQSFVTVSIPEN
>G3PXB2_GASAC
NLTLSVKEGLPAETIVGDLSAGLSGPST----GFFIDSRDLEIDADTGIISTAVVLDRESRDKYEF-------VAATLAG
EVIRVKLEVEDVNDHSPQFPSEAVDLEISEQSPPGSRFHLEGARDEDEAEFGTQGYRITERELFRLEYRSGEDHPSLDLV
LTSRLDRETLDFYSLAIEAFDGGVPARTGTLQVNVRVLDENDNPPAFDRSEYHASLPEGAAVASAVCQVTATDLDLGENG
RITYEINRRQSDPDEVFSINETSGLVYLNKPLDYETQAFHELVVGARDNGAQPESSSAFVGVKVLNVNDNSPAVSVLFLS
ETVSEAAAVGDYVARISVSDPDF-KEERVTVTLEEDGKFILTQTDDYLYALCVNAQLDREERDLFELKVRASDSGSPPLS
SETVLLLRVTDANDCRPAFERDAYVVRVPED
>G3I0S4_CRIGR
----------------------------------------------------------------ENECFLDFEVSVQSWV
DLFEGRVIVLDINDNTPTFPSPVLTLTVEENRPVGTLYLLPTATDRDFGRNGIERYELLQEPVFELQVADPDGGKQPQLI
VKGALDREQRDSYELTLRVRDGGDPPRSSQAILRVLITDVNDNSPRFEKSVYEADLAENSAPGTPILQLRAADLDVGVNG
QIEYVFGAATESVRRLLRLDETSGWLSVLHRIDREEVNQLRFTVMARDRGQPPKTDKATVVLNIKDENDNVPSIEIRKIV
ANVAEDVLVDTPIALVQVSDRDQGENGVVTCTVVGDVPFQLKPQNKKKYFLHTSAPLDYETTREFNVVIVAVDSGSPSLS
SNNSLVVKVGDTNDNPPVFGQSVVEVYFPEN
>UniRef100_UPI0004F127F1
-LDLQIDEEQPAGTIIGDISAGLPPETS-AYMYFISVSTDLGIDENTGIIKTARVLDRETRDRYSF-------IAVTPEG
ITVEVNIQVNDINDHAPAFPKQHSTFQIPEHTPIGSRFPLDPAFDADSGLLNTQGYTIKGNQAFRLETRRGNGVLYLDLV
VSNVLDRENRSSYSLLLEAYDGGSPPRSTQMTLDVSIQDINDNAPSFNQSRYHTLISENLKPGSSILQVFASDADEGDNG
DVIYEINRRQSDPDQYFTIDARTGVIKLNKGLDYEVRKVHELVVQARDKAVHPEVTTAFVTIHVRDYNDNQPTMTIIFLS
EDISEGAQPGQYVARISVSDPDYGEYSNVNVTLEGDGKFALTTKDNIIYLICVDQLLDREERDSYDLRVTATDSGTPPLR
AESAFVLQVMDVNDNPPLFDQQEYKQSIPEV
>UniRef100_UPI000440F5D1
ELIYPIREELQENVLIGNIPKDLNISHMTATGAYRLDNPLLRVMSNTGEIFTTSRIDREKLCPEDSECSFEIEVVINDYF
RLIKIKIVVKDTNDNAPMFPSPVINISIPENTLINSRFAIPSATDPDMGPNSVYKYELVNQSAFGLDIVETEGEKWPQLI
VQQNLDREQKDTYVMKIKVEDGGSPQKSSTAILQVTVTDVNDNRPVFKESQIEVHIPESSPVGTSVVQLQATDADVGANA
EIKYMFGTQSPATRRLFALNSTTGLITVQRPLDREETANHKLSVLASDGSSS--PARATVTINVTDVNDNAPNIDLRYII
SPLSEKDPINTKIALITVSDKDTDVNGKVICFIEKDVPFHLKAVYDNQYLLETSALLDYEGTKEYIFKIVASDSGKPSLN
QTALVRVRLEDENDNPPIFTQPVIELTVSEN
>UniRef100_UPI0004964C81
-LTLSVKEGLPAKTIVGDLGAGLSRPST----GFFIDSRDLEIDADTGIISTAVILDRESRDKYEF-------VAATLTG
EMIRVNIEVKDVNDHSPVFPSEQLELDISELSPPGSRFQLEGAKDQDEGEFGTQGYRITDSELFHLDYRSGENHLNLDLV
LSSKLDRETQDFYSLTIEAFDGGIPARTGTLQVNVHVLDENDNPPVFNQTEYHASVREDAPVMSAVCQVYATDLDLDDNG
RITYEINRRQSDPNEVFSINETTGVVYLNKLLDFEAQAFHELIISARDNGAQPEHSSTFVGVKVLNINDNSPSISVLFLS
ETVSEAAAIGDYVARISVSDPDL-EGEQVTVTLEGDGKFTLKQTDDFLYALCVNSELDREEQDLYELKVQASDFGSPPLS
SEMVFLLKVSDTNDCYPVFEKDVHVISIAED
>UniRef100_UPI0005108F33
TVRYRTDEEGAPGTVIGTLADEMPVKAP-GEMSFRLNSSLVRVREEDGQLSIGEGLDREQLCGQAPQCVLAFDVVSRERY
RLVHVELEVRDINDNAPRFPHAQMALEVSESAAPGTRLPLEVAVDEDVGSNSIQSFQVSLNSHFGVEAQTRDGARCADLV
LLQELDRERQPSYTLELVAKDGGSPARSGTATVHVRVLDANDNSPAFTQGSVTVELPEDAPPGSLLLDLDAADPDEGPNG
EVVYTFGSQPPEARRLFRLDPRSGRLTLEAAVDYERTRTYELDVRAQDRGASPRAATCTVVVRLADVNDNAPRISISALR
GAVSEAAASESFVALVSASDRDSGANGQVRCSLRGHDHFALQRAYEDSYMIVTTAALDRERIPEYNLTVVAEDLGSPPFK
TIRQYTVRVSDENDNAPLFAKPLYEVAVPEN
>A0A093JJ07_FULGA
EKNYTVREELPENVLIGNLLKDLNLTLDSSPLQFKLDVPLVRVEENTGEIFTTARIDREKLCSSENRCFYEVEVAVDEVF
RLVKIRFLIEDINDNAPLFPSTVINISIPENTAINSRYSVPSAIDPDIGVNGIQHYELLKQNVFGLDIIETEGDKWPQLI
VQQILDREQKDTYVMKIKVEDGGSPPRSSTAILQVTVTDVNDNRPVFKENDIEVSVPENAPVGTSVSQLHATDADLGSNA
QIHFYFSNQSSLAKRLFAIDNTTGLITIREPLDREESPVHKLTVLASDGSST--PSRATVTVNVTDINDNVPSIDTRYII
NPLSEKAPLNTKIALITVMDKDADLNGKVTCFTDHDVPFRLKPVFDNQFLLETATFLDYEATREYAIKIVASDSGKPPLN
QSAMLLIKIKDENDNAPVFTQPIIGLSIPEN
>UniRef100_UPI0003EBBFAC
NLKYSVEEEQRAGTVIANVAKDARFALDRQASAFRVAPHLVDINPSSGLLVTKQKIDRDLLCRQSPKCIISLEV-MSSSM
EICVIKVEIKDLNDNAPSFPAAQIELEISEAASPGTRIPLDSAYDPDSGSFGVQTYELTPNELFGLEIKTRDGSRFAELV
VEKSLDRETQSHYSFRITALDGGDPPHLGTVGLSIKVTDSNDNNPVFGESTYSVSVPENSPPNTPVIRLNASDPDEGTNG
QVVYSFYGYNDHTRELFQIDPHSGLVTVTGTLDYEEGHVYELDVQAKDLGPNSIPAHCKVTVSVLDTNDNPPVINLLSVN
SEVSESAPPGYVIALVRVSDRDSGLNGRVQCRLLGNVPFRLQ-EYESFSTILVDGRLDREQHDQYNLTIQARDGGVPMLQ
SAKSFTVRITDENDNHPHFSKPYYQVIVQEN
>UniRef100_UPI000441C7AA
ELIYTIREELPENVPIGNIPKDLNISHIAATGTYRLDAPLVKVSSSTGEIFTTSRIDREKLCAEENECFFELEVVINDFF
RLIKIKIIVKDTNDNAPMFPSPVINISIPENTFINSRFPIPSATDPDTGFNGVQHYELLNQSVFGLDIVETEGEKWPQLI
VQQNLDREQKDTYVMKIKVEDGGTPQKSSTAILQVTVSDVNDNRPVFKEGQVEVHIPENAPVGTSVIQLHATDADIGSNA
EIRYIFGAQAPATKRLFALNNTTGLITVQRSLDREETAIHKVTVLASDGSST--PARATVTINVTDVNDNPPNIDLRYII
SPLSEKDPVNTKIALITVSDKDTDVNGKVICFIEREVPFHLKAVYDNQYLLETSSLLDYEGTKEFSFKIVASDSGKPSLN
QTALVRVKLEDENDNPPIFNQPVIELSVSEN
>R0L7N3_ANAPL
-VQYQLYEEVPEGTVIGTLAEHFKWGESEMEESFRLGGFPLRVGTADGELSTAGRVDREQLCRHGDPCWVSFDVLATRQL
ALIHVEVQVLDINDNAPRFPTPELELEMSESASLRTRIPLDRALDADAGPNARCSYTLSPSEHFALDVVSSDGTKHAELV
VVKEVDRELHSSFDLVLTAADHGEPPQSGTALIKVIVLDSNDNSPVFAESSLAVEVREDAPPGTLLVTVTATDPDQGPNG
EIEYSLSKHPPEVLSAFGIDARTGSVVLKRPLDYEETHAYELDVQARDLGANPIPAHCKILVQVLDVNDNAPDVHVTWAA
QALSEAVPKDSFVALVTASDPDSGNNGRVHCSLSPDEHFRLKRTNSHSYLLMTSAALDRELRAEYNLTLVARDQGERSLA
VLKHLTICISDVNDNAPSFERAAYESTVEEN
>A0A093HBH3_STRCA
-----------AGTVIGTIGRDARLQPGGPKSTFRVAPHLLDVDGESGLLYTKQRIDREALCQRSAKCQLSLEVF-ANDQ
EICMIKVEIQDLNDNAPAFPSDQVDMDISENAAPGTRFPLTSAHDPDAGDNGLRTYLLTRDDYFSLDVKSRDGTKFPELV
IQKPLDREEQSHHTLVLTALDGGDPPRSGTVQINVRLIDSNDNSPVFEAASYVVELPENAPLGTAVIDLNATDADEGTNG
EVLYSFSGYPERVRDLFSIDPQSGLIRVKGNLDYEESGLIEIDVQARDLGPNPIPAHCKVTVRLIDRNDNAPTIGFVSVR
QGLSEAAPPGTVIALVRVTDRDSGKNGQLQCRVPGAIPFALEENYDNFYTVVTDRPLDREAQDEYNVTIVARDGGSPPLN
STKSFSVRILDENDNPPRFSKSLYVLQVPEN
>UniRef100_UPI0003296C44
NLKYGINEEMRAGSVIGNVTNDALKQGFIQPPYLRVHPGYVELSP-AGILTAQQKIDRDVFCRQNPKCIISLEV-MSNSM
EICVIKVEIEDLNDNAPRFPTSHIDIEISENASPGTRFPLEGASDPDSGIFGVQSYSITPNELFGLEIKTRDGSKIAELV
VQKSLDRETQSHYTYEISAEDGGDPPKIGAVQLNIKVIDSNDNNPVFDEPVYTVNVMENSPRNSLVIDLNATDPDEGTNG
EVLYSFNSYTEKTRDAFKIDPRTGVITVIGDLDYETTQIYEIDVQAKDLGPNSIPAHCKVTVNVMDTNDNPPVISLLSLN
TEVSENAQRGYVIALVRVSDKDSGANGKVQCRLQGNVPFRLQ-EYESFSTILVDGRLDREQKDTYNLTIQAEDSGIPPLR
ATKSLVVKVTDENDNPPHFLKPHYQEMVMEN
>UniRef100_UPI00038EB4AA
QLHYTVQEEQEHGTFVGNIAEDLGLDITLSARRFQTRTPYLDLNLETGVLYVNEKIDREQICKQSPSCVLHLEVFLENPL
ELFRVEIEVLDINDNPPSFPEPDLTVEISESATPGTRFPLESAFDPDVGTNSLRDYEITPNSYFSLDVQTQDGNRFAELV
LEKPLDREQQAVHRYVLTAVDGGQQQRTGTALLTIRVLDSNDNVPAFDQPVYTVSLPENSPPGTLVIQLNATDPDEGQNG
EVVYSFSSHSPRARELFGLSPRTGRLEVSGELDYEESPVYQVYVQAKDLGPNAVPAHCKVLVRVLDANDNAPEISFSTVK
EAVSEGAAPGTVVALFSVTDRDSEENGQVQCELLGDVPFRLKSSFKNYYTIVTEAPLDREAGDSYTLTVVARDRGEPSLS
TSKSIQVQVSDVNDNAPRFSQPVYDVYVTEN
>UniRef100_UPI0003AFB44A
EKNYTIREEMPENVLIGDLLKDLNLSLITTPMQFKLDVPLIRIEEGTGEIFTTGRIDREKLCAVDTRCFYEVEVAVDEIF
RLVKIRFLIEDINDNAPLFPATVINISIPENSAINSRYALPAAIDPDTGINGVQNYQLIKQNIFGLDIIETEGEKMPQLI
VQKELDREEKDTYVMKVKVEDGGFPQRSSTAILQVSVADTNDNHPVFKEDEIEVSIPENAPVGSSVTQLHATDADIGENA
RIHFYFSNLSSMAKRLFHLNSTTGLITVKEPLDREESPNHKLLVLASDGGLM--PARAMVLVNVTDVNDNVPLIDIRYII
NPLSENAPLNTKIALITVTDKDADHNGRVTCFTDHEVPFRLRPVFSNQFLLETAAYLDYESTREYAIKLLAADAGKPPLN
QSSMLLIKLKDENDNAPVFTQPFISLSVPEN
>UniRef100_UPI00018B5D58
RVVYKVPEEQPPNTLIGSLAADYGFPDVGHLYKLEVGAPYLRVDGKTGDIFTTESIDREGLCQNQEPCILEFEVSINGSP
RLLEGQIEVQDINDNTPNFASPVITLPIPENTNNGSLFSIPVASDRDAGPNGVASYELQAQGLFKLQVAEDDG-KQPQLI
VMGNLDRERLDSYDLTIKVQDGGNPPRASSALLRVTVLDTNDNAPKFERPSYEAELSENSPIGHSVIQVKANDSDQGANA
EIDYTFHQVPEVVRRLLRLDRNTGLITVQGPVDREDLSTLRFSVLAKDRGTNPKSARAQVVVTVKDVNDNAPTIEIRGIM
ANISEDVAEETAVALVQVSDRDEGENAAVTCVVAGDVPFQLRQDSKKKYFLQTTTPLDYEKVKDYTIEIVAVDSGNPPLS
STNSLKVQVVDVNDNAPVFTQSVTEVAFPEN
>T1FQ59_HELRO
------------STFVGDVKEASDLSSTEEISRLHFAHGLFVIGKQDGKILTNQVLDRETKCATTDTCELSFEVIASQHH
KSYNVIVKLLDINDHAPQFAKDQFTLNITETAVEGSKFSLPNAEDGDVGSNGLHTYSISSSNLFQLVIVEQD-EKQIKLK
LVGKLDREKQEAYSLIVTAADNGQPPLSGSMTVNINVLDANDNSPKFTEPTYSIQVPENIAVSSRLLTIKAVDPDTGING
QVVYSFPDRNKMYGNLFEINSNTGEIFTKGELDYEKNKNYVLTVQADDAGVGSLPNFTLVTVNVTDINDNYPVVVVSALT
DTIEENQKLGTFVAHITVSDADSGVNGETNCHMESD-HFKMVMQPEGDYLILSSVKFDREAKSSYRIILICKDKGTPPLE
SQKEIQIDIVDQNDNAPVLPNSNIDVYVYEN
>U3J3Z9_ANAPL
NLKYRIYEEQRVGSVIARLSEDVALKIPPSSVRFRANSPLLVVREDNGEISIGAKIDREQLCQKNLNCSIEFDVITTEHL
QLFHVEVEVLDINDNSPQFSRALIPIEISESAAVGTRIPLDSAFDPDVGDNSLHTYSLSANDFFSIEVRTRDGAKYAELI
VVRELDRELKSSYELQLTASDKGVPQRSGSSILKISISDSNDNSPVFEQQSYIIQLLENSPIGTLLIDLNATDPDEGANG
KVVYSFSSHSSKITETFRIDSEKGHLTLLKQVDYEITKSYEIDAQAQDMGPNSIPAHCKIIIKIVDVNDNRPEINLNLMS
PEISEGSPLDTFVALVRVQDKDSGVNGEIVCKLHGHGHFKLQKTYENNYLILTNASLDREKRSDYSLTVIAEDKGTPSLS
TVKHFTVQISDENDNPPRFQTNRYEVVILEN
>UniRef100_UPI0003289F48
NLNYSVPEEQGAGTVIGNIGKDARLQPGQPAERYRVAPHLLDVDADSGLLYTKQRIDRESLCRHNAKCQLSLEVFA-NDK
EICMIKVEIQDINDNAPSFPSDQIEMDISENAAPGTRFPLTSAHDPDAGENGLRTYLLTRDDHFALDVKSRDGTKFPELV
IQKALDREQQNHHTLVLTALDGGEPPRSATVQINVKVIDSNDNSPVFEAPSYLVELPENAPLGTVVIDLNATDADEGPNG
EVLYSFSSYPDRVRELFSIDPKTGLIRVKGNLDYEENGMLEIDVQARDLGPNPIPAHCKVTVKLVDRNDNAPSIGFVSVR
QGLSEAAPPGTVIALVRVTDRDSGKNGQLQCRVGGSVPFKLEENYDNFYTVVTDRPLDRETQDEYNVTIVARDGGSPPLN
STKSFAIKILDENDNPPRFTKGLYVLQVHEN
>UniRef100_UPI0004ED1C70
-LRYRLAEEGPADVRIGNVASDLGIVTG--SGEVTFGSEYLKIDNLTGELSTSERIDREKLCQDENECFLDFEVSVQSWV
DLFEGRVIVLDINDNTPTFPSPVLTLTVEENRPVGTLYLLPTATDRDFGRNGIERYELLQEPVFELQVADTDGEKQPQLI
VKGALDREQRDSYELTLRVRDGGDPPRSSQAILRVLITDVNDNSPRFEKSVYEADLAENSAPGTPILQLRAADLDVGVNG
QIEYVFGAATESVRRLLRLDETSGWLSVLHRIDREEVNQLRFTVMARDRGQPPKTDKATVVLNIKDENDNVPSIEIRKIV
ANVAEDVLVDTPIALVQVSDRDQGENGVVTCTVVGDVPFQLKPQNKKKYFLHTSAPLDYETTREFNVVIVAVDSGSPSLS
SNNSLIVKVGDTNDNPPVFGQSVVEVYFPEN
>UniRef100_UPI0004435696
ELIYTIREELPENVPIGNIPKDLNISHIAATGTYRLDAPLVKVSSSTGEIFTTSRIDREKLCAEENECFFELEVVINDFF
RLIKIKIIVKDTNDNAPMFPSPVINISIPENTLINSRFPIPSATDPDTGANGVQHYELLNQSVFGLDIVETEGEKWPQLI
VQQNLDREQKDTYVMKIKVEDGGTPQKSSTAILQVTVSDVNDNRPVFKEGQVEVHIPENAPVGTSVIQLHATDADIGSNA
EIRYIFGAQAPATKRLFALNNTTGLITVQRSLDREETAIHKVTVLASDGSST--PARATVTINVTDVNDNPPNIDLRYII
SPLSEKDPVNTKIALITVSDKDTDVNGKVICFIEREVPFHLKAVYDNQYLLETSSLLDYEGTKEFSFKIVASDSGKPSLN
QTALVRVKLEDENDNPPIFSQPVIELSVSEN
>UniRef100_UPI000329067A
TVKYQVSEEVPPGTVIGKLSRELGWEERRHASAFQVQTLPIQVDADSGLLSTGRRLDREQLCRQQDPCLVSFDVLSTGHL
TLIHVEIQVLDINDHQPQFPKGEQELEISESASLRTRIPLDRALDPDTGPNTLHSYTLSPSEHFALDVIVGDETKHAELV
VVKELDREIRSLFDLVLTAYDGGNPPKSGTSLVKVNVLDSNDNSPVFAESSLALEIQEDAAPGTLLINLTATDPDQGPNG
EVEFFLSKHPPEVLDTFSINAKTGQVILRRPLDYEKNPAYEVDVQARDLGPNPIPAHCKVLIKVLDVNDNAPSIHITWAS
QLVSEALPKDSFVALVMANDLDSGNNGRVHCWLSQELHFRLKRTNGNTYMLLTNATLDREQWPKYTLTLLAQDRGPQPLS
AKKQLSIEISDANDNAPVFEESRYVVSTREN
>UniRef100_UPI0004A26972
ELIYPIREELQENVLIGNIPKDLNISHTAATGTYRLDNPLVRVLSSTGEIFTTSRIDREKLCPEDSECSFEIEVVINDYF
RLIKIKIIVKDTNDNAPMFPSPVINISIPENTLINSRFAIPSATDPDTGPNSVHKYELINQSAFGLDIVETEGEKWPQLI
VQQNLDREQKDTYVMKIKVEDGGSPQKSSTAILQVTVTDVNDNKPVFKESQIEVHIPESSPIGTSVVQLQATDADIGANA
DIHYVFGTQSPATKRLFALNTTSGLITVQRPLDREETAIHKLSVLASDGSSS--PARATVTINVTDVNDNPPNIDLRYII
SPLSEKDPINTKIALITVSDRDTDINGKVICFIEKDVPFHLKAVYDNQYLLETSALLDYEGTKEYNFKIVASDSGKPSLN
QTALVRVRLEDENDNPPIFTQPVIELPVMEN
>H2T9F6_TAKRU
TLQYRVWEEQPSGTRVGCLVDDLRQRDEGPFEDFQVRALPFSVGARDGVLATQGRLDREELCRGSDLCEVAFSVLYSGAM
NCLRVRVEVMDQNDHSPQFPNAEQDVEISEIAGLRMRIPLERAVDPDAGPNGLQTYSLSVNRYFALDVTVGEGTKQAELV
IIRELDREVQDSVDLSLVAWDKGDPPRSGSTLIHVRIQDSNDNSPTFEDSAPTVELPENTARGTTIISLKATDPDQGVNG
EVVYSLSKHQPEVQRLIAVDPQTAAVSLKAPLDYEVQTSYEVVVEARDRGPNAIPAYCKLHIKLLDVNDNAPRILADWDR
SSVLEGAPKDTFLSLVTVLDADSGQNGKVKAQIEGSGPFSLKHMQGGNYKIVTNGTLDREQVTWYNLTLLAQDYGDPPLS
SVKHMSVQVVDENDNAPVFSTNIYKASFEET
>I3KQ38_ORENI
TLKYKVYEEQKVGTVIARLKEDVSAVLPLPSSRFRVSTPLLAVREDDGQISIGTRIDREKLCEKNSNCSIEFDVVTTEYL
QLFHVEVEVLDINDNSPHFARAIVPIEISESASVGTRIPLDGAVDADVGENSLHTYSLTANNFFKIDVRTRDGAKYAELV
VMRELDREVQASYQLQLTASDNGVPPKSGSTLLKISISDSNDNSPAFDEQVYAINLLENSPLGTLIIDLNATDPDEGTNG
KIVYSFSSHSPKILETFKIHPENGHITLIKKVDYETSASYELDVQAQDLGPNSIPGLCKIVVKVVDVNDNKPEININLMT
PGISEGAPVDTFIALVRVDDIDGGLNGEVVCRLHGHGHFRLQKTHEKNYMILTNVSLDREKRSEYSLTVIAEDRGSPSLS
TIKHFTVQVLDENDNPPCFEKTRYEVFKSEN
>UniRef100_UPI0003C449DF
EKNYSIREEMPENVLIGDLLKDLNLSLIHKSLKFKLEVPLIRIEEGTGEIFTTGRIDREKLCTLDGRCFYEVEVAVDEIF
RLVKIRFLIEDINDNAPLFPATVINISIPENSAINSRFALPAAIDPDIGINGVQNYQLIKQNVFGLDVIETEGDKMPQLI
VQKELDREEKDTYVMKVKVEDGGFPQKSSTAILQISIADINDNHPVFTESEIEVSIPENAPVGTSVTQLHATDADIGENA
KIHFYFSNLSNIAKRLFHLNSSTGLITIKEPLDREESPNHKLLVLASDGGLM--PARAMVLVNVTDINDNVPSIDIRYII
NPLSENASLNTKIALITVTDKDADHNGRVTCFTDHDVPFRLRPVFSNQFLLETAAFLDYESTKEYAIKLLAADAGKPPLN
QSSMLLIKIKDENDNAPVFTQSFISTSVPEN
>A0A0A0ADU0_CHAVO
----------------------------------------------------------ERLCGQAPQCVLAFDVVSWERY
RLVHVELEVRDINDNAPRFPRAQMALEVSESAAPGTRLPLEVAVDEDVGSNSIQSFQVSLNSHFGVEAQTRDGARCADLV
LLQELDRERQPSYTLELVAKDGGSPAPWGTATVHVRVLDANDNSPAFAQSSVTVELPEDAPPGSLLLDLDAADPDEGPNG
EVVYTFGSQPPEARRLFRLDPRSGRLTLEAAVDYERTRTYELDVRAQDRGASPRAATCTVIVRLTDVNDNAPRISISALR
GTVSEAAASESFVALVSASDRDSGANGQVRCSLRGHDHFALQRAYEDSYMIVTTAALDRERIPEYNLTVVAEDLGSPPFK
TVRQYTVRVSDENDNAPLFAKPLYEVAVPEN
>G1TAD7_RABIT
NLKYSVEEEQRAGTVIANVAKDARFALDRQASAFRVAPHLVDINPSSGLLVTKQKIDRDLLCRQSPKCIISLEV-MSSSM
EICVIKVEIKDLNDNAPSFPAAQIELEISEAASPGTRIPLDSAYDPDSGSFGVQTYELTPNELFGLEIKTRDGSRFAELV
VEKSLDRETQSHYSFRITALDGGDPPHLGTVGLSIKVTDSNDNNPVFGESTYAVSVPENSPPNTPVIRLNASDPDEGTNG
QVVYSFYGYNDRTRELFQIDPHSGLVTVTGALDYEEGHVYELDVQAKDLGPNSIPAHCKVTVSVLDTNDNPPVINLLSVN
SEVSESAPPGYVIALVRVSDRDSGLNGRVQCRLLGNVPFRLQ-EYESFSTILVDGRLDREQHDQYNLTIQARDGGVPMLQ
SAKSFTVRITDENDKPPPTSPSTTKVIVQEN
>M3ZQQ6_XIPMA
NLNYSVPEEQGPGTVIGNIAKDGGYTVEGKKSNFRVAPHLADVDPESGLIFTKQRIDRETLCRRNPKCQLSMEVFA-NDK
EICMIKIDIQDINDNSPSFPSDHVNIDISENAAAGTRFPLTIAHDSDSGENGIKTYQVTRDDYFSLDLKVRDGTIYPELV
VQRPLDREDQSHHTLLLTAIDGGEYPRSGSMQINVRVTDSNDNSPVFEKSSYVLEIPENSPPGKILIDLNATDQDEGSNG
QVVYSFTGYSERIQDLFSIDPNTGVIKVQGEIDFEENPIIEFDVQAKDLGPNPIPGHCKITVKVLDKNDNLPIISFVSVR
QGISEAAPPESVIALVRVTDKDSGRNGQLQCRVLGNVPFRLQENNDNFYTLLTDRPLDRETKDEYNVTIVARDNGNPSLN
NTRSFTVKILDENDNAPRFTKTLYLLQVPEN
>E9Q2S0_MOUSE
-LRYRLAEEGPADVRIGNVASDLGIVTG--SGEVTFGSEYLKIDNLTGELSTSERIDREKLCQDENECFLDFEVSVQSWV
DLFEGRVIVLDINDNTPTFPSPVLTLTVEENRPVGTLYLLPTATDRDFGRNGIERYELLQEPVFELQVADTDGEKQPQLI
VKGALDREQRDSYELTLRVRDGGDPPRSSQAILRVLITDVNDNSPRFEKSVYEADLAENSAPGTPILQLRATDLDVGVNG
QIEYVFGAATESVRRLLRLDETSGWLSVLHRIDREEVNQLRFTVMARDRGQPPKTDKATVVLNIKDENDNVPSIEIRKIV
ANVAEDVLVDTPIALVQVSDRDQGENGVVTCTVVGDVPFQLKPQNKKKYFLHTSAPLDYETTREFNVVIVAVDSGSPSLS
SNNSLVVKVGDTNDNPPVFGQSVVEVYFPEN
>UniRef100_UPI000350C678
NLKYSVEEEQRAGTVIANVAKDARFALDRQASAFRVAPHLVDINPSSGLLVTKQKIDRDLLCRQSPKCIISLEV-MSSSM
EICVIKVEIKDLNDNAPSFPAAQIELEISEAASPGTRIPLDSAYDPDSGSFGVQTYELTPNELFGLEIKTRDGSRFAELV
VEKSLDRETQSHYSFRITALDGGDPPHLGTVGLSIKVTDSNDNNPVFGESTYVVSVPENSPPNTPVIRLNASDPDEGTNG
QVVYSFYGYNDRTRELFQIDPHSGLVTVTGALDYEEGRVYELDVQAKDLGPNSIPAHCKVTVNVLDTNDNPPIINLLSVN
SEVSESAPAGYVIALVRVSDRDSGLNGRVQCRLLGNVPFRLQ-EYESFSTILVDGRLDREQHDQYNLTIQARDGGVPMLQ
SAKSFTVRITDENDNHPHFSKPYYQVIVQEN
>UniRef100_UPI0002B4DB7E
---------------------------------------------DTVILYPKQKIDRDLLCRQSPKCVISLEV-MSSSM
EICVIKLEIKDLNDNAPSFPTDQIELEISETASPGTRVPLESAYDPDSGSFGVQSYEITPNDLFGLETKTRDGSRFAELV
VEKSLDRETQSHYSYVITALDGGDPPNFGTVELSIRVIDSNDNNPLFEEPAYTVSVPENAPPGTPVIRLNASDPDEGTNG
QVLYSFHSYSERARELFQIDPQSGLITVSGAIDYEEGHVYELDVQAKDLGPNSIPAHCKVTISVQDANDNPPLINLLSVN
SEVSENAPPGYVIALVRVSDRDSGANGRVQCKLLGNVPFRLQ-EYESFSTILVDGRLDREQRDQYNLTIQARDNGIPSLQ
ATKSFTVKITDENDNHPHFSKPYYQVIVQEN
>UniRef100_UPI00027FAFD7
EKNYTIREEMPENVLIGDLVKDLNLSLIKSPMQLKLEVPLIRIEESTGEIFTTGRIDRENLCAMDNQCFYEVEVAVDEIF
RLIKIRFLIEDINDNAPLFPATVINISIPENSAINSRYALPAAVDPDVGINGVQNYHLIKQDVFGLEVIETEGDKIPQLI
VQKELDREEKDTYVMKIKVEDGGSPQRSSTAILQVSVTDVNDNHPVFKEEEIEVSIPENAPVGTSVTQLHATDADIGENA
RIHFYFSNLSNTAKRLFHLNATTGLITIKEPLDREESPSHRLLVLASDGGLT--PAKAMVLVNVTDVNDNVPSIDIRYII
NPLSENAPHNTKIALITVTDKDADHNGRVTCFTDIEIPFRLRPVFSNQFLLETAAPLDFESTREYAIKLLATDAGKPPLN
QSSMLLIKLKDENDNPPVFTQSFVSLSVPEN
>UniRef100_UPI0004A25DC8
DILYRVNEEQPPNTLIGSLAADQGLPDTGHLYKLEVGTTYLRVDGKTGDIYTTEPIDRETLCQNQDKCYLEFEVSIGSGP
RLIEGRIEVLDVNDNTPQFSSPILSLAIPENTHIGALFSIPMATDKDSGSNGVAEYSLSADQLFSLQVALDD-EKQPQLV
VMGNLDREKKDSYDLNIRVVDGGDPPRASSALLRVTVTDQNDNAPKFERNHYEAELPENSPLGHSVLQVRANDADTGANG
EIDYILHQPPENVQRLLRIDRSTGIVYVKGLVDREETNFLKFFVVARDRGPNSKSSKVLVTIIVKDQNDNAPAIEIRGIV
ANISEDMPIGTPVALVQVSDRDEGENAVVTCVVAGDVPFQLRPDRKRKYFLQTTTLLDYERIKDYRIEIVAVDSGNPALS
STNSLKVQVTDVNDNTPTFSPAFLEVFFPEG
>UniRef100_UPI000522AFF9
NLKYSVEEEQRAGTVIANVAKDAGFVLDRQPTAFRVAPHLVDISPGSGLLVTKQKIDRDLLCRQSPKCIISLEV-MSSSM
EICVIKLEIKDLNDNAPSFPTDQIELEISETASPGTRVPLESAYDPDSGSFGVQSYEITPNDLFGLETKTRDGSRFAELV
VEKSLDRETQSHYSYVITALDGGDPPNFGTVELSIRVIDSNDNNPLFEEPAYTVSVPENAPPGTPVIRLNASDPDEGTNG
QVLYSFHSYSERARELFQIDPQSGLITVSGAIDYEEGHVYELDVQAKDLGPNSIPAHCKVTVSIQDANDNPPLINLLSVN
SEVSENAPPGYVIALVRVSDRDSGANGRVQCKLLGNVPFRLQ-EYESFSTILVDGRLDREQRDQYNLTIQAKDNGVPSLQ
ATKSFTVKITDENDNHPHFSKPYYQVIVQEN
>UniRef100_UPI000387C123
ELIYTIREELPENVPIGNIPKDLNISHIAATGTYRLDAPLVKVSSSTGEIFTTSRIDREKLCAEENECFFELEVVINDFF
RLIKIKIIVKDTNDNAPMFPSPVINISIPENTLINSRFPIPSATDPDTGFNGVQHYELLNQSVFGLDIVETEGEKWPQLI
VQQNLDREQKDTYVMKIKVEDGGTPQKSSTAILQVTVSDVNDNRPVFKEGQVEVHIPENAPVGTSVIQLHATDADIGSNA
EIRYIFGAQAPATKRLFALNNTTGLITVQRSLDREETAIHKVTVLASDGSST--PARATVTINVTDVNDNPPNIDLRYII
SPLSEKDPVNTKIALITVSDKDTDVNGKVICFIEREVPFHLKAVYDNQYLLETSSLLDYEGTKEFSFKIVASDSGKPSLN
QTALVRVKLEDENDNPPIFNQPVIELSVSEN
>UniRef100_UPI0004951DEE
VLRYRLAEEGPADVRVGNVAADLGIVAG--SGEVTFGSEFFKIDNITGELSTNERIDREKLCQDENECFIDFEVSVQSWV
DLFEGKVIILDINDNTPSFPSPVLTLSVEENRPIGTLYLLPTATDRDFGRNGIERYELIQDNVFELQVADTDGEKQPQLI
IKGALDREQRDSYELTLRVRDGGDPPRSSQAILRVMITDVNDNSPRFEKSVYEADLPENSSPGAPILQLKAADADVGVNG
QIEYVFGAATESVRRLLRLDESTGWLSVLHRIDREEVTQLRFTVMARDRGQPPKMDKATVVLNIKDENDNVPSIEIRKIV
ANVAEDVVVDTPIALVQVSDRDQGENGIVTCTVVGDVPFQLKPQNKKKYFLHTSAPLDYEATQEYNVVIVAVDSGSPSLA
SNNSLIVKVGDTNDNPPIFSQNVVEVSFPEN
>U3KK55_FICAL
ELIYTIREELPENVPIGNIPKDLNISHIAATGTYRLDAPLVKVSSNTGEIFTTSRIDREKLCAEENECFFELEVVINDFF
RLIKIKIIVKDTNDNAPMFPSPVINISIPENTLINSRFPIPSATDPDTGFNGVQHYELLNQSVFGLDIVETEGEKWPQLI
VQQNLDREQKDTYVMKIKVEDGGTPQKSSTAILQVTVSDVNDNRPVFKESQVEVHIPENAPVGTSVIQLHATDADIGSNA
EIRYIFGAQAPATKRFFALNNTTGLITVQRSLDREETAIHKVTVLASDGSST--PARATVTINVTDVNDNPPNIDLRYII
SPLSEKDPINTKIALITVSDKDTDVNGKVICFIEREVPFHLKAVYDNQYLLETSSLLDYEGTKEFSFKIVASDSGKPSLN
QTALVRVKLEDENDNPPIFSQPVIELSVSEN
>UniRef100_UPI00034F8D4F
-LRYRLAEEGPADVRIGNVASDLGIVTG--SGEVTFGSEYLKIDNLTGELSTSERIDREKLCQDENECFLDFEVSVQSWV
DLFEGRVIVLDINDNTPTFPSPVLTLTVEENRPVGTLYLLPTATDRDFGRNGIERYELLQEPVFELQVADTDGEKQPQLI
VKGALDREQRDSYELTLRVRDGGDPPRSSQAILRVLITDVNDNSPRFEKSVYEADLAENSAPGTPILQLRAADLDVGVNG
QIEYVFGAATESVRRLLRLDETSGWLSVLHRIDREEVNQLRFTVMARDRGQPPKTDKATVVLNIKDENDNVPSIEIRKIV
ANVAEDVLVDTPIALVQVSDRDQGENGVVTCTVVGDVPFQLKPQNKKKYFLHTSAPLDYESAREFNVVIVAVDSGSPSLS
SNNSLVVKVGDTNDNPPVFGQSVVEVYFPEN
>UniRef100_UPI000462A217
QLHYTVQEEQEHGAFVGNIAEDLGLDITLSARRFQTRSPYLDLNLETGVLYVSEKIDREQICRQSPSCQLHLEVFLENPL
ELFRVEVEVLDLNDNPPAFPEPDLTVEISESATPGTRFPLESAFDPDVGTNALRTYEITPNAFFSLDVQTQDGNRFAELV
LSKPLDREQQALHRYVLTAVDGGQPQRTGTALLTVRVLDSNDNVPAFEQPVYTVALPENSPPGTLVLQLNASDPDEGQNG
EIIYSFSSHSARARELFGISPRTGRLEVSGELDYEESAVYQVYVQAKDLGPNAVPAHCKVLVRVLDANDNAPEISFSTVK
EAVSEAAAPGTVVALFSVSDRDSEENGQVQCELQGDAPFRLKSSFKNYYTIVTEAPLDREQPEAYTLTVVARDMGRPSLS
ASKSIQVRVSDVNDNAPRFSQPLYQVYVSEN
>UniRef100_UPI00034FA5AE
---FQVLEEQPPGTYVGTISTKPGFTYR--LSEFHV----FSINSTTGSIYTTSNIDRESLISD----VINLVVLSSQPT
YPTEVRITVLDINDNSPVFPEPSIVVSFKEDTQGGRQVILDTATDSDAGTNGVRSYRIVQDGRFKLGITVNSGEAFLHLM
SQGPLDRETNPCYYLLVEVEDKGTPKRLGHLQVNVTVQDINDNPPVFSSSQYQAKIEEDSPVGSSVLKVEATDRDEGPNA
AIRYQLAEG-----TPFQIDPESGLVTIREPLDYESRRQYTLSIQAKDLGTPPLTGRSEALVRLIDVNDNDPVVKFRYFP
ATVDENAQVGTVVALLTVTDADSAANGNVTVAINEQRHFEVQTKVPNLSLIKVASSLDRERIPSYNLTVSVSDQGHPPRS
SVASLVIYVNDINDHPPVFQEPHSKVEISED
>UniRef100_UPI000273CA87
NLKYSVEEEQRAGTVIANVAKDAREAGFARQPAFRVAPHLVDINPNSGLLVTKQKIDRDLLCHQSPKCVISLEV-MSSSM
EICVVKVEIKDLNDNTPSFPSSQIELEISETASPGTRIPLDGAYDPDSGSFGVQTYEITPNDLFGLEVKTRDGSRFAELV
VEKNLDRETQARYNYRITALDGGDPPRMGTVGLAIKVIDSNDNNPVFPEPTYSVSVPENAPLNTPVLRLNASDPDEGTNG
EVVYSFYGFNEKARGLFQIDPHSGLISVSGAIDYEQGRVYELDVQAKDLGPNSIPAHCKVTVNVLDVNDNAPVINLLSVN
SEVSESAPPGYVIALVRVSDRDSGLNGRVQCRLLGNVPFRLQ-EYESFSTILVDGRLDREQRDQYNLTIQARDGGVPSLQ
STKSFTVKITDENDNHPHFSKAYYQVIVQEN
>A0A093QZL4_PHACA
--------------------------------------------------------------------------------
------------------------------------------------------------QNVFGLDIIETEGDKWPQLI
VQQILDREQKDTYVMKIKVEDGGSPPRSSTAILQVTVTDVNDNRPVFKENDIEVSVPENAPVGTSVSQLHATDADLGSNA
QIHFYFSNQSSLAKRLFAIDNTTGLITIREPLDREESPVHKLTVLASDGSST--PSRATVTVNVTDINDNVPSIDTRYII
NPLSEKAPLNTKIALITVMDKDADLNGKVTCFTDHDVPFRLKPVFDNQFLLETATFLDYEATREYAIKIVASDSGKPPLN
QSAMLLIKIKDENDNAPVFTQPIIGLSIPEN
>UniRef100_UPI0003C49EB4
ELIYTIREELPENVPIGNIPKDLNISHIAATGTYRLDAPLVKVSSSTGEIFTTSRIDREKLCAEENECFFELEVVINDFF
RLIKIKIIVKDTNDNAPMFPSPVINISIPENTLINSRFPIPSATDPDTGFNGVQHYELLNQSVFGLDIVETEGEKWPQLI
VQQNLDREQKDTYVMKIKVEDGGTPQKSSTAILQVTVSDVNDNRPVFKEGQVEVHIPENAPVGTSVIQLHATDADIGSNA
EIRYIFGAQAPATKRLFALNNTTGLITVQRSLDREETAIHKVTVLASDGSST--PARATVTINVTDVNDNPPNIDLRYII
SPLSEKDPVNTKIALITVSDKDTDVNGKVICFIEREVPFHLKAVYDNQYLLETSSLLDYEGTKEFSFKIVASDSGKPSLN
QTALVRVKLEDENDNPPIFNQPVIELSVSEN
>UniRef100_UPI000520F52E
TVQYQVFEEVPPGTVIGMLAEHFEGGET--GDTFQLGRFALHVGSGDGVLSTAGRVDREQLCRHSDPCWVSFDVLAARNL
ALIHVEVQVLDVNDNAPRFPTPELELEMSESASLRTRIPLDRALDADAGPNARCSYTLSPSEHFALEVVSSDGTRHAELV
MVKEVDRELHSSFDLVLTATDHGEPPKSGTALIKVIVLDSNDNSPVFAESSLTVEVWEDALPGTLLVTVVATDPDQGPNG
EIEYSLSKHPPEVLSAFGIDARTGNVILKHPLDYEATHTYELDVQARDLGANPIPAHCKILVKVLDVNDNAPDVHITWAA
RALSEAVPKDSFVALVTASDPDSGSNGQVHCSLSQYEHFRLKRTNSHSYMLMTNATLDRELRAEYNLTLVVRDHGDFSLA
VLKHLTICISDVNDNAPSFEKATYEVAVAEN
>UniRef100_UPI000462CB1C
VLRYRLAEEGPADIRIGNVASDLGIVTG--SGEVTFGADYLKIDNMTGELSTTERIDREKLCQDENECFLDFEVSVQSWV
DLFEGRVVILDINDNTPTFPSPVLTLTVEENRPVGTLYLLPTATDRDFGRNGIERYELLQEPVFELQVADTDGEKQPQLI
VKGPLDREQRDAYELSLRVRDGGDPARSSQALLRVLITDVNDNSPRFEKSVYEADLAENSSPGTPILQLRAADADAGVNG
QLEYVFGAATESVRRLLRLDEASGWLSVLHRIDREEVNQLRFSVMARDRGQPPKSDKATVVLNIRDENDNVPAIDIRKIV
ATVGEDVLVDTPVALVQVSDRDQGENGVVTCTVVGDVPFQLKPQNKRKYFLHTSAPLDYEAARDYNVVIVAVDSGSPSLS
SNNSLLVRVADANDNPPVFGQALLELSFPEN
>UniRef100_UPI000576D8A8
QIRYSVPEEADHGTFVGNIAEDLGLDMTIASRRFQVRTPYLEVNMENGILFVNEKIDREQICKQSASCLLHLEVFLENPL
ELFRVEIEVVDINDNPPSFPETDITVEISESATPGTRFPLESAFDPDVGSNALRTYDITTNNYFYLDVQTQDGNKFAELV
LEKPLDREQQATHKYVLTAVDGGQPPRTGTALLVVKVLDSNDNVPVFDQPVYSVSLQENAPVGTLVIQLNATDLDEGQNG
EIVYSFSNHSSRVKDLFAIDARTGRIEVRGEVDFEESGLYQIFVQAKDLGPNAVAAHCKVLVKVTDVNDNAPDISFSTVT
ESVSERAAPGTVIALLSVTDKDAEENGKIHVEILGDVPFKLKPSFRNYFTIVTDGPLNREDADSYSVTVVARDTGTPSLA
TSKSIKVQVSDENDNAPTFTQPIYDVYVTEN
>G3PCZ5_GASAC
-LELQLDEEQPAGTIVGDISAGLPPGKT-ASSYFISVGSDLDIDESTGIIKTAKVLDRELRDRYNF-------IAVTMTG
MTVEVTIKVNDINDHVPTFPRKRAMFKIPEQTAIGTRFPLEPAVDADKGQLTTQGYVIKDGQAFTLETRRGNEVLYVDLA
VNAILDREKRSTYTLSLEAFDGGSPKRTDQMTLDITVQDINDNAPIFNQSRYHAIISENLQPGSNILQVFATDVDEGANG
MVLYEINRRQSDPDRYFVIDSRTGIIALNKPLDFEMRRVHELVVQAQDNATQPEVTNAFVTIHVRDYNDNQPTMTIIFLS
EDVSEGAQPGQYVARISVTDPDYGEYANVNVSLEGDGKFALTTKDSIIYLMCVDQILDREERDSYGLRVTATDSGTPPLR
AESSFIIQVIDINDNPPKFDQPVYRQVIPEV
>UniRef100_UPI0003870D74
NLKYSVEEEQRAGTVIANVAKDAGFVLDRQPTAFRVAPHLVDISPGSGLLVTKQKIDRDLLCRQSPKCVISLEV-MSSSM
EICVIKLEIKDLNDNAPSFPTDQIELEISETASPGTRVPLESAYDPDSGSFGVQSYEITPNDLFGLETKTRDGSRFAELV
VEKSLDRETQSHYSYVITALDGGDPPNFGTVELSIRVIDSNDNNPLFEEPAYTVSVPENSPPGTPVIRLNASDPDEGTNG
QVLYSFHSYSDRARELFQIDPQSGLITVSGAIDYEEGHVYELDVQAKDLGPNSIPAHCKVTISVQDANDNPPLINLLSVN
SEVSENAPPGYVIALVRVSDRDSGANGRVQCKLLGNVPFRLQ-EYESFSTILVDGRLDREQRDQYNLTIQAKDNGVPSLQ
ATKSFTVKITDENDNHPHFSKPYYQVIVQEN
>UniRef100_UPI000510C6EE
TVQYRVFEEVPLGTVIGTLAEHFEGGESETADAFQLRRFPLHVGSGDGVLSTAGRVDREQLCRHSNPCWVSFDVLAARNL
ALIHVEVQVLDVNDNAPRFPTPELELEMSESASLRTRIPLDRALDADTGPNARCSYALSPSEHFALEVISSDGTKHAELV
VVKEVDRELHSYFDLVLMATDHGEPPKSGTALIKVIVLDSNDNSPVFEESSLTVEVREDALPGTLLVTVTATDPDQGPNG
EIEYSLSKHPPEVLSAFGIDARTGSIILKHSLDYEETHAYELDVQARDLGANPIPAHCKILVKVLDVNDNAPDVHITWAA
WALSEALPKDSFVALVTASDPDSGSNGEVHCSLSQYEHFRLKRTNSHSYMLMTNATLDRELRAEYNLTLVVRDQGDLSLA
VLKHLTICISDVNDNAPSFEKATYEVAVAEN
>A0A093P059_PYGAD
NLKYRIYEEQRVGSVIARLSEDVALKMPPSSVRFRANSPLLVVREDNGEISIGAKIDREQLCQKNLNCSIEFDVITTEHL
QLFHVEVEVLDINDNSPQFSRALIPIEISESAAVGTRIPLDSAFDPDVGDNSLHTYSLSANDFFSIEVRTRDGAKYAELI
VVRELDRELKSSYELQLTASDKGVPQRSGSSLLKISISDSNDNSPVFEQQSYIIQLLENSPIGTLLIDLNATDPDEGANG
KVVYSFSSHSAKIIETFKIDSEKGHLTLLKQVDYEVTKSYEIDAQAQDLGPNSIPAHCKIIIKIVDVNDNRPEINLNLMS
PEISEGSPLDTFVALVRVQDKDSGVNGEIVCKLHGHGHFKLQKTYENNYLILTNATLDREKRSEYSLTVIAEDKGTPSLS
TVKHFTVQISDENDNPPRFQTNRYEVVILEN
>UniRef100_UPI0003C18437
NLKYRIYEEQRVGSVIARLSEDVAVKLPPSTVRFRANYPLLVVNEDNGEISIGSKIDREQLCQKNLNCSIEFDVITTEHL
QLFHIEVEVLDINDNSPQFSRSLIPIEISESAAVGTRIPLDSAFDPDVGENSLHTYSLSANDFFNIEVRTRDGAKYAELI
VVRELDRELKSSYELQLTASDMGVPQRSGSSILKISISDSNDNSPAFEQQSYIIQLLENSPVGTLLLDLNATDPDEGANG
KIVYSFSSHSPKIIETFKIDSERGHLTLFKQVDYEITKSYEIDVQAQDLGPNSIPAHCKIIIKVVDVNDNKPEISINLMS
PGIFEGDPIDTFVALVRVQDKDSGLNGEIVCKLHGHGHFKLQKTYENNYLILTNATLDREKRSEYSLTVIAEDKGTPSLS
TVKHFTVQINDINDNPPHFQRSRYEFAISEN
>UniRef100_UPI000441C4DF
RVVYKVPEEQPPNTLIGSLAADYGFPDVGHLYKLEVGAPYLRVDGKTGDIFTTESIDREGLCQNQEPCILEFEVSINGSP
RLLEGQIEVQDINDNTPNFASPVITLPIPENTNIGSLFSIPVASDRDAGPNGVASYEL--------QVAEDD-GKQPQLI
VMGNLDRERLDSYDLTIKVQDGGNPPRASSALLRVTVLDTNDNAPKFERPSYEAELSENSPIGHSVIQVKANDSDQGANA
EIDYTFHQVPEVVRRLLRLDRNTGLITVQGPVDREDLSTLRFSVLAKDRGTNPKSARAQVVVTVKDMNDNAPTIEIRGIM
ANISEDVAEETAVALVQVSDRDEGENAAVTCVVAGDVPFQLRQDSRKKYFLQTTTPLDYEKVKDYTIEIVAVDSGNPPLS
STNSLKVQVVDVNDNAPVFTQSITEVAFPEN
>UniRef100_UPI0004422B9E
RVVYKVPEEQPPNTLIGSLAADYGFPDVGHLYKLEVGAPYLRVDGKTGDIFTTESIDREGLCQNQEPCILEFEVSINGSP
RLLEGQIEVQDINDNTPNFASPVITLPIPENTNIGSLFSIPVASDRDAGPNGVASYELQAQELFGLQVAEDDG-KQPQLI
VMGNLDRERLDSYDLTIKVQDGGNPPRASSALLRVTVLDTNDNAPKFERPSYEAELSENSPIGHSVIQVKANDSDQGANA
EIDYTFHQVPEVVRRLLRLDRNTGLITVQGPVDREDLSTLRFSVLAKDRGTNPKSARAQVVVTVKDMNDNAPTIEIRGIM
ANISEDVAEETAVALVQVSDRDEGENAAVTCVVAGDVPFQLRQDSRKKYFLQTTTPLDYEKVKDYTIEIVAVDSGNPPLS
STNSLKVQVVDVNDNAPVFTQSITEVAFPEN
>UniRef100_UPI0003B38CDD
QLHYSVPEEQEPGTVVGNIAEDLGLDITLSARRFQTRTPYLEVNLENGALVVKEKIDREEICKQTIPCLLHLEVFLENPL
ELFRVEIEVMDVNDNPPSFPEPDIFVEISESAIPGTRFPVENAFDPDVGTNALSTYAITNNNYFSLDVQTQDGTKFAELV
LEKPLDREQQAVHRYVLTAVDGGVPQRTGTALLVVKVLDSNDNAPTFDESVYTINLRENSPVGTLVIQLNATDVDEGLNG
EIIYSFSSHTPRIKDLFNIDERTGRIEVSGEVDYEESNTHQINVQAKDLGANAVPAHCKVLVKLVDVNDNTPEISFSTVT
ESVSEQHAPGTVIALFSVSDRDSGENGQMSCEIMGDVPFKLKSSFKNYYTIVTDGSLDRENTDSYTITVVATDKGQPSLA
TSKSIKVHVSDENDNAPRFTQAVYDVYVNEN
>UniRef100_UPI0004BECFF2
NLNYSVPEEQGAGTVIGNIGRDARLAAGGTKSTFRVAPHLLDVDGESGLLYTKQRIDREALCRRSAKCQLSLEVF-ANDQ
EICMIKVEIQDLNDNAPAFPSDQVDMDISENAAPGTRFPLTSAHDPDAGDNGLRTYLLTRDDYFSLDVKSRDGTKFPELV
IQKPLDREEQSHHTLVLTALDGGDPPRSGTVQINVRLIDSNDNSPVFEAASYVVELPENAPLGTAVIDLNATDADEGTNG
EVLYSFSGYPERVRDLFSIDPQSGLIRVKGNLDYEENGLIEIDVQARDLGPNPIPAHCKVTVRLIDRNDNAPTIGFVSVR
QGLSEAAPPGTVIALVRVTDRDSGKNGQLQCRVPGAVPFTLEENYDNFYTVVTDRPLDREAQDEYNVTIVARDGGNPPLN
STKSFSVRILDENDNPPRFSKNLYVLQVPEN
>UniRef100_UPI00042CF0AC
RVVYKVAEEQPPNTLIGSLAADYGFPDVGHLYKLEVGAPYLRVDGKTGDIFTTESIDREGLCQNQEPCILEFEVSINGSP
RLLEGQIEVQDINDNTPNFASPVITLPIPENTNIGSLFSIPVASDRDAGPNGVASYELQAQELFGLQVAEDE-GKQPQLI
VMGNLDRERLDSYDLTIKVQDGGNPPRASSALLRVTVLDTNDNAPKFERPSYEAELSENSPIGHSVIQVKANDSDQGANA
EIDYTFHQAPEVVRRLLRLDRNTGLITVQGPVDREDLSTLRFSVLAKDRGTNPKSARAQVVVSVKDMNDNAPTIEIRGIM
ANISEDVAEETAVALVQVSDRDEGENAAVTCVVAGDVPFQLRQDSKKKYFLQTTTPLDYEKVKDYTIEIVAVDSGNPPLS
STNSLKVQVVDVNDNAPVFTQSVTEVAFPEN
>UniRef100_UPI0003BDC5C7
TTRYFTYEEDAPGTEIGNLSQDLKIDPADPDTSFRFNFSVIHMRENDGLLSVAEIIDREQLCPRTPRCFITFDIVAREKF
QLIHVEIEVKDINDHSPNFPLNETTLEIVENVPLDSRFPLQIALDQDVGDNYIQSYNTSSSSHFSVEVRDRDGVKFAELV
LVRQLDREVEDSYTIEVTAYDGGMPAKSGSMTVNIKVLDFNDNSPTFEHSSLKVELNEDSPVGHRVLRVHAFDPDDGING
EVMYAFSDGSLEAARLFHLDPHSGDVTLKALVDFEKRRSYELSIKASDLGANSVPSTCKVLIDIVDVNDNAPEISIKPMT
SSITEAAAAESFVALISTSDRDSGSNGYVRVSLLEHEHFTLQQAYGDTFMIVTTTTLDREKIPEYNLTVVAEDLGSPPFK
TIRQYTIRVTDENDNFPLFSKPLYEVSVLEN
>UniRef100_UPI0003EC11D1
NLKYSVEEEQRAGTVIANVAKDARFALDRQASAFRVAPHLVDINPSSGLLVTKQKIDRDLLCRQSPKCIISLEV-MSSSM
EICVIKVEIKDLNDNAPSFPAAQIELEISEAASPGTRIPLDSAYDPDSGSFGVQTYELTPNELFGLEIKTRDGSRFAELV
VEKSLDRETQSHYSFRITALDGGDPPHLGTVGLSIKVTDSNDNNPVFGESTYSVSVPENSPPNTPVIRLNASDPDEGTNG
QVVYSFYGYNDHTRELFQIDPHSGLVTVTGTLDYEEGHVYELDVQAKDLGPNSIPAHCKVTVSVLDTNDNPPVINLLSVN
SEVSESAPPGYVIALVRVSDRDSGLNGRVQCRLLGNVPFRLQ-EYESFSTILVDGRLDREQHDQYNLTIQARDGGVPMLQ
SAKSFTVRITDENDNHPHFSKPYYQVIVQEN
>UniRef100_UPI00004D39C8
TVQYFIDEEEPSGTVIGVLSHHSIFNTTIPAYNFRLNSSLIHIRDSDGQLSVGERVDREQICRQSLHCTLALDVVSKGQF
KLINVKVEVRDINDHRPHFPNDVIHVEVSESTPVGTRIPIEIAVDEDVGSNAIQSFKITNNSHFSIEVQTKDGVKYADLV
LMKELDRESQSTYTFEIMAMDGGEPALSGTAVVNVRVLDFNDNSPVFERGTVSVDLIEDAPVGYLLLDLNAADADEGVNG
EVVYNFSPLSQEVRRLFKINSRTGGVTLEDQVDFETKQIYEFEVQAHDLGANPLSASCKVIVHVIDVNDNAPVITITPLT
SIIAESAAKETIVALISTTDRDSGPNGQVHCTLHGHEHFMLKQVYEDSFMVVTTTTLDREKIAEYTLTIVAEDLGFPSLS
TKKYYTVKVIDENDNAPVFSKPDYEVSVLEN
>UniRef100_UPI0003C80908
-LRYRLAEEGPADVRIGNVASDLGIVTG--SGEVTFGSEYLKIDNLXGELRKSERIDREKLCQDENECFLDFEVSVQSWV
DLFEGRVIVLDINDNTPTFPSPVLTLTVEENRPVGTLYLLPTATDRDFGHPGGR------SSVFELQVADTDGEKQPQLI
VKGALDREQRDSYELTLRVRDGGDPPRSSQAILRVLITDVNDNSPRFEKSVYEADLAENSAPGTPILQLRAADLDVGVNG
QIEYVFGAATESVRRLLRLDETSGWLSVLHRIDREEVNQLRFTVMARDRGQPPKTDKATVVLNIKDENDNVPSIEIRKIV
ANVAEDVLVDTPIALVQVSDRDQGENGVVTCTVVGDVPFQLKPQNKKKYFLHTSAPLDYETTREFNVVIVAVDSGSPRLK
NSNSLIVKVGDTNDNPPVFGQSVVEVYFPEN
>G3UEF6_LOXAF
--------------------------------------------------------------------------------
--------------------------------------------------------------------------------
--GNLDRERWDSYDLTIKVQDGGSPPRASSALLRVTVLDTNDNAPKFERPSYEAELSENSPIGHSVIQVKANDSDQGANA
EIDYTFHQAPEVVRRLLRLDRNTGLITVQGPVDREDLSTLRFSVLAKDRGANPKSARAQVVVTVKDMNDNAPTIEIGIGT
-HISEDVAEETAVALVQVSDRDEGENAAVTCVVAGDVPFQLRQDSKKKYFLQTTTPLDYEKVKDYTIEIVAVDSGNPPLS
STNSLKVQVVDVNDNAPVFTQSITEVAFPEN
>C4MH76_MUSPF
TVRYSTFEEDAPGTVIGTLAEDLHMKVS-GDTSFRLNSSLLQVREGDGQLTVGDGLDRERLCGQAPQCVLAFDVVSQEQF
RLVHVEVEVRDINDHAPRFPRAQIPVEVSEGAAVGTRIPLEVPVDEDVGANGLQSVRLAPHSPFRVELQTRDGAQCADLV
LLQELDRESQAAYSLELVAQDGGRPPRSATAALSVRVLDANDHSPAFPQAVAEVELAEDAPVGSLLLDLDAADPDEGPNG
DVVFSFGARPPEARRLFRLDPRSGRLTLAGPVDYERQDTYELDVRAQDRGPGPRASTCKVIVRIRDVNDNAPDITITPLV
SLVPEGAARESLVALVSTSDRDSGANGQVRCALYGHEHFRLQPAYAGSYLVVTAASLDRERIAEYNLTLVAEDRGAPPLR
TVRPYTVRVSDENDNAPLFTRPVYEVSVREN
>UniRef100_UPI00032A033F
NLNYSVPEEQGPGTVIGNIAKDARLGIEGKKANFRVAPHLIDVDPQSGLLYTKQRIDRETLCKRNPKCQLSMEVFA-NDK
EICMIKIDIQDINDNSPMFPSDQIDIDISENAVPGTRFPLTSAHDPDAGENGLKTYQITRDDYFSLEVKSRDGTKFPELV
IQRPLDREERSHHTLILSATDGGEYPRSGTMQINVKVIDSNDNSPVFDQPSYVVEIPENSPPGKVLIDLNATDPDEGNNG
QVVYSFSGYPERIRELFSIDSRTGVIKIQGEIDYEESPVIEIDVQAKDLGPNPIPGHCKVTVKVLDRNDNWPSIGFVSVR
QGISEAAPPGTVIALVRVTDKDSGRNGQLQCRVLGNVPFKLEENYDNFYTVVTDRPLDREMQDEYNVTIVAKDNGIPPLN
STKSFTVKILDENDNTPRFTKSVYLLQIPEN
>UniRef100_UPI0004A4CD3F
QIRYSVPEEAEHGTLVGNIAEDLGLDLTLASRRFQVRTPYLEVNLENGVLFVNEKIDREQICKQSGTCQLNMEVFLENPL
ELFRVEIEVVDINDNPPSFAETDITVEISESATPGTRFPLESAFDPDVGSNALRTYDITTNNYFYLDVQTQDGNKFAELV
LEKPLDREQQAAHRYVLTAVDGGQPPRTGTALLVVKVLDSNDNVPVFEQPVYTVSLSENVPVGTLVIQLNATDLDEGLNG
EIVYSFSNHSSRVKEMFGIDPRTGRIEVRGEVDFEESSLYQIFVQAKDLGPNAVPAHCKVLVKVADVNDNAPEITFSTVT
ESVSEKAAPGTVIALLSVTDRDAEQNGQIHVEILGDVPFKLKSSFRNYFTIVTDGLLNREQADSYSLTVVARDKGTPSLA
SSKSIRVQVSDENDNAPTFTQSVYDVYVTEN
>UniRef100_UPI0004F12E99
NLKYRIYEEQRVGSVIARLSEDVALKMPPSSVRFRANSPLLVVREDNGEISIGAKIDREQLCQKNLNCSIEFDVITTEHL
QLFHVEVEVLDINDNSPQFSRALIPIEISESAAVGTRIPLDSAFDPDVGDNSLHTYSLSANDFFSIDVRTRDGAKYAELI
VVRELDRELKSTYELQLTASDKGVPQRSGSSLLKISISDSNDNSPVFEQQSYIIQLLENSPIGTLLIDLNATDPDEGANG
KVVYSFSSHSAKIIETFRIDPEKGHLTLLKQVDYEVTKSYEIDAQAQDMGPNSIPAHCKIIIKVVDVNDNKPEINLNLMS
TEISEGSPLDTFVALVRVQDKDSGVNGEIVCKLHGHGHFKLQKTYENNYLILTNATLDREKRSEYILTVIAEDKGTPSLS
TVKHFTVQISDENDNPPRFQTNRYEVVILEN
>UniRef100_UPI0005280D2B
NLNYSVPEEQGAGTVIGNIGRDARLAAGGPKSTFRVAPHLLDVDGESGLLYTKQRIDREALCRRNAKCQLSLEVF-ANDQ
EICMIKVEIQDLNDNAPAFPSDQVDMDISENAAPGTRFPLTSAHDPDAGDNGLRTYLLTRDDYFSLDVKSRDGTKFPELV
IQKPLDREEQSHHTLVLTALDGGDPPRSGTVQINVRLIDSNDNSPVFEAASYVVELPENAPLGTAVIDLNATDADEGTNG
EVLYSFSGYSERVRDLFSIDPQSGLIRVKGNLDYEESGLIEIDVQARDLGPNPIPAHCKVTVRLIDRNDNAPTIGFVSVR
QGLSEAAPPGTVIALVRVTDRDSGKNGQLQCRVPGAVPFTLEENYDNFYTVVTDRPLDREAQDEYNVTIVARDGGNPPLN
STKSFSVRILDENDNPPRFSKNLYVLQVPEN
>A0A093R625_PYGAD
ELFYSLNEGLPAGCSFGSPARSLSRALRQPPLSFTLGGQYVQLDNRSGELHTSAEIDREALCPSSESCLLLLDVLVQEYF
HLVKVKIAIRDVNDNAPHFPVPHIRLSVPENAPVNTRLAIEHALDPDVGTNGVQTYRLQDNGVFTLDVEENSGERTPYLI
VMGSLDRETREEYVTVIVAEDGGTPPLVGSATLTIGISDINDNCPQFSDSQLNVTLYGNSSLGTHVATVHAVDMDLGSNA
QITYSYSQKPQPSRDLFHLDESTGTITLSSKVDGDAPRLHRLIILGNGPGCI--PAVITVLVTIIKVMMRPPEVVPRFIA
NELKELEPINTPIAFFTIKDPDE--KYKVNCYLDGDGPFRLSPPYNNEYLLETTKPLDYETQQLYEISVVAWNS--EGFH
VNRIIKVQVLDDNDNSPVFSQQLIELSIEEN
>UniRef100_UPI000511C9A7
ELIYTIREELPENVPIGNIPKDLNISHIAATGTYRLDAPLVKVSSSTGEIFTTSRIDREKLCAEENECFFELEVVINDFF
RLIKIKIIVKDTNDNAPMFPSPVINISIPENTLINSRFPIPSATDPDTGFNGVQHYELLNQSVFGLDIVETEGEKWPQLI
VQQNLDREQKDTYVMKIKVEDGGTPQKSSTAILQVTVSDVNDNRPVFKEGQVEVHIPENAPIGTSVIQLHATDADIGSNA
EIRYIFGAQAPATKRLFALNNTTGLITVQRSLDREETAIHKVTVLASDGSST--PARATVTINVTDVNDNPPNIDLRYII
SPLSEKDPVNTKIALITVSDKDTDVNGKVICFIEREVPFHLKAVYDNQYLLETSSLLDYEGTKEFSFKIVASDSGKPSLN
QTALVRVKLEDENDNPPIFNQPVIELSVSEN
>A0A091LR27_9GRUI
-----------------------------------------------------QRIDREALCRRSAKCQLSLEVF-ANDQ
EICMIKVEIQDLNDNAPAFPSDQVDMDISENAAPGTRFPLTSAHDPDAGDNGLRTYLLTRDDYFSLDVKSRDGTKFPELV
IQKPLDREEQSHHTLVLTALDGGDPPRSGTVQINVRLIDSNDNSPVFEAASYVVELPENAPLGTAVIDLNATDADEGTNG
EVLYSFSGYPERVRDLFSIDPQSGLIRVKGNLDYEESGLIEIDVQARDLGPNPIPAHCKVTVRLIDRNDNAPTIGFVSVR
QGLSEAAPPGTVIALVRVTDRDSGKNGQLQCRVPGAIPFTLEENYDNFYTVVTDRPLDREAQDEYNVTIVARDGGNPPLN
STKSFSVRILDENDNPPRFSKNLYVLQVPEN
>PCD16_RAT
-LDLQIDEEQPAGTLIGDISAGLPPGTA-PPMYFISVGTDLDIDEHSGVVCTARVLDRERRDRYR------FTA-VTPDG
ATVEVTVRVADINDHAPAFPQARAALQIPEHTALGTRYPLEPAHDADAGRLGTQGYALSGDETFRLETRPGGGAPVPELV
IAGELDRENRSHYMLQLEAYDGGSPPRRAQALLDVTLLDINDHAPAFNQSRYHAVVSESLAPGSPVLQVFASDADAGANG
AVTYEINRRQSEGDGPFSIDAHTGFLKLERPLDFEQRRVHELVVQARDGGAHPELGSAFVTVHVRDANDNQPSMTVIFLS
ADVSEAAPPGQLVARISVSDPDDGDFAHVNVSLEGEGHFALSTQDSVIYLVCVARRLDREERDVYNLRVTATDSGSPPLR
AEAAFVLHVTDVNDNAPAFDRQLYRPELPEV
>B5DE50_XENTR
-LKYRIAEEGPADVRIGNVAKEIGIVKG--SGDVTFGSDYFKIDNVTGELSTTERIDREKLCQDENECFIDFEVSVQSWV
ELFEGRVVILDINDNTPTFPSPVLTLTVEENRPVGTLYLLPTATDRDFGRNGIERYELIQDAVFELQVADTDGEKQPQLI
VKGPLDREQRDSYELTLRVRDGGEPPRSSQSILRVLITDVNDNNPRFEKSVYEADLAENSAPGTPILQLRATDYDVGVNG
QIEYVFGAATESVRRLLRLDENSGWLSVLHRIDREEVNQLRFTVMARDRGQPPKTDKATVVLNIKDENDNVPLIDIRKIM
ANVAEDVLVDTPIALVQVSDRDQGENGVVTCTVVGDVPFQLKPQNKKKYFLHTSAPLDYENVKEYNVIIVAVDSGSPSLS
SNNSLIVKVGDTNDNPPVFSQAVVEVAFPEN
>UniRef100_UPI0003C8A71A
NLKYSVEEEQRAGTVIANVAKDAGFALDRQASAFRVAPHLVDINPSSGLLVTKQKIDRDLLCRQSPKCIISLEV-MSSSM
EICVIKVEIKDLNDNAPSFPAAQIELEISEAASPGTRIPLDSAYDPDSGSFGVQTYELTPNELFGLDIKTRDGSRFAELV
VEKSLDRETQSHYSFRITALDGGDPPHLGTVGLSIKVTDSNDNNPVFGESTYSVSVPENSPPNTPVIRLNASDPDEGTNG
QVVYSFYGYNDRTRELFQIDPHSGLVTVTGALDYEEGHVYELDVQAKDLGPNSIPAHCKVTVSVLDTNDNPPVINLLSVN
SEVSESAPPGYVIALVRVSDRDSGLNGRVQCRLLGNVPFRLQ-EYESFSTILVDGRLDREQHDQYNLTIQARDSGVPMLQ
SAKSFTVRITDENDNHPHFSKPYYQVIVQEN
>I3KQ39_ORENI
TLKYKVYEEQKVGTVIARLKEDVSAVLPLPSSRFRVSTPLLAVREDDGQISIGTRIDREKLCEKNSNCSIEFDVVTTEYL
QLFHVEVEVLDINDNSPHFARAIVPIEISESASVGTRIPLDGAVDADVGENSLHTYSLTANNFFKIDVRTRDGAKYAELV
VMRELDREVQASYQLQLTASDNGVPPKSGSTLLKISISDSNDNSPAFDEQVYAINLLENSPLGTLIIDLNATDPDEGTNG
KIVYSFSSHSPKILETFKIHPENGHITLIKKVDYETSASYELDVQAQDLGPNSIPGLCKIVVKVVDVNDNKPEININLMT
PGISEGAPVDTFIALVRVDDIDGGLNGEVVCRLHGHGHFRLQKTHEKNYMILTNVSLDREKRSEYSLTVIAEDRGSPSLS
TIKHFTVQVLDENDNPPCFEKTRYEVFKSEN
>UniRef100_UPI00034438F5
ELIYTIREELPENVPIGNIPKDLNISHIAATGTYRLDAPLVKVSSSTGEIFTTSRIDREKLCAEENECFFELEVVINDFF
RLIKIKIIVKDTNDNAPMFPSPVINISIPENTLINSRFPIPSATDPDTGFNGVQHYELLNQSVFGLDIVETEGEKWPQLI
VQQNLDREQKDTYVMKIKVEDGGTPQKSSTAILQVTVSDVNDNRPVFKEGQVEVHIPENAPVGTSVIQLHATDADIGSNA
EIRYIFGAQAPATKRLFALNNTTGLITVQRSLDREETAIHKVTVLASDGSST--PARATVTINVTDVNDNPPNIDLRYII
SPLSEKDPVNTKIALITVSDKDTDVNGKVICFIEREVPFHLKAVYDNQYLLETSSLLDYEGTKEFSFKIVASDSGKPSLN
QTALVRVKLEDENDNPPIFNQPVIELSVSEN
>H2UBN4_TAKRU
TLKYQTFEEQKVGTVIARLRDDVADVLATVSLRFRASSSFLSVRDQDGEISVRTKIDREKLCEKNLNCSIQFDVLTTEYL
QLFHVDVEVLDINDNAPQFARSVIPIEISESAAVGARIPLDSATDPDVGENSLYTYALEPNNFFKIDIQARDGAKYAELV
VIRELDREVRATYELQYTASDRGVPPRTGSTLLKISIADSNDNSPVFEKSSYVINLPENSPVGTLLINLNATDADEGTNA
KIVYSFSSHSPKIMETFKINADTGHLTLIRRVDYETINSYDIDVQAQDMGPNSMPAHCKILVTVVDVNDNKPDISINPMS
SQISEASPLDNFVALVRVEDLDSGVNGEVDCKLHSQGYFKLHKSNENNYMILTNMSLDREKRSEFSLTVVAEDRGTPSLS
TVKHFTVHITDENDNPPRFEKGRYEVFKSEN
>UniRef100_UPI0003F0AA95
QLHYTVQEEQEHGTFVGNIAEDLGLDITLSARRFQTRTPYLDLNLETGVLYVNEKIDREQICKQSPSCVLHLEVFLENPL
ELFRVEIEVLDINDNPPSFPEPDLTVEISESATPGTRFPLESAFDPDVGTNSLRDYEITPNSYFSLDVQTQDGNRFAELV
LEKPLDREQQAVHRYVLTAVDGGQQQRTGTALLTIRVLDSNDNVPAFDQPVYTVSLPENSPPGTLVIQLNATDPDEGQNG
EVVYSFSSHSPRARELFGLSPRTGRLEVSGELDYEESPVYQVYVQAKDLGPNAVPAHCKVLVRVLDANDNAPEISFSTVK
EAVSEGAVPGTVVALFSVTDRDSEENGQVQCELLGDVPFRLKSSFKNYYTIVTEAPLDREAGDSYTLTVVARDQGEPALS
TSKSIQVQVSDVNDNAPRFSQPVYDVYVTEN
>F6ZDL3_XENTR
NLNYSVPDEVGAGTLIGNISKDAKLGIPGRKSNFRVAPHLLDVDQDSGVLYTKQRIDRESLCRRSPKCQLSLEVFA-NDK
EICMIKVDILDINDNSPNFPSEQIDIDISENASPGTRFPLTSAHDPDAGENGLKTYVITRDDFFSLDVKSRDGTKFPELV
IQKELDREEQSHHKLILTALDGGDPPRSATIQINVKVIDSNDNSPVFEALSYMVEIPENSPLGRIVIDLNATDADEGSNG
EVVYSFSGYPDRIRELFSIDSKTGIIQVKGNLDYEENGLIEIDVQARDQGPNPIPKHCKVTVKVIDKNDNAPSISFVSVR
QGISEAAPPGTVIALVRVTDKDSGKNGQLICRVLGNVPFKLEENYDNLYTVVTDRPLDREIQDEYNVTIIARDNGSPPLN
STKSFSVKILDENDNPPHFTKAMYVLQVSEN
>UniRef100_UPI0004624CFA
VLRYRLAEEGPADIRIGNVASDLGIVTG--SGEVTFGADYLKIDNMTGELSTTERIDREKLCQDENECFLDFEVSVQSWV
DLFEGRVVILDINDNTPTFPSPVLTLTVEENRPVGTLYLLPTATDRDFGRNGIERYELLQEPVFELQVADTDGEKQPQLI
VKGPLDREQRDAYELSLRVRDGGDPARSSQALLRVLITDVNDNSPRFEKSVYEADLAENSSPGTPILQLRAADADAGVNG
QLEYVFGAATESVRRLLRLDEASGWLSVLHRIDREEVNQLRFSVMARDRGQPPKSDKATVVLNIRDENDNVPAIDIRKIV
ATVGEDVLVDTPVALVQVSDRDQGENGVVTCTVVGDVPFQLKPQNKRKYFLHTSAPLDYEAARDYNVVIVAVDSGSPSLS
SNNSLLVRVADANDNPPVFGQALLELSFPEN
>UniRef100_UPI000383ECA2
ELIYTIREELPENVPIGNIPKDLNISHIAATGTYRLDAPLVKVSSSTGEIFTTSRIDREKLCAEENECFFELEVVINDFF
RLIKIKIIVKDTNDNAPMFPSPVINISIPENTLINSRFPIPSATDPDTGFNGVQHYELLNQSVFGLDIVETEGEKWPQLI
VQQNLDREQKDTYVMKIKVEDGGTPQKSSTAILQVTVSDVNDNKPVFKEGQVEVHIPENAPVGTSVIQLHATDADIGSNA
EIRYIFGAQAPATKRLFALNNTTGLITVQRSLDREETAIHKVTVLASDGSST--PARATVTINVTDVNDNPPNIDLRYII
SPLSEKDPVNTKIALITVSDKDTDVNGKVICFIEREVPFHLKAVYDNQYLLETSSLLDYEGTKEFSFKIVASDSGKPSLN
QTALVRVKLEDENDNPPIFNQPVIELSVSEN
>UniRef100_UPI00034FBE15
TVQYFIDEEEPSGTVIGVLSHHSIFNTTIPAYNFRLNSSLIHIRDSDGQLSVGERVDREQICRQSLHCTLALDVVSKGQF
KLINVKVEVRDINDHRPHFPNDVIHVEVSESTPVGTRIPIEIAVDEDVGSNAIQSFKITNNSHFSIEVQTKDGVKYADLV
LMKELDRESQSTYTFEIMAMDGGEPALSGTAVVNVRVLDFNDNSPVFERGTVSVDLIEDAPVGYLLLDLNAADADEGVNG
EVVYNFSPLSQEVRRLFKINSRTGGVTLEDQVDFETKQIYEFEVQAHDLGANPLSASCKVIVHVIDVNDNAPVITITPLT
SIIAESAAKETIVALISTTDRDSGPNGQVHCTLHGHEHFMLKQVYEDSFMVVTTTTLDREKIAEYTLTIVAEDLGFPSLS
TKKYYTVKVIDENDNAPVFSKPDYEVSVLEN
>S7Q800_MYOBR
TVKYQVSEEVPSGTVIGKLSQALGWEDRRQATAFQVQELPIQVDSEDGLLRTVRRLDREQLCRQRDPCLVAFDVLATGDL
ALIHVEIQVLDINDHQPQFPKGKQELEISESASLSTRIPLDRALDPDTGPNTLHSYSLSPSEHFALDVIVGDETKHAELV
VVKELDREIHSFFDLVLTAYDSGNPPKSGTSLIKVNVLDSNDNSPVFAESSLALEIQEDAAPGTLLINLTATDPDQGPNG
EVEFFFSKHPPEVLDTFSIDAKTGQVILRQPLDYEKNPAYEVDVQARDLGPNPIPAHCKVLIKVLDVNDNAPSIHITWAS
QPVSEALPKDSFIALIMANDLDSGNNGLVHCWLSQELHFRLKRTNGNTYMLLTNATLDREQWPKYSLTLLAQDQGPQPLS
AEKQLSIQISDVNDNAPVFEKSRYEVSTREN
>UniRef100_UPI0004F438EE
--------------------------------------------------------------------------------
-------------------------------------------------------------------VADTDGEKQPQLI
VKGALDREQRDSYELSLRVRDGGDPARSSQAILRVLITDVNDNSPRFEKSVYEADLAENSSPGTPILQLRAADLDVGVNG
QIEYVFGAATESVRRLLRLDETSGWLSVLHRIDREEVNQLRFTVMARDRGQPPKTDKATVVLNIRDENDNVPTIDIRKIV
ASVAEDVLVDTPIALVQVSDRDQGENGVVTCTVVGDVPFQLKPQNKRKYFLHTSAPLDYEAVRDYNVVIVAVDSGSPSLS
SNNSLLVRVGDTNDNPPVFSQAVLEVSFPEN
>G3H5Y7_CRIGR
-----------------------------------------------------------------------------SSM
EICVIKVEIKDLNDNAPSFPAAQIELEISEAASPGTRIPLDSAYDPDSGSFGVQTYELTPNELFGLEIKTRDGSRFAELV
VEKSLDRETQSHYNFRITALDGGDPPHLGTVGLSIKVTDSNDNNPVFGESTYSVSVPENSPPNTPVIRLNASDPDEGTNG
QVVYSFYGYNDHTRELFQIDPHSGLVTVTGALDYEEGHVYELDVQAKDLGPNSIPAHCKVTVSVLDTNDNPPIINLLSVN
SEVSESAPPGYVIALVRVSDRDSGLNGRVQCRLLGNVPFRLQ-EYESFSTILVDGRLDREQHDQYNLTIQARDSGVPMLQ
SAKSFTVRITDENDNHPHFSKPYYQVIVQEN
>G3QP04_GORGO
ELIYTIREELPENVPIGNIPKDLNISHIAATGTYRLDAPLVKVSSSTGEIFTTSRIDREKLCAEENECFFELEVVINDFF
RLIKIKIIVKDTNDNAPMFPSPVINISIPENTLINSRFPIPSATDPDTGFNGVQHYELLNQSVFGLDIVETEGEKWPQLI
VQQNLDREQKDTYVMKIKVEDGGTPQKSSTAILQVTVSDVNDNRPVFKEGQVEVHIPENAPIGTSVIQLHATDADIGSNA
EIRYIFGAQAPATKRLFALNNTTGLITVQRSLDREETAIHKVTVLASDGSST--PARATVTINVTDVNDNPPNIDLRYII
SPLSEKDPVNTKIALITVSDKDTDVNGKVICFIEREVPFHLKAVYDNQYLLETSSLLDYEGTKEFSFKIVASDSGKPSLN
QTALVRVKLEDENDNPPIFNQPVIELSVSEN
>UniRef100_UPI0004ED4795
-LRYRLAEEGPADVRIGNVASDLGIVTG--SGEVTFGSEYLKIDNLTGELSTSERIDREKLCQDENECFLDFEVSVQSWV
DLFEGRVIVLDINDNTPTFPSPVLTLTVEENRPVGTLYLLPTATDRDFGRNGIERYELLQEPVFELQVADTDGEKQPQLI
VKGALDREQRDSYELTLRVRDGGDPPRSSQAILRVLITDVNDNSPRFEKSVYEADLAENSAPGTPILQLRAADLDVGVNG
QIEYVFGAATESVRRLLRLDETSGWLSVLHRIDREEVNQLRFTVMARDRGQPPKTDKATVVLNIKDENDNVPSIEIRKIV
ANVAEDVLVDTPIALVQVSDRDQGENGVVTCTVVGDVPFQLKPQNKKKYFLHTSAPLDYETTREFNVVIVAVDSGSPSLS
SNNSLIVKVGDTNDNPPVFGQSVVEVYFPEN
>UniRef100_UPI0003511F58
--------------------------------------------------------------------------------
--------------------------------------------------------------------------------
---------------------GGQPQRTGTALLTVRVLDSNDNVPAFEQTVYNVSLPENSPPGTLVLQLNASDPDEGQNG
EVIYSFSSHSARARELFGIAPRTGRLEVSGELDYEESSVYQVYVQAKDLGPNAVPAHCKVLVRVLDANDNAPEISFSTXK
EAVSEAAAPGTVVALFSVSDRDSEENGQVQCELQGDAPFRLKSSFKNYYTIVTEGPLDREQPDAXXXXXXXXXXXXXXLS
TSKSIQVRVSDVNDNAPRFSQPVYQVFVSEN
>UniRef100_UPI0003EAAFEF
TIQYKVLEEEPSGTMIGTLADELKVRGEGVLDNFQILPLPFVVGLQDGMVLTKGQLDRETLCRDTGLCLIAFNVLFGGAI
GFLQVNVEVLDINDHSPTFPSAEQEIEISETAMLRMRIPLDRALDPDAGPNGLQTYSLSPNQHFALDVITHDGTKHAELV
VIKELDREVQSSFELTLVAWDKGNPPRSGSTLVKINVLDSNDNSPVFEESLLAIDLSEDTVRGTTVINLKATDPDQGANG
EIEYSFSKHPLEVQNLFSIDPKTGTVNLTGELDYEKKHTYEIDIQARDLGPNAIPSHCKLHIKVLDVNDNAPNIHFTWAP
QDVSEGAAKETFLALVMVSDADSGSNGEVHCHIQHGGHFRLKKVHRDNYMIVTNSVLDRESRVEYNLTLVAKDHGIPPLS
VTKHLTVHVLDENDNPPVFSKVLYEASFEEN
>A0A087Y0X7_POEFO
ERDYIVKEEQQENVRIGNLRKDLDLNLDSSPLQFKPDVPLVRVEANTGEIFTTNRIDREKLCSTEKRCYYEIEVAVDEIF
RLVKIRFLIEDVNDNAPLFQSTVINISIPENTAINTRYPVPSAFDPDVGINGIQHYELVKSSEFGLDIIETEGDKWPQLI
VQQNLDREQKDTFVMKIKVEDGGNPPKSSTAILQVTISDVNDNRPIFRDSELEVSVPENAPMGTSVAQLHATDADLGSNA
QVHFSFSNQSSSTKRHFAINSSTGLITVKQPLDREVTPVHKLIVLASDGSST--PSRATVIVNVTDVNDNVPSIDTRYII
NLLSENAPLNTKIALITVTDKDADLYGKVACYTDHDVPFRLKPVFNDQFLLETAAPLDYETTREYAIKIVASDRGTPPLN
TSAMVLIKIKDENDNAPIFPQPEFQLSIPEN
>UniRef100_UPI0003ACAAD7
--------------------------------------------------------------------------------
-----------------HFPSPVXPLTVEENRPXGALYLLTTATDRDYGRNGIERYELLQEPVFELQVADTDGEKQPQLI
VKGALDREQRDSYELTLRVRDGGDPPRSSQAILRVLITDVNDNSPRFEKSVYEADLAENSAPGTPILQLRAADLDVGVNG
QIEYVFGAATESVRRLLRLDETSGWLSVLHRIDREEVNQLRFTVMARDRGQPPKTDKATVVLNIKDENDNVPSIEIRKIV
ASVAEDVLVDTPIALVQVSDRDQGENGVVTCTVVGDVPFQLKPQNKKKYFLHTSAPLDYETTREFNVVIVAVDSGSPSLS
SNNSLVVKVGDTNDNPPVFGQSVVEVYFPEN
>A0A093BUC9_TAUER
EKNYTVREELPENVLIGNLLKDLNLTLDSSPLQFKLDVPLVRVEENTGEIFTTARIDREKLCSSENRCFYEVEVAVDEVF
RLVKIRFLIEDINDNAPLFPSTVINISIPENTAINSRYSVPSAIDPDIGVNAIQHYELLKQNVFGLDIIETEGDKWPQLI
VQQILDREQKDTYVMKIKVEDGGSPPRSSTAILQVTVTDVNDNRPVFKENDVEVSVPENAPVGTSVSQLHATDADLGSNA
QIHFYFSNQSSLAKRLFAIDNTTGLITIREPLDREESPVHKLTVLASDGSST--PSRATVTVNVTDINDNVPSIDTRYII
NPLSEKAPLNTKIALITVMDKDADLNGKVTCFTDHDVPFRLKPVFDNQFLLETATFLDYEATREYAIKIVASDSGKPPLN
QSAMLLIKIKDENDNAPVFTQPIIGLSIPEN
>UniRef100_UPI000528EA32
--------------------------------------TDLGIDENTGIIKTARVLDRETRDRYSF-------IAVTPEG
VTVEVNIQVNDINDHAPAFPKQHSTFQIPEHTPIGSRFPLDPAFDADSGLLNTQGYVIKGDQAFRLETRRGNGVLYLDLV
VSNVLDRENHSSYSLLLEAYDGGSPPRSTQMTLDVSIQDINDNAPSFNQSRYHTLISENLKPGSSILQVFASDADEGDNG
DVIYEINRRQSDPDQYFTIDSRTGVIKLNKGLDYEVRKVHELVVQARDKAVHPEVTTAFVTIHVRDYNDNQPTMTIIFLS
EDISEGAQPGQYVARISVSDPDYGEYSNVNVTLEGDGKFALTTKDNIIYLICVDQLLDREERDSYDLRVTATDSGTPPLR
AESAFVLQVMDINDNPPLFDQQEYKQSIPEV
>UniRef100_UPI0003F0EACA
QLHYTVQEEQEHGTFVGNIAEDLGLDITLSARRFQTRTPYLDLNLETGVLYVNEKIDREQICKQSPSCVLHLEVFLENPL
ELFRVEIEVLDINDNPPSFPEPDLTVEISESATPGTRFPLESAFDPDVGTNSLRDYEITPNSYFSLDVQTQDGNRFAELV
LEKPLDREQQAVHRYVLTAVDGGQQQRTGTALLTIRVLDSNDNVPAFDQPVYTVSLPENSPPGTLVIQLNATDPDEGQNG
EVVYSFSSHSPRARELFGLSPRTGRLEVSGELDYEESPVYQVYVQAKDLGPNAVPAHCKVLVRVLDANDNAPEISFSTVK
EAVSEGAVPGTVVALFSVTDRDSEENGQVQCELLGDVPFRLKSSFKNYYTIVTEAPLDREAGDSYTLTVVARDQGEPALS
TSKSIQVQVSDVNDNAPRFSQPVYDVYVTEN
>K1Q454_CRAGI
-LHYNVSEESPLGTMIGNIATDANITSNLT-MEFIFLTSLFHLEEKSGSLSVGMRIDRESLCKFQTECLLNLDVICGSFY
QKLELKIKILDINDNSPTFPEDSARLSVSEGSLVGTSFPIEGAVDRDGGHFSVNLYRVVPEAPFSVQFQKNDGSSLVRLI
LKKTLDREQQKSYQFQIVAEDGGNPANVGSLVVFVDVLDINDHQPVFSQTHYNLTVDEDVAVNTTILTLTARDEDEGLNG
DVIYSLSPRDEKILKLFQVVPTSGSLQVKESLIFEPGKQYRIIVEASDRAKQPLMSQTQVTVNVRDTHNNPPRIKVDLLS
NTILESASPNAPIAHVTVDDPDTGYNGKINCSIQSE-KFQLQKFNVLEYKVVVAQALDREVQSEYRVTVVCQDEGNPPLN
ASSTFNVTVLDENDHSPIFTKPSYVVQTQED
>UniRef100_UPI0005238863
---------------------------------FTLGEQYVQLDNRSGELHTSAEIDREALCPSSESCLLLLDVLVQEYF
RLVKVKIAIRDVNDNAPRFPVPHIRLSVPENAPVNTRLAIEHAFDPDVGTNGVQTYRLRDNGVFTLDVEENSGERTPYLI
IMGALDRETREEYVTVIVAEDGGAPPLVGSATLTIGISDINDNCPQFSDSQINVTLYGNCTLGMHIATAHAVDMDLGSNA
QIIYSYSQKPQPSRDLFHLDESTGAITLSSKVDGDTPRLHRLIILGNGPGCI--PAVITVLVTIIKVMMRPPEVVPRFIA
NELKELEPVNTPIAFFTIKDPDE--KYKVNCYLDGDGPFRLSPPYNNEYLLETTKPLDYETQQLYEISVVAWNS--EGFH
VNKIIKVQVLDDNDNSPVFSQQLIELSIEEN
>UniRef100_UPI0005551701
TIRYQSYEEDAPGTVIGNLAKDMSLSLSSSKTNFRMNDSFIRVRESDGELTVGERIDRERICRHTPQCLITFDVVHKERY
RLIHVEVEIKDINDNSPEFPNKESVVEISENAAVGSRIPLDPAADADVGSNYIQSYQISVNSHFTIDVLLRDGVKYAELV
LMKELDRETQSSYTVELVATDGGNPYRSGSTKITIKVTDFNDNSPVFDQNSFSVSLPEDAPVGAVILDLNAVDADEGLNG
EVAYGFGKQSHEIRELFQVDNKSGRLTLRSPVDFEDKSTYELDVQATDLGPNPTPSVCKIIIHVTDVNDNAPEISITPMT
SIISESAEKDSLVALISTLDRDSGVNSQVHCTLYGHDHFKLRQAYEDSYMIVTAAALDRERISEYNLTVMAEDFGSPALR
KITQYTIRLTDENDNAPHFTKAVYEVSVVEN
>UniRef100_UPI0003AF64F5
NLKYRIYEEQRVGSVIARLSEDVAVKLPPSTVRFRANYPLLVVNEDNGEISIGSKIDREQLCQKNLNCSIEFDVITTEHL
QLFHIEVEVLDINDNSPQFSRSLIPIEISESAAVGTRIPLDSAFDPDVGENSLHTYSLSANDFFNIEVRSRDGAKYAELI
VVRELDRELKSSYELQLTASDMGVPQRSGSSILKISISDSNDNSPAFEQQSYIIQLLENSPVGTLLLDLNATDPDEGANG
KIVYSFSSHSPKIIETFKIDSERGHLTLFKQVDYEITKSYEIDVQAQDLGPNSIPAHCKIIIKVVDVNDNKPEISINLMS
PGIFEGDPIDTFVALVRVQDKDSGLNGEIVCKLHGHGHFKLQKTYENNYLILTNATLDREKRSEYSLTVIAEDKGTPSLS
TVKHFTVQINDINDNPPHFQRSRYEFAISEN
>UniRef100_UPI0003342ECD
-LDLQIDEEQPAGTLIGDISAGLPAGMA-PLMYFISVGTDLAIDEHSGVVRTARVLDRERRDRYR------FTA-VTPDG
ATVEVTVRVADINDHAPAFPQAQAALQIPEHTALGTRYPLEPAGDADAGRLGTQGYSLSGDETFRLETRPGDGTPVPELV
ITGELDRENRSHYMLQLEAYDGGSPPRRAEALLDVTLLDINDHAPAFNQSRYHAMVSESLAPGSPVLQVYASDADAGANG
AVTYEINRRQSEGDGPFSIDAHTGLLRLERPLDFEQRRVHELVVQARDGGSHPELGSAFVTVHVRDANDNQPSMTVIFLS
ADVSEAAPPGQLVARISVSDPDDGDFAHVNVSLEGEGHFALSTQDSVIYLVCVARRLDREERDAYNLRVTATDSGSPPLR
AEATFVLHVTDVNDNAPAFDRQLYRPELPEV
>UniRef100_UPI000350E10C
EKNYTVREEMPENVLIGDLLKDLNLSLITSPMQFKLDVPLIRIEEGTGEIFTSGRIDREKLCAIDARCFYEVEVAVDEIF
RLIKIRFLIEDINDNAPLFPATVINISIPENSAINSRYALPAAIDPDIGINGVQNYQLIKQNIFGLDVIETEGDKMPQLI
VQRELDREEKDTYVMKVKVEDGGFPQRSSTAILQVSVSDTNDNHPVFREQEIEVSIPENAPIGTSVTQLHATDADIGENA
RIHFYFSNLSNIAKKLFHLNTTTGLITIKELLDREEAPSHKLLVLASDGGSV--PARAIVLVNITDVNDNIPSIDIRYII
SPLSENAPLNTKVALITVTDKDAEHNGRVTCFTDNEVPFRLRPVFSNQFLLETAAYLDYESTREYAIKLLAADAGKPSLN
QSSLLLVKVKDENDNAPVFTQLFISLSVPEN
>UniRef100_UPI0003C19E2B
ELIYTIREELPENVPIGNIPKDLNISHIAATGTYRLDAPLVKVSSSTGEIFTTSRIDREKLCAEENECFFELEVVINDFF
RLIKIKIIVKDTNDNAPMFPSPVINISIPENTLINSRFPIPSATDPDTGFNGVQHYELLNQSVFGLDIVETEGEKWPQLI
VQQNLDREQKDTYVMKIKVEDGGTPQKSSTAILQVTVSDVNDNKPVFKEGQVEVHIPENAPVGTSVIQLHATDADIGSNA
EIRYIFGAQAPATKRLFALNNTTGLITVQRSLDREETAIHKVTVLASDGSST--PARATVTINVTDVNDNPPNIDLRYII
SPLSEKDPVNTKIALITVSDKDTDVNGKVICFIEREVPFHLKAVYDNQYLLETSSLLDYEGTKEFSFKIVASDSGKPSLN
QTALVRVKLEDENDNPPIFNQPVIELSVSEN
>H0ZQC7_TAEGU
TVRYRTDEEGAPGTVIGTLADEMPVKAP-GEMSFRLNSSLVRVREEDGQLSIGEGLDRERLCGQTPQCVLAFDVVSRERY
RLVHVELEVRDINDNAPRFPHAQMALEISESAAPGTRLPLEVAVDEDVGSNSIQSFQVSLNSHFGVEAQTRDGARCADLV
LLQELDRERQPSYTLELVAKDGGSPARSGTATVHVRVLDANDNSPTFAQSSVTVELPEDAPPGSLLLDLDAADPDEGPNG
EVVYAFSSQPPEARRLFRLDPRSGHLTLEAAVDYERTRTYELDVRAQDRGASPRAATCTVVVRLTDVNDNAPRISISALR
GAVSEAAATESFVALVSATDRDSGANGQVRCSLRGHDHFALQRAYEDSYMIVTTAALDRERIPEYNLSVLAEDLGSPPFK
TVRQYTVRVSDENDNAPLFAKPLYEVAVPEN
>UniRef100_UPI00046C2941
NLKYSVEEEQRAGTVIANIGKDARFVLDRQPAAFRVAPHLVDINPGSGLLVTKQKIDRDLLCRQSPKCVISLEV-MSGSM
EICVIKLEIKDLNDNAPSFPTDQIELEISETASPGTRVPLESAYDPDSGSFGVQSYELTPNDLFGLETKTRDGSRFAELV
VERSLDRETQSHYSYLLTALDGGDPPNFGTVELSIRVIDSNDNNPLFEEPAYAVSVPENAPPGTPLLRLNASDPDEGTNG
QVLYSFHSYSERARQLFHLDPQSGLLSVSGAVDYEEGHSYELDVQAKDLGPNSIPAHCKVTVSVQDANDNPPLINLLSVN
SEVSESAPPGYVIALVRVSDRDSGANGRVQCKLLGSVPFRLQ-EYESFSTILVDGRLDREQRDQYNLTIQARDNGVPSLQ
ATKSFTVKITDENDNHPHFSKPYYQVIVQEN
>UniRef100_UPI00052252E6
ELIYTIREELPENVPIGNIPKDLNISHIAATGTYRLDAPLVKVSSNTGEIFTTSRIDREKLCAEENECFFELEVVINDFF
RLIKIKIIVKDTNDNAPMFPSPVINISIPENTLINSRFPIPSATDPDTGFNGVQHYELLNQSVFGLDIVETEGEKWPQLI
VQQNLDREQKDTYVMKIKVEDGGTPQKSSTAILQVTVSDVNDNRPVFKESQIEVHIPENAPVGTSVIQLHATDADIGSNA
EIRYIFGAQAPATKRFFALNNTTGLITVQRSLDREETAIHKVTVLASDGSST--PARATVTINVTDVNDNPPNIDLRYII
SPLSEKDPINTKIALITVSDKDTDVNGKVICFIEREVPFHLKAVYDNQYLLETSSLLDYEGTKEFSFKIVASDSGKPSLN
QTALVRVKLEDENDNPPIFSQPVIELSVSEN
>UniRef100_UPI0004BD291D
--------------------------------------------------------------------------------
--------------------------------------------------------------------------------
---------ADSYELTLRVRDGGDPPRSSQAILRVLITDVNDNSPRFEKSVYEADLAENSAPGTPILQLRAADLDVGVNG
QIEYVFGAATESVRRLLRLDETSGWLSVLHRIDREEVNQLRFTVMARDRGQPPKTDKATVVLNIKDENDNVPSIEIRKIV
ASVAEDVLVDTPIALVQVSDRDQGENGVVTCTVVGDVPFQLKPQNKKKYFLHTSAPLDYETTREFNVVIVAVDSGSPSLS
SNNSLVVKVGDTNDNPPVFGQSVVEVYFPEN
>UniRef100_UPI00045D7089
-LRYRLAEEGPADVRIGNVASDLGIVTG--SGEVTFGSEYLKIDNLTGELSTSERIDREKLCQDENECFLDFEVSVQSWV
DLFEGRVIVLDINDNTPTFPSPVLTLTVEENRPVGTLYLLPTATDRDFGRNGIERYELLQEPVFELQVADTDGEKQPQLI
VKGALDREQRDSYELTLRVRDGGDPPRSSQAILRVLITDVNDNSPRFEKSVYEADLAENSAPGTPILQLRAADLDVGVNG
QIEYVFGAATESVRRLLRLDETSGWLSVLHRIDREEVNQLRFTVMARDRGQPPKTDKATVVLNIKDENDNVPSIEIRKIV
ANVAEDVLVDTPIALVQVSDRDQGENGVVTCTVVGDVPFQLKPQNKKKYFLHTSTPLDYETTREFNVVIVAVDSGSPSLS
SNNSLIVKVGDTNDNPPVFGQSVVEVYFPEN
>UniRef100_UPI0003AFA4FC
NLNYSVPEEQGAGTVIGNIGKDARLQPGSKSSSYRVAPHLLDVEADSGLLYTKQRIDRESLCRHNAKCQLSLEVFA-NDK
EICMIKVEIQDINDNAPSFPSDQIEMDISENAAPGTRFPLTSAHDPDAGENGLRTYLLTRDDHFALDVKSRDGSKFPELV
IQKALDREQQNHHTLVLTALAGGEPPRSATVQINVKVIDSNDNSPVFEAPSYLVELPENAPLGTVVIDLNATDADEGPNG
EVLYSFSSYPDRVRELFSIDPKTGLIRVKGNLDYEENGMLEIDVQARDLGPNPIPAHCKVTVKLIDRNDNAPSIGFVSVR
QGLSEAAPPGT---------------------------------------------------------------------
-------------------------------
>UniRef100_UPI00020F6CAC
-LRYRLAEEGPADVRIGNVASDLGIVTG--SGEVTFGSEYLKIDNITGELSTSERIDREKLCQDENECFLDFEVSVQSWV
DLFEGRVIVLDINDNTPTFPSPVLTLTVEENRPVGTLYLLPTATDRDFGRNGIERYELLQEPVFELQVADTDGEKQPQLI
VKGALDREQRDSYELTLRVRDGGDPPRSSQAILRVLITDVNDNSPRFEKSVYEADLAENSTPGTPILQLRAADLDVGVNG
QIEYVFGAATENVRRLLRLDETTGWLSVLHRIDREEVNQLRFTVMARDRGQPPKTDKATVVLNIKDENDNVPSIEIRKIV
ANVAEDVLVDTPIALVQVSDRDQGENGVVTCTVVGDVPFQLKPQNKKKYFLHTSAPLDYESTREYNVVIVAVDSGSPSLS
SNNSLVVKVGDTNDNPPVFDQSVVEVYFPEN
>UniRef100_UPI00042C58EC
EKNYTIREEMPENVLIGDLLKDLNLSLITTPMQFKLDVPLIRIEEGTGEIFTTGRIDREKLCAVDTRCFYEVEVAVDEIF
RLVKIRFLIEDINDNAPLFPATVINISIPENSAINSRYALPAAIDPDIGINGVQNYQLIKQSIFGLDVIETEGEKMPQLI
VQKELDREEKDTYVMKVKVEDGGFPQRSSTAILQVSVADTNDNRPVFKENEIEVSIPENAPVGTSVTQLHATDADIGENA
RIHFHFSNLSNMAKRLFHLNSTTGLITIKEPLDREESPNHRLLVLASDGGLI--PARAMVLVNVTDVNDNVPSIDIRYII
NPLSENAPLNTKIALITVTDKDADHNGRVTCFTDHEVPFRLRPVFSNQFLLETAAYLDYESTREYAIKLLAADAGKPPLN
QSSMLLIKVKDENDNTPVFTQPFISLSVPEN
>UniRef100_UPI00020F6CAD
-LRYRLAEEGPADVRIGNVASDLGIVTG--SGEVTFGSEYLKIDNITGELSTSERIDREKLCQDENECFLDFEVSVQSWV
DLFEGRVIVLDINDNTPTFPSPVLTLTVEENRPVGTLYLLPTATDRDFGRNGIERYELLQEPVFELQVADTDGEKQPQLI
VKGALDREQRDSYELTLRVRDGGDPPRSSQAILRVLITDVNDNSPRFEKSVYEADLAENSTPGTPILQLRAADLDVGVNG
QIEYVFGAATENVRRLLRLDETTGWLSVLHRIDREEVNQLRFTVMARDRGQPPKTDKATVVLNIKDENDNVPSIEIRKIV
ANVAEDVLVDTPIALVQVSDRDQGENGVVTCTVVGDVPFQLKPQNKKKYFLHTSAPLDYESTREYNVVIVAVDSGSPSLS
SNNSLVVKVGDTNDNPPVFDQSVVEVYFPEN
>UniRef100_UPI00020F6CAE
-LRYRLAEEGPADVRIGNVASDLGIVTG--SGEVTFGSEYLKIDNITGELSTSERIDREKLCQDENECFLDFEVSVQSWV
DLFEGRVIVLDINDNTPTFPSPVLTLTVEENRPVGTLYLLPTATDRDFGRNGIERYELLQEPVFELQVADTDGEKQPQLI
VKGALDREQRDSYELTLRVRDGGDPPRSSQAILRVLITDVNDNSPRFEKSVYEADLAENSTPGTPILQLRAADLDVGVNG
QIEYVFGAATENVRRLLRLDETTGWLSVLHRIDREEVNQLRFTVMARDRGQPPKTDKATVVLNIKDENDNVPSIEIRKIV
ANVAEDVLVDTPIALVQVSDRDQGENGVVTCTVVGDVPFQLKPQNKKKYFLHTSAPLDYESTREYNVVIVAVDSGSPSLS
SNNSLVVKVGDTNDNPPVFDQSVVEVYFPEN
>UniRef100_UPI00029DA0F8
NLKYSVEEEQRAGTVIANVAKDARFALDRQASAFRVAPHLVDINPSSGLLVTKQKIDRDLLCRQSPKCIISLEV-MSSSM
EICVIKVEIKDLNDNAPSFPAAQIELEISEAASPGTRIPLDSAYDPDSGSFGVQTYELTPNELFGLEIKTRDGSRFAELV
VEKSLDRETQSHYSFRITALDGGDPPRLGTVGLSIKVTDSNDNNPVFSESTYAVSVPENSPPNTPVIRLNASDPDEGTNG
QVVYSFYGYNDRTRELFQIDPHSGLVTVTGVLDYEEGHVYELDVQAKDLGPNSIPAHCKVTVSVLDTNDNPPVINLLSVN
SEVSESAPPGYVIALVRVSDRDSGLNGRVQCRLLGNVPFRLQ-EYESFSTILVDGRLDREQHDQYNLTIQARDGGVPMLQ
SAKSFTVLITDENDNHPHFSKPYYQVIVQEN
>L5LIB0_MYODS
-LDLQIDEEQPAGTLIGDISAGLPAGTA-PPMYFISVGTDLAIDEHSGVVRTARVLDREQRDRYR------FTA-VTPDG
ATVEVTVRVADINDHAPAFPQARAALQIPEHTALGTRYPLEPARDADAGRLGTQGYALSGDENFRLETRPGDGAPVPELV
ITGDLDRENRSHYMLQLEAYDGGSPPRRAQALLDVTLLDINDHAPAFNQSRYHAVVSESLAPGSPVLQVYASDADADANG
AVTYEINRRQSEGDGPFSIDAHTGLLRLERPLDFEQRRVHELVVQARDGGAHPELGSAFVTVHVRDANDNQPSMTVIFLS
ADVSEAAPPGQLVARISVSDPDDGDFAHVNVSLEGEGHFALSTQDSVIYLVCVARQLDREERDAYNLRVTATDSGSPPLR
AEAAFVLHVTDVNDNVPAFDRQLYRPELPEV
>UniRef100_UPI0004ED0B28
-----------------------------------------------------------------------------SSM
EICVIKVEIKDLNDNAPSFPAAQIELEISEAASPGTRIPLDSAYDPDSGSFGVQTYELTPNELFGLEIKTRDGSRFAELV
VEKSLDRETQSHYSFRITALDGGDPPHLGTVGLSIKVTDSNDNNPVFGESTYAVSVPENSPPNTPVIRLNASDPDEGTNG
QVVYSFYGYNDRTRELFQIDPHSGLVTVTGALDYEEGHVYELDVQAKDLGPNSIPAHCKVTVSVLDTNDNPPVINLLSVN
SEVSESAPPGYVIALVRVSDRDSGLNGRVQCRLLGNVPFRLQ-EYESFSTILVDGRLDREQHDQYNLTIQARDSGVPMLQ
SAKSFTVRITDENDNHPHFSKPYYQVIVQEN
>UniRef100_UPI000549E030
EKNYTVREELPENVLIGNLLKDLNLTLDSSPLQFKLDVPLVRVEENTGEIFTTARIDREKLCSSENRCFYEVEVAVDEVF
RLVKIRFLIEDINDNAPLFPSTVINISIPENTAINSRYSVPSAIDPDIGVNGIQHYELLKPKVFGLDIIETEGDKWPQLI
VQQILDREQKDTYVMKIKVEDGGSPPRSSTAILQVTVTDVNDNRPVFKENDIEVSIPENAPVGTSVSQLHATDADLGSNA
QIHFYFSNQSSLAKKLFAIDNATGLITIREPLDREESPVHKLTVLASDGSST--PSRATVTVNVTDINDNVPSIDTRYII
NPLSEKAPLNTKIALITVMDKDADLNGKVTCFTDHDVPFRLKPVFDNQFLLETATFLDYESTREYAIKIVASDSGKPPLN
QSAMLLIKIKDENDNAPVFTQPIIGLSIPEN
>UniRef100_UPI000528C849
--------------------------------------HLVDISPGSGLLVTKQKIDRDLLCRQSPKCVISLEV-MSSSM
EICVIKLEIKDLNDNAPSFPTDQIELEISETASPGTRVPLESAYDPDSGSFGVQSYEITPNDLFGLETKTRDGSRFAELV
VEKSLDRETQSHYSYVITALDGGDPPNFGTVELSIRVIDSNDNNPLFEEPAYTVSVPENAPPGTPVIRLNASDPDEGTNG
QVLYSFHSYSERARELFQIDPQSGLITVSGAIDYEEGHVYELDVQAKDLGPNSIPAHCKVTVSIQDANDNPPLINLLSVN
SEVSENAPPGYVIALVRVSDRDSGANGRVQCKLLGNVPFRLQ-EYESFSTILVDGRLDREQRDQYNLTIQAKDNGVPSLQ
ATKSFTVKITDENDNHPHFSKPYYQVIVQEN
>H2TGM0_TAKRU
TMKYQTFEEDAPGTVIGNLARDISASPSISRSNFRMNSSYIRLRESDGQLAIGERIDRERICKHISHCLIAFDVVSKEQF
KLIHVEVEVKDINDNTPEFPRKESSLEISENTAVGTRIPLDFAVDDDVGVNYIQSYQISVNSHFSIDVLSRDGVKYAELV
LMKELDRETQASYALELVAMDGGNPSRTGTTRINIKVKDYNDNSPVFDRNSFSVDLPEDAPVGTLLLDLNAEDPDEGLNG
EVVYGFGHQPTEIRQLFRVDRKSGRLTLESQIDFESKNTYEFDVQATDLGPNPSPAICKIVVQVQDVNDNAPEISITPMT
SIITEAAARESFVALVSTSDRDSGANGQVHCTLYGHDHFRLQQAYEDSFMIVSTSPLDREKIPEYNLTVVAEDLGSPPFR
TITQYTIRLTDENDNAPVFSKPVYEVAVVEN
>I3JDV2_ORENI
-LELQLDEEQPAGTIVGDISAGLPPGVTSLYFISDHVGSDLDIDESTGIIKTAKVLDRELRDRYNF-------IAVTMTG
VTVEVTIKVNDINDHAPKFPRKQATFKIPEQTAIGTRFPLEPAVDSDKGQLTTQGYLIKDGQAFTLETRRGNEVLYLDLV
VNTILDREKRSTYTLSLEAFDGGSPKRTDQMTLDITVQDINDNAPVFNQSRYHAIISENLQPGSNILQVFATDVDEGDNG
MVLYEINRRQSDPDRYFVIDSRTGIITLNKPLDFEMRRVHELVVQAQDNATHPEVTNAFVTIHVRDYNDNQPTMTIIFLS
EDISEGAQPGQYVARISVTDPDYGEYANVNVSLEGDGKFALTTKDSIIYLICVDQILDREERDTYELRVMATDSGTPPLR
AESSFTIQVIDINDNPPLFDQPVYRQVIPEV
>UniRef100_UPI000555DB3E
TLKYKVYEEQRVGTVIARLKEDVAGVLSLPTFRFRASTPFLSVREEDGEISIGTKIDREKLCEKNVNCSIEFDVVTTEYL
QLFHVEVEVLDINDNSPHFSRAIVPIEISESASVGTRIPLDGAVDADVGENSLNTYSLTPNNFFKIEVRTRDGAKYAELV
VMRDLDREVQQNYQLQLTASDNGVPPKSGSTLVKISISDSNDNSPVFDEQAYMINFLENCPLGTLIIDLNATDPDEGTNG
KIVYAFSSHSPKILETFKINPESGHITLIKKVDFESTASYELDVQAQDQGPNSIPGLCKIVVKVVDVNDNKPEININLMT
PGISEGAPVDTFIALVRVDDSDAGLNGEVVCRLHGHGHFRLQKTYEKNYMILTNVSLDREKRSEYSLTVIAEDRGSPSLS
TIKHFTVQVLDENDNPPRFEKSRYEVFKSEN
>UniRef100_UPI000265820E
--EFEIRENVPLGTVIGYIGQPKNGATHPPAPPVPVVDSDLVVVTTTGEIRTNTTLDRETRAEY------SFTAIPSKHG
ENVRVIIKVLDENDNPPEFPSSFINIDFAENALRDAKRTLAPARDRDLGQFNTQFYSIITNNAFKLSYHREDEVLYLDLQ
VNGILDREITPNFSLVIEAYDGGTPPLKGVLLVNITIQDVNDNQPIFSQGNYVATIAENATVGTSVLRVLATDTDEGRNG
EVRYSINRRQSDREQYFNIDPKSGEIFVNKPLDFETKESHELVVVARDNGLQPLETTTFVSIKISDINDNTPTISLIFLS
DDIREDAKVGDFVGRISVSDPDSREEYAINVTLHGDGHFGLYSKDNVIYLMVVNVPLDRERQANFTMTIMATDQGIPPLK
TSKQFTLHISDVNDNAPRFTQSEYFANIPEV
>UniRef100_UPI0004F4E288
ELFYSLNEGLPAGCSFGSPARDLRRAAG----GFTLGGQYVQLDNRSGELHTSAEIDREALCPSSESCLLLLDVLVQEYF
HLVKVKIAIRDVNDNAPHFPVPHIRLSVPENAPVNTRLAIEHALDPDVGTNGVQTYRLQDNGVFTLDVEENSGERTPYLI
VMGSLDRETREEYVTVIVAEDGGTPPLVGSATLTIGISDINDNCPQFSDSQLNVTLYGNSSLGTHVATVHAVDMDLGSNA
QITYSYSQKPQPSRDLFHLDESTGTITLSSKVDGDAPRLHRLIILGNGPGCI--PAVITVLVTIIKVMMRPPEVVPRFIA
NELKELEPINTPIAFFTIKDPDE--KYKVNCYLDGDGPFRLSPPYNNEYLLETTKPLDYETQQLYEISVVAWNS--EGFH
VNRIIKVQVLDDNDNSPVFSQQLIELSIEEN
>UniRef100_UPI00042CDFE1
NLKYSVEEEQRAGTVIANVAKDARFALDRQASAFRVAPHLVDINPSSGLLVTKQKIDRDLLCRQSPKCIISLEV-MSSSM
EICVIKVEIKDLNDNAPSFPAAQIELEISEAASPGTRIPLDSAYDPDSGSFGVQTYELTPNELFGLEIKTRDGSRFAELV
VEKSLDRETQSHYSFRITALDGGDPPHLGTVGLSIKVTDSNDNNPVFGESTYSVSVPENSPPNTPVIRLNATDPDEGTNG
QVVYSFYGYNDRTRELFQIDPHSGLVTVTGALDYEEGHVYELDVQAKDLGPNSIPAHCKVTVSVLDTNDNPPVINLLSVN
SEVSESAPPGYVIALVRVSDRDSGLNGRVQCRLLGNVPFRLQ-EYESFSTILVDGRLDREQHDQYNLTIQARDGGVPMLQ
SAKSFTVRITDENDNHPHFSKPYYQVIVQEN
>UniRef100_UPI0005232E10
------------------------------------APHLLDVDGESGLLYTKQRIDREALCRRSAKCQLSLEVF-ANDQ
EICMIKVEIQDLNDNAPAFPSDQVDMDISENAAPGTRFPLTSAHDPDAGDNGLRTYLLTRDDYFSLDVKSRDGTKFPELV
IQKPLDREEQSHHTLVLTALDGGDPPRSGTVQINVRLIDSNDNSPVFEAASYVVELPENAPLGTPVIDLNATDADEGTNG
EVLYSFSGYPERVRDLFSIDPQSGLIRVKGNLDYEESGLIEIDVQARDLGPNPIPAHCKVTVRLIDRNDNAPTIGFVSVR
QGLSEAAPPGTVIALVRVTDRDSGKNGQLQCRVPGAVPFTLEENYDNFYTVVTDRPLDREAQDEYNVTIVARDGGNPPLN
STKSFSVRILDENDNPPRFSKNLYVLQVPEN
>UniRef100_UPI0002B47611
TVQYRVLEEVPPGTVIGSLAEHFEGGESEAAETFQLGRFPLHVGSGDGVLSTAGRVDREQLCRHSGPCWVSFNVLAAQNP
ALIHLEVQVVDVNDNAPRFPTPELELEISESASLRTRIPLDRALDADTGPNALCSYALSPSEHFALEVVPSDGTRHAELV
VVKEVDRELHSSFSLVLTATDHGDPPKSGTALIKIIVLDSNDNSPVFAESSLMVEVREDAQPGTLLVTVTATDPDQGPNG
EIEYSLSRHPPEVLSTFSIDTRTGSILLRLPLDYEETHTYELDVQARDLGANPIPAHCKVLVRVLDVNDNAPDVHVTWAA
RELSEALPKDSFVALVTASDPDSGTNGQVLCSLSQYEHFRLKRTNSHSFALLTNASLDRERRAEYNLTLVVRDMGDLSLA
VLKHLTICISDVNDNAPAFEKAAYEAAVDEN
>UniRef100_UPI00044474EF
ERDYIVKEEQQENVRIGNLRKDLDLNLDSSPLQFKPDVPLVRVEANTGEIFTTNRIDREKLCSTEKRCYYEIEVAVDEIF
RLVKIRFLIEDVNDNAPLFQSTVINISIPENTAINTRYPVPSAFDPDVGINGIQHYELVKSSEFGLDIIETEGDKWPQLI
VQQNLDREQKDTFVMKIKVEDGGNPPKSSTAILQVTISDVNDNRPIFRDSELEVSVPENAPMGTSVAQLHATDADLGSNA
QVHFSFSNQSSSTKRHFAINSSTGLITVKQPLDREVTPVHKLIVLASDGSST--PSRATVIVNVTDVNDNVPSIDTRYII
NLLSENAPLNTKIALITVTDKDADLYGKVACYTDHDVPFRLKPVFNDQFLLETAAPLDYETTREYAIKIVASDRGTPPLN
TSAMVLIKIKDENDNAPIFPQPEFQLSIPEN
>UniRef100_UPI0003BBE038
NLKYRIYEEQRVGSVIARLSEDVADVLALPYVRFRANSPLLVVNEDTGEISIGAKIDREQLCQKNLNCSIEFDVITTEHL
QLFHIEVEVLDINDNAPQFSRPLIPIEISESAAVGTRIPLDSAFDPDVGENSLHTYSLSANEFFSIEVRTRDGAKYAELI
VVRELDRELKSSYELQLTASDMGVPQRSGSSILKISISDSNDNSPVFEQQSYIIQLLENSPVGTLLLDLNATDPDEGANG
KIVYSFSSHSPKIIETFKIDSERGHLTLFKQVDYEITKSYEIDVQAQDLGPNSIPAHCKIVIKVVDVNDNKPEININLMS
PGIFEGDPVDSFVALVRVQDKDSGLNGEVVCKLHGHGHFKLQQSYENNYLILTNATLDREKRSEYSLTVIAEDKGTPSLS
TVKHFTVQISDINDNPPHFQRSRYELAISEN
>H2YX71_CIOSA
-LRVYIDENSRPKTVVADMTEIFGLLWKRLDRNFKLRPDAVDLGTSSGLITLRRRVDRETECGQAKECIIKVQAVMQRVF
SLLNLEIVITDTNDNAPTFPHKPIIVNVSESVTINDVVNLDSARDLDSGNNSAITYTIAPSQPFGVNQYIDAGRPHLQLI
VTSELDYETKQVHHLTLYATDNGTPPLSNNVALRILVTDANDHSPVFAQSEFVKELKENQPPG-FITRVHAVDRDSGNNG
RVQYFLGDEEAVSHQLVTVDKDTGDVTLVQNLDRETHDGMRILIEARDSAPNQRSSRMWLVLRIDDDNDNAPTINMNFIV
DAISEASPIGTYVAYVSASDADHGKNSEVDISIANTGHFVLA----ADGLIGTGLELDREIQNSYKVVVEARDAGDVPRS
SFNNITVIILDENDNAPVFQKPVYSVTLSEA
>UniRef100_UPI00054B6365
-LELQLDEEQPTGTIVGDISA--GLPPGTASLYFISVGSDLNIDETTGIITTARRLDREQRDHYSF-------IAVTMTG
ITIEVSITVNDINDHAPVFPKKKAVLKIPEHTAVGTRFSLEPATDADKDQLTTQGYAIREGQAFRLETKRANKVLYLDLV
VNGLLDREKRSSYTLVVEAFDGGSPKRMGSMTLEVTVTDINDHAPLFNQSRYHAIISESLPQGSSILQVFATDEDEGDNG
LVLYEINRRQSDPDRYFVIDVKSGVITLNRPLDFELKRVHELVVQARDNASHPEVTNAFVTIHVRDYNDNQPTMTIIFLS
EDISEGAQPGQYVARISVTDPDYGEYANVNVSLEGDGKFALTTKDSIIYLIYVDQVLDREERDSYDLRVMATDSGTPPLR
AESSFTIQVTDVNDNPPLFDQQAYRQTIPEV
>A0A060XWP6_ONCMY
TLKYKVYEEQKVGTVIARLKEDVVDVLSLPSSRFRASTPFLSVREEDGEITIGTKIDREKLCEKNLNCSIEFDVVTTEYL
QLFHVEVEVLDINDNSPQFSRAIIPIEISESASVGNRIPLDSATDPDVGDNSLYSYSLTPNNFFKIDIRTRDGAKYAELV
VVKELDREVQSSYQLQLTASDNGVPPKSGSTLLKISISDSNDNSPAFDEQVYVINLLENSPLGTLLIDLNATDPDEGSNG
KIVYSFSSHSPKILETFKMNPENGQVTLIKKVDYETTSSYELDIQAQDLGPNSIPGLCKTVIKVVDVNDNKPEININLMT
PGISEGAPVDTFIALVRVDDSDAGLNGDVVCRLHGHGHFRLQKTYEKNYMILTNVSLDREKRSEYSLTVIAEDHGSPSLS
TIKHFTVQVLDENDNPPRFEKSRYEVYKSEN
>UniRef100_UPI00042CED11
QLHYTVQEEQEHGTFVGNIAEDLGLDITLSARGFQTRTPYLDLNLETGVLYVNEKIDREQICKQSPSCVLHLEVFLENPL
ELFRVEIEVLDINDNPPSFPEPDLTVEISESATPGTRFPLESAFDPDVGTNSLRDYEITPNSYFSLDVQTQDGNRFAELV
LEKPLDREQQAVHRYVLTAVDGGQQQRTGTALLTIRVLDSNDNVPAFDQPVYTVSLPENSPPGTLVIQLNATDPDEGQNG
EVVYSFSSHSPRARELFGLSPRTGRLEVSGELDYEESPVYQVYVQAKDLGPNAVPAHCKVIVRVLDANDNAPEISFSTVK
EAVSEGAAPGTVVALFSVTDRDSEENGQVQCELLGDVPFRLKSSFKNYYTIVTEAPLDREAGDSYTLTVVARDRGEPALS
TSKSIQVQVSDVNDNAPRFSQPVYDVYVTEN
>UniRef100_UPI00045DBAA5
-LRYRLAEEGPADVRIGNVASDLGIVTG--SGEVTFGSEYLKIDNLTGELSTSERIDREKLCQDENECFLDFEVSVQSWV
DLFEGRVIVLDINDNTPTFPSPVLTLTVEENRPVGTLYLLPTATDRDFGRNGIERYELLQEPVFELQVADTDGEKQPQLI
VKGALDREQRDSYELTLRVRDGGDPPRSSQAILRVLITDVNDNSPRFEKSVYEADLAENSAPGTPILQLRAADLDVGVNG
QIEYVFGAATESVRRLLRLDETSGWLSVLHRIDREEVNQLRFTVMARDRGQPPKTDKATVVLNIKDENDNVPSIEIRKIV
ANVAEDVLVDTPIALVQVSDRDQGENGVVTCTVVGDVPFQLKPQNKKKYFLHTSTPLDYETTREFNVVIVAVDSGSPSLS
SNNSLIVKVGDTNDNPPVFGQSVVEVYFPEN
>UniRef100_UPI0003957344
NLKYRIYEEQRVGSVIARLSEDVALKMPPSSVRFRANSPLLVVREDNGEISIGAKIDREQLCQKNLNCSIEFDVITTEHL
QLFHVEVEVLDINDNSPQFSRALIPIEISESAAVGTRIPLDSAFDPDVGDNSLHTYSLSANDFFSIDVRTRDGAKYAELI
VVRELDRELKSTYELQLTASDKGVPQRSGSSLLKISISDSNDNSPVFEQQSYIIQLLENSPIGTLLIDLNATDPDEGANG
KVVYSFSSHSAKIIETFRIDPEKGHLTLLKQVDYEVTKSYEIDAQAQDMGPNSIPAHCKIIIKVVDVNDNKPEINLNLMS
TEISEGSPLDTFVALVRVQDKDSGVNGEIVCKLHGHGHFKLQKTYENNYLILTNATLDREKRSEYILTVIAEDKGTPSLS
TVKHFTVQISDENDNPPRFQTNRYEVVILEN
>UniRef100_UPI0003C1432F
-LRYRLAEEGPADVRIGNVASDLGIVTG--SGEVTFGSEYLKIDNLTGELSTSERIDREKLCQDENECFLDFEVSVQSWV
DLFEGRVIVLDINDNTPTFPSPVLTLTVEENRPVGTLYLLPT---LDAPEGGGGTSPGGRSSVFELQVADTDGEKQPQLI
VKGALDREQRDSYELTLRVRDGGDPPRSSQAILRVLITDVNDNSPRFEKSVYEADLAENSAPGTPILQLRAADLDVGVNG
QIEYVFGAATESVRRLLRLDETSGWLSVLHRIDREEVNQLRFTVMARDRGQPPKTDKATVVLNIKDENDNVPSIEIRKIV
ANVAEDVLVDTPIALVQVSDRDQGENGVVTCTVVGDVPFQLKPQNKKKYFLHTSAPLDYETTREFNVVIVAVDSGSPSLS
SNNSLIVKVGDTNDNPPVFGQSVVEVYFPEN
>UniRef100_UPI000577549B
DILYRMLEEQPPNTLIGSLASDEGLPDSGHLYKLEVGAPYLRVDGKTGDIYTTDPIDRETLCREGDKCFLEFEVSIGQTP
RLIEGRIEVQDVNDNTPQFTSPILTLTIPENTHIGTLFPIPMASDKDSGHNGVAEYSLSADQLFSLQVAEDD-EKLPQLI
VMGNLDREKKDSYDLNLRVVDGGTPPRASSALLRVTVTDQNDNAPKFERSHYEANLAENSPMGHSVLQVRANDADTGTNS
EIDYSLHQASDAVQRLLRIDRATGTIYVKGLVDREEESFLKFFVVAKDRGPNSKSSKVLVTINVKDQNDNAPAIEIRGIV
ANISEDMPIGTPVALVQVSDRDEGENAVVTCVVAGDVPFQLRPDRKRKYFLQTTTLLDYERIKDYRIEIVAVDSGNPALS
STNSLKVQVMDMNDNAPVFSPTLFEVDFAEE
>UniRef100_UPI00042C45F9
NLKYSVEEEQRAGTVIANVAKDARFALDRQASAFRVAPHLVDINPSSGLLVTKQKIDRDMLCRQSPKCIISLEV-MSSSM
EICVIKVEIKDLNDNAPSFPAAQIELEISEAASPGTRIPLDSAYDPDSGSFGVQTYELTPNELFGLEIKTRDGSRFAELV
VEKSLDRETQSHYSFRITALDGGDPPHLGTVGLSIKVTDSNDNNPVFGESTYSVTVPENSPPNTPVIRLNASDPDEGTNG
QVVYSFYGYNDRTRELFQIDPHSGLVTVTGALDYEEGHVYELDVQAKDLGPNSIPAHCKVTVSVLDTNDNPPVINLLSVN
SEVSESAPPGYVIALVRVSDRDSGLNGRVQCRLLGNVPFRLQ-EYESFSTILVDGRLDREQHDQYNLTIQARDGGVPMLQ
SSKSFTVRITDENDNHPHFSKPYYQVIVQEN
>A0A091FIV9_9AVES
-VVYKVPEEQPPNTLIGSLASDYGFPDVGHLYKLEVGAPYLRVDGKTGDIYTTESIDRESLCQHLEPCFLEFEVSINSSP
RLLEGQIEVLDINDNTPNFASPVLTLSIPENTNIGTPFPISLAMDRASELSGLQE--------------EEQEEKQPQLI
VMGNLDREQWDSYDLTIKVQDGGNPPRASSALLRITILDMNDNAPKFEKALYEAELSENSPMGHSVLQVKANDSDQGANA
EIDYSFHQASDMVRRLLRLDRATGLITVQGPIDREDVNTLKFSVMAKDKGANPKSARTQVVVTIKDMNDNAPSIEIRGIM
ANISEDVPVETAVALVQVSDRDEGENAVVTCVVAGDVPFQLRQDSKKKYFLQTTTPLDYESVKEYTIEIVAGDSGNPPLS
STNSLKVQVVDVNDNAPVFSQSFTEVAFPEN
>UniRef100_UPI0000522511
TIRIQFLEEQPEATVVYNLKEDLLASQRGVYFKVDIVTEWVQLDENSGIVTVNTPVDRETMCDDTQPCVIHVKIARKPRL
HMIDLELLVKDINDHAPIFPSPIITVNVSEAVPMGTKISLDKATDDDVGRNKDIVYVATSSDNFGIHQYKDTGAPHLELV
VADELDHETAATEDLIITASDRGTPTLKNHVTLRIGILDANDNAPAFDRPLYTLNLRENLPRGEIITSVQAHDEDSGTFG
QVRYFVPASSQTARKLIRVDPITGDVMLKQPLDREKHNNIRFVIGARDMGKEAKTGKTMLEIRVADVNDNFPIIHVNIIV
DYVPESARIGTYVASISANDVDIGINGDVTIETPNAD--SLQSSRSDGGILSTGFPLDREDIPMFVVRISACDHGMPARC
SEQNLTIIVLDENDHAPAFVNPVKALSLRED
>J9NTA8_CANFA
-LRYRIYEEQRVGSVVARLSEDAAEALRLAAVRFRASAPLLRVDEDTGEVSVGAPIDREQLCARNLNCCIEFDVITTEHL
QLFHIEVEVLDINDNAPQFARPVIPIEISESAAVGTRIPLDGASDPDVGDNALHTYSLSANDFFAIEVRTRDGAKYAELI
VVRELDRELRASYELLLTASDLGVPQRSGSSVLKISISDSNDNSPAFEQPSYVIQLPEDSPLGTLLLDLNATDPDEGANG
KVVYAFSSHPPRILETFKIDSETGHLTLFRHVDYEVTKSYEIDVQAQDLGPNSIPAHCKIIIKVVDVNDNRPEININLMS
PGVFEGDPVDTFVALVRVQDKDSGLNGEIVCRLHGHGHFKLQKTYENNYLILTNATLDREKRSEYSLTVIAEDKGTPSLS
SVKHFTVQINDINDNPPRFQRSRYEFAISEN
>UniRef100_UPI0004F4F957
TVQYRVFEEVPLGTVIGTLAEHFEGGESETADTFQLGRFPLHVGNGDGVLSTAGRVDREQLCRHSDPCWVSFDVLAARNL
ALIHVEVQVLDVNDNAPRFPTPELELEMSESASLRTRIPLDRALDADTGPNARCSYALSRSEHFALEVISSDGTRHAELV
MVKEVDRELHSSFDLVLTATDHGEPPQSGTALIKVIVLDSNDNSPIFAESSLMVEVREDALPGTLLVTVTATDPDQGPNG
EIEYSLSKHPPEVLSAFGIDARTGSVILKHPLDYEETHAYELDVQARDLGANPIPAHCKILVKVLDVNDNAPNVHVTWAA
RALSEALPKDSFVALVTASDPDSGSNGQVHCSLSQYEHFRLKRTNSHSYVLMTNATLDRELRAEYNLTLVVRDQGDLSLA
VLKHLTICISDVNDNAPSFEKATYEVAVAEN
>UniRef100_UPI0002C58174
-LRYRLAEEGPADVRIGNVASDLGIVTG--SGEVTFGSEYLKIDNLTGELSTSERIDREKLCQDENECFLDFEVSVQSWV
DLFEGRVIVLDINDNTPTFPSPVLTLTVEENRPVGTLYLLPTATDRDFGRNGIERYELLQEPVFELQVADTDGEKQPQLI
VKGALDREQRDSYELTLRVRDGGDPPRSSQAILRVLITDVNDNSPRFEKSVYEADLAENSAPGTPILQLRAADLDVGVNG
QIEYVFGAATESVRRLLRLDETSGWLSVLHRIDREEVNQLRFTVMARDRGQPPKTDKATVVLNIKDENDNVPSIEIRKIV
ANVAEDVLVDTPIALVQVSDRDQGENGVVTCTVVGDVPFQLKPQNKKKYFLHTSAPLDYETTREFNVVIVAVDSGSPSLS
SNNSLVVKVGDTNDNPPVFGQSVVEVYFPEN
>UniRef100_UPI000395C397
ELIYTIREELPENVPIGNIPKDLNISHIAATGTYRLDAPLVKVSSNTGEIFTTSRIDREKLCAEENECFFELEVVINDFF
RLIKIKIIVKDTNDNAPMFPSPVINISIPENTLINSRFPIPSATDPDTGFNGVQHYELLNQSVFGLDIVETEGEKWPQLI
VQQNLDREQKDTYVMKIKVEDGGTPQKSSTAILQVTVSDVNDNRPVFKESQVEVHIPENAPVGTSVIQLHATDADIGSNA
EIRYIFGAQAPATKRFFALNNTTGLITVQRSLDREETAIHKVTVLASDGSST--PARATVTINVTDVNDNPPNIDLRYII
SPLSEKDPINTKIALITVSDKDTDVNGKVICFIEREVPFHLKAVYDNQYLLETSSLLDYEGTKEFSFKIVASDSGKPSLN
QTALVRVKLEDENDNPPIFSQPVIELSVSEN
>UniRef100_UPI000521AA84
ELIYTIREELPENVPIGNIPKDLNISHIAATGTYRLDAPLVKVSSNTGEIFTTSRIDREKLCAEENECFFELEVVINDFF
RLIKIKIIVKDTNDNAPMFPSPVINISIPENTLINSRFPIPSATDPDTGFNGVQHYELLNQSVFGLDIVETEGEKWPQLI
VQQNLDREQKDTYVMKIKVEDGGTPQKSSTAILQVTVSDVNDNRPVFKESQVEVHIPENAPVGTSVIQLHATDADIGSNA
EIRYIFGAQAPATKRFFALNNTTGLITVQRSLDREETAIHKVTVLASDGSST--PARATVTINVTDVNDNPPNIDLRYII
SPLSEKDPINTKIALITVSDKDTDVNGKVICFIEREVPFHLKAVYDNQYLLETSSLLDYEGTKEFSFKIVASDSGKPSLN
QTALVRVKLEDENDNPPIFSQPVIELSVSEN
>UniRef100_UPI00055083BB
NLKYGINEEMKPGSVIGNVTKDALKQGFLQPPYLRVEPRWVELSP-AGILTTQMKIDRDVVCRQNPKCIISLEV-MSNSM
EICVIKVEIEDLNDNAPRFPTSHIDIEISENASPGTRFPLEGASDPDSGIFGVQSYSITPNELFGLEIKTRDGSKIAELV
VQKSLDRETQSHYSYEISAEDGGDPPKIGAVQLNIKVIDSNDNNPVFDESVYTVNVMENSPINTLVIDLNATDPDEGPNG
EVVYTFNSYTEKTRDAFKIDSRTGIITVNGILDYETSQIFEIDIQAKDLGPNSIPAHCKVTVNVMDTNDNPPIISLLSLN
TEVSENAQRGYVIALVRVSDKDSGANGKVQCRLQGNVPFRLQ-EYESFSTILVDGRLDREQKDTYNLTIQAEDSGSPPLR
ATKSLVVKVSDENDNPPHFIKPHYQEMVMEN
>UniRef100_UPI0003318F0E
NLKYSVEEEQRAGTVIANVAKDAGFAMDRQASAFRVAPHLVDINPSSGLLVTKQKIDRDLLCRQSPKCIISLEV-MSSSM
EICVIKVEIKDLNDNAPSFPAGQIELEISEAASPGTRIPLDSAYDPDSGSFGVQTYELTPNELFGLEIKTRDGSRFAELV
VEKSLDRETQSHYNFRITALDGGDPPHMGTVGLSIKVTDSNDNNPVFGQSNYAVSVPENSPPNTPVIRLNASDPDEGTNG
QVVYSFYGYNDRTRELFQIDPHSGLVTVIGALDYEEGHVYELDVQAKDLGPNSIPAHCKVTVSVLDTNDNPPVINLLSVN
SEVSESAPPGYVIALVRVSDRDTGLNGRVQCRLLGNVPFRLQ-EYESFSTILVDGRLDREQHEQYNLTIQARDGGVPMLQ
SAKSFTVRITDENDNHPHFSKPYYQVIVQEN
>UniRef100_UPI0002BD1467
-LRYRLAEEGPADVRIGNVASDLGIVTG--SGEVTFGSEYLKIDNLTGELSTSERIDREKLCQDENECFLDFEVSVQSWV
DLFEGRVIVLDINDNTPTFPSPVLTLTVEENRPVGTLYLLPTATDRDFGRNGIERYELLQEPVFELQVADTDGEKQPQLI
VKGALDREQRDSYELTLRVRDGGDPPRSSQAILRVLITDVNDNSPRFEKSVYEADLAENSAPGTPILQLRAADLDVGVNG
QIEYVFGAATESVRRLLRLDETSGWLSVLHRIDREEVNQLRFTVMARDRGQPPKTDKATVVLNIKDENDNVPSIEIRKIV
ANVAEDVLVDTPIALVQVSDRDQGENGVVTCTVVGDVPFQLKPQNKKKYFLHTSAPLDYETTREFNVVIVAVDSGSPSLS
SNNSLIVKVGDTNDNPPVFGQSVVEVYFPEN
>UniRef100_UPI000496D7F8
NLKYGINEEMKPGSVIGNVTKDALKQGFIQPPYLRVEPRWVELSP-AGILTTQMKIDRDVVCRQNPKCVISLEV-MSNSM
EICVIKVEIEDLNDNAPRFPTSHIDIEISENASPGTRFPLEGASDPDSGVFGVQSYSITPNELFGLEIKTRDGSKIAELV
VQKSLDRETQSHYTYEISAEDGGDPPKIGAVQLNIKVIDSNDNNPVFDEPVYTVNVMENSPVNTVVIDLNATDPDEGTNG
EIVYSFNSYTEKTRDAFKIDPRTGIITVNGILDYENTQIYEIDVQAKDLGPNSIPAHCKVTVNVMDTNDNPPVISLLSLN
TEVSENAQRGYVIALVRVSDKDSGANGKVQCRLQGNVPFRLQ-EYESFSTILVDGRLDREQKDTYNLTIQAEDSGLPPLR
ATKSLVVKVADENDNPPHFLKPHYQEMVMEN
>A0A093IY22_EURHL
NLKYRIYEEQRVGSVIARLSEDVALKMPPSSVRFRANSPLLVVREDNGEISIGAKIDREQLCQKNLNCSIEFDVITTEHL
QLFHVEVEVLDINDNSPQFSRALIPIEISESAAVGTRIPLDSAFDPDVGDNSLHTYSLSANDFFSIEVRTRDGAKYAELI
VVRELDRELKSSYELQLTASDKGVPQRSGSSLLKISISDSNDNSPVFEQQSYVIQLLENSPVGTLLIDLNATDPDEGANG
KVVYSFSSHSAKITETFRIDSEKGHLTLLKQVDYEVTKSYEIDAQAQDLGPNSIPAHCKIIIKIVDVNDNRPEINLNLMS
PEISEGSPLDTFVALVRVQDKDSGVNGEIVCKLHGHGHFKLQKTYENNYLILTNATLDREKRSEYSLTVIAEDKGTPSLS
TVKHFTVQISDENDNPPRFQTNRYEVVILEN
>UniRef100_UPI000511CB39
NLKYRIYEEQRVGSVIARLSEDVALKLPPSTVRFRANSPLLVVNEDNGEISIGATIDREQLCQKNLNCSIEFDVITTEHL
QLFHIEVEVLDINDNSPQFSRSLIPIEISESAAVGTRIPLDSAFDPDVGENSLHTYSLSANDFFNIEVRTRDGAKYAELI
VVRELDRELKSSYELQLTASDMGVPQRSGSSILKISISDSNDNSPAFEQQSYIIQLLENSPVGTLLLDLNATDPDEGANG
KIVYSFSSHSPKIMETFKIDSERGHLTLFKQVDYEITKSYEIDVQAQDLGPNSIPAHCKIIIKVVDVNDNKPEININLMS
PGIFEGDPIDTFVALVRVQDKDSGLNGEIVCKLHGHGHFKLQKTYENNYLILTNATLDREKRSEYSLTVIAEDRGTPSLS
TVKHFTVQINDINDNPPHFQRSRYEFVISEN
>A0A087QV23_APTFO
TVRYRTDEEGAPGTVIGTLADEMPVKAP-GEMSFRPNSSLVRVREEDGQLSIGEGLDRERLCGQAPQCVLAFDVVSRERY
RLVHVELEVRDINDNAPHFPRAQMALEVSESAAPGTRLPLEVAVDEDVGSNSIQSFLLSLNSHFGVEAQTRDGARCADLV
LLQELDRERQPSYTLELVAKDGGSPARSGTATVHVRVLDANDNSPAFAQGSVTVELPEDAPPGSLLLDLDAADPDEGPNG
EVVYAFSSQPPEARRLFRLDPRSGRLTLEAAVDYERTRTYELDVRAQDRGASPRAATCTVVVRLADVNDNAPRISISALR
GAVSEAAASESFVALVSASDRDSGANGQVRCSLRGHDHFALQRAYEDSYMIVTTAALDRERIPEYNLTVVAEDLGSPPFK
TVRQYTVRVSDENDNAPLFAKPLYEVAVPEN
>UniRef100_UPI0003ACA427
EKNYTVREEMPENVLIGDLLKDLNLSLITSPMQFKLDVPLIRIEEGTGEIFTTGRIDREKLCAVEARCFYEVEVAVDEIF
RLVKIRFLIEDINDNAPLFPATVINISIPENSAINSRYALPAAIDPDIGINGVQNYQLIKQSIFGLDVIETEGDKMPQLI
VQKELDREEKDTYVMKVKVEDGGFPQRSSTAILQVSVADTNDNRPVFKENEIEVSIPENAPVGTSVTQLHATDADIGENA
KIQFYFSNLSNIAKRLFHLNTTTGLITIKEPLDREESPNHKLLVLASDGGLM--PARAMVLVNVTDINDNVPSIDIRYII
NPLSENAPLNTKIALITVTDKDADHNGRVTCFTDHEVPFRLRPVFSNQFLLETAAYLDYESTREYAIKLLAADAGKPPLN
QSSMLLVKVKDENDNAPVFTQPFISLSVPEN
>S9WEZ8_9CETA
QLHYTVQEEQEHGTFVGNIAEDLGLDITLSARGFQTRTPYLDLNLETGVLYVNEKIDREQICKQSPSCVLHLEVFLENPL
ELFRVEIEVLDINDNPPSFPEPDLTVEISESATPGTRFPLESAFDPDVGTNSLRDYEITPNSYFSLDVQTQDGNRFAELV
LEKPLDREQQAVHRYVLTAVDGGQQQRTGTALLTIRVLDSNDNVPAFDQPVYTVSLPENSPPGTLVIQLNATDPDEGQNG
EVVYSFSSHSPRARELFGLSPRTGRLEVSGELDYEESPVYQVYVQAKDLGPNAVPAHCKVIVRVLDANDNAPEISFSTVK
EAVSEGAAPGTVVALFSVTDRDSEENGQVQCELLGDVPFRLKSSFKNYYTIVTEAPLDREAGDSYTLTVVARDRGEPALS
TSKSIQVQVSDVNDNAPRFSQPVYDV-----
>R7UYB5_CAPTE
---YYIVEQLAVNTPVGSVPIDARLSQRLSQISFHFDDPLFDIDKGNGIIKTGRVIDRDAICPHQIQCLVHLLVGLAEFF
LEIRIIVDIIDLNDNRPVFSQPEILRQISEAASLGARINIPTAHDPDSPAYGIDKYELSSSDRFHLEKDSSTGLK----I
VVQPLDREEFNFYQFTVVAYDGGDPPKSASMLVDIEVLDSNDNEPKFDNATFEIFVLESLAANTTIGRVSAVDKDAGD--
RITYRFTQQLDRFGGLFGLEPHSGSIYLKQKLDYEQGDMYILTLTANDGASQ---ALATVYVKVEDSNDNAPQITVNTLT
ENISESAEIGTFVAHVTARDLDTGDNGRLECALDN-GHFEMEALRRGEFKVLTATQLNREVNPTFHVQVLCHDRGVQRKT
SSAAIDVQVLDSNDHSPEFTSDLYVASIREN
>A0A026WAF3_CERBI
--------------------------------------------------------------------------------
-SLRVVVKVLDENDNAPTFPVDHVDVEFPENSPRDAKRALPPAKDPDLGQYSTQRYDIVSNDVFRLAQHRGDGVLYLDLQ
NSGLLDREARSHYHLVIEALDGGTPPLRSRLHVNVTVQDVNDNPPIFNQTSYVSSVPENATVGTLVLAVNATDADAGENG
RIEYSINRRQSDREELFRIDPETGTVYVNKALDFESKDRHDLAIVARDRGAQPLEATAFLSVHVTNVNDNQPAITVNFLS
NDVIESAQPGEFIARIVVSDPDSKNDSQAKVTLSGDGQFVLTTQDNIVFLVVIERPLDREEKSIYDLTVEATDTGVPPLK
AVRTFRVIITDVNDNAPKFQQERYEAHLLEA
>F6URN5_CIOIN
SLRVYVNEGNAPGEVVADMSEIFGLLWKRLDRHFKLRPHAVALGASNGLMTLRRVVDREVECGQAKECIIKVQAVMQRVF
SLLNLDIVINDINDNLPKFPHKPIVLNVSESTALAEPVNLDQARDLDSGNNSRISYSISPSKPFEVQQGVDAGRPHLQLL
LNAELDYETKSVYHLTLHATDHGKPALSNQVTVRIMVTDSNDHSPVFSTSELVIELLENQEPG-IIQTVHATDRDSGENG
RVRYFLGDEQSVSHQLVTVDENSGEVTLVRNLDREVHDGMRILIEARDSATNQRTTRMWLVLRVDDDNDNAPVINMNFIV
DAISEASPVGTYVAYVSATDADHGKNSEVEISIVSSGHFELA----ADGLIGTGLELDREVQSIYKVAVIACDAGDKIRC
SRNNITVIILDENDHTPVFKKSVYEVTLSEA
>UniRef100_UPI0005401615
NLKYSVEEEQRAGTVIANVAKDARFALDRQASAFRVAPHLVDINPSSGLLVTKQKIDRDLLCRQSPKCIISLEV-MSSSM
EICVIKVEIKDLNDNAPTFPAAQIELEISEAASPGTRIPLDSAYDPDSGSFGVQTYELTPNELFGLEIKTRDGSRFAELV
VEKSLDREIQSHYNFRITALDGGDPPHLGTVGLSIKVTDSNDNNPVFGESTYSVSVPENSPPNTPVIRLNASDPDEGTNG
QVVYSFYGYNDRTRELFQIDPHSGLVTVTGALDYEEGNVYELDVQAKDLGPNSIPAHCKVTVSVLDTNDNPPVINLLSVN
SEVSESAPPGYVIALVRVSDRDSGLNGRVQCRLLGNVPFRLQ-EYESFSTILVDGRLDREQHDQYNLTIQARDSGVPMLQ
SAKSFTVRITDENDNHPHFSKPYYQVIVQEN
>UniRef100_UPI000350F830
RVVYKVLEEQPPNTLIGSLAADYGFPDVGHLYKLEVGAPYLRVEGKTGDIFTTESIDREGLCQNQEPCILEFEVSINGSP
RLLEGQIEVQDINDNTPNFSSPVITLSIPENTNIGSLFPIPLATDRDAGPNGVASYELQAQELFGLQVAEDQEEKQPQLI
VMGNLDRERRDSYDLNIRVQDGGSPPRASSALLRVTVLDTNDNAPKFERPSYEAELSENSPIGHSVIQVKANDSDQGANA
EIDYTFHQAPEVVRRLLRLDRNTGLITVQGPVDREDLSTLRFSVLAKDRGANPKSARAQVVVTVKDMNDNAPTIEIRGIM
ANISEDVAEETAVALVQVSDRDEGENAAVTCVVAGDVPFQLRQDSKKKYFLQTTTPLDYEKVKDYTIEIVAVDSGNPPLS
STNSLKVQVVDINDNAPVFTQSVTEVAFPEN
>H2UCH0_TAKRU
QLHYSVPEEQEPGSVVGNIAEDLGLDITLSARRFQTRTPYLEVNLENGALVVKEKIDREEICKQTIPCLLHLEVFLENPL
ELFRVEIEVMDINDNPPSFPETDISVEISESAIPGTRFPVENAFDPDVGTNALSTYAITNNNYFYLDVQTQDGNKFAELV
LEKSLDREQQALHRYVLTAVDGGIPQRTGTALLVVKVLDSNDNAPTFDQTVYSVNLRENSPVGTLVIQLNATDVDEGQNG
EIVYSFSSHAPRIKDLFNIDARTGRIEVAGEVDYEESSTHQIYVQAKDLGANAVPAHCKVLVKLTDVNDNTPEIGFSTVT
ESVSEQDAPGTVIALFSVSDRDSGENGHMSCEILGDVPFKLKSSFKNYYTIVTDGPLDRENTDSYTITVVAKDKGQPSLA
TSKSIKVHVSDENDNAPRFTQAVYDVYVTEN
>H9F8D3_MACMU
--------------------------------------------------------------------------------
------------------------------------------------------------SSVFELQVADTDGEKQPQLI
VKGALDREQRDSYELTLRVRDGGDPPRSSQAILRVLITDVNDNSPRFEKSVYEADLAENSAPGTPILQLRAADLDVGVNG
QIEYVFGAATESVRRLLRLDETSGWLSVLHRIDREEVNQLRFTVMARDRGQPPKTDKATVVLNIKDENDNVPSIEIRKIV
ANVAEDVLVDTPIALVQVSDRDQGENGVVTCTVVGDVPFQLKPQNKKKYFLHTSTPLDYETTREFNVVIVAVDSGSPSLS
SNNSLIVKVGDTNDNPPVFGQSVVEVYFPEN
>UniRef100_UPI0003D0A5FC
ELIYTIREELPENVPIGNIPKDLNISHIAATGTYRLDAPLVRVSSTTGEIFTTSRIDREKLCAEENECFFELEVVINDFF
RLIKIKIIVKDTNDNAPMFPSPVINISIPENTLINSRFPIPSATDPDTGFNGVQHYELLNQSVFGLDIVETEGEKWPQLI
VQQNLDREQKDTYVMKIKVEDGGSPQKSSTAILQVTVSDVNDNRPVFKESQVEVHIPENAPVGTSVIQLHATDADIGSNA
EIRYIFGAQAPATKRLFALNNTTGLITVQRSLDREETAIHKVTVLASDGSST--PARATVTINVTDVNDNPPNIDLRYII
SPLSEKDPVNTKIALITVSDKDTDVNGKVICFIEREVPFHLKAVYDNQYLLETSSLLDYEGTKEFSFKIVASDSGKPSLN
QTALVRVKLEDENDNPPIFSQPVIELSVSEN
>UniRef100_UPI000529EF33
------------------------------KSTFRVAPHLLDVDGESGLLYTKQRIDREALCRRSAKCQLSLEVF-ANDQ
EICMIKVEIQDLNDNAPAFPSDQVDMDISENAAPGTRFPLTSAHDPDAGDNGLRTYLLTRDDYFSLDVKSRDGTKFPELV
IQKPLDREEQSHHTLVLTALDGGPPPCSGTVQINVRLIDSNDNSPIFEAASYVVELPENAPLGTAVIDLNATDADEGTNG
EVLYSFSGYPERVRDLFSIDPQSGLIRVKGNLDYEESGLIEIDVQARDLGPNPIPAHCKVTVRLIDRNDNAPTIGFVSVR
QGLSEAAPPGTVIALVRVTDRDSGKNGQLQCRVPGAVPFTLEENYDNFYTVVTDRPLDREAQDEYNVTIVARDGGNPPLN
STKSFSVRILDENDNPPRFSKNLYVLQVPEN
>UniRef100_UPI00027F8708
TVRYSTFEEDAPGTVIGTLAEDLHMKVS-GDTSFRLNSSLLRVREGDGQLTVGDGLDRERLCGQAPQCVLAFDVVSQEQF
RLVHVEVEVRDVNDHAPRFPRAQIPVEVSEGAAVGTRIPLEVPVDEDVGANGLQSVRLAPNSPFRVELQTRDGAQCADLV
LLQELDRESQAAYSLELVAQDGGRPPRSATAALSVRVLDANDHSPAFPQAVAEVELAEDAPVGSLLLDLDATDPDEGPNG
DVVFAFGARPPEARRLFRLDPRSGRLTLAGPVDYERQDTYELDVRAQDRGPGPRAANCKVIVRIRDVNDNAPDIAITPLT
SLVPEGAARESLVALVSTSDRDSGANGQVRCALYGHEHFRLQPAYAGSYLVVTAASLDRERIPEYNLTLVAEDRGAPPLR
TVKPYTVRVGDENDNAPLFTRPVYEVSVREN
>UniRef100_UPI00027F8709
TVRYSTFEEDAPGTVIGTLAEDLHMKVS-GDTSFRLNSSLLRVREGDGQLTVGDGLDRERLCGQAPQCVLAFDVVSQEQF
RLVHVEVEVRDVNDHAPRFPRAQIPVEVSEGAAVGTRIPLEVPVDEDVGANGLQSVRLAPNSPFRVELQTRDGAQCADLV
LLQELDRESQAAYSLELVAQDGGRPPRSATAALSVRVLDANDHSPAFPQAVAEVELAEDAPVGSLLLDLDATDPDEGPNG
DVVFAFGARPPEARRLFRLDPRSGRLTLAGPVDYERQDTYELDVRAQDRGPGPRAANCKVIVRIRDVNDNAPDIAITPLT
SLVPEGAARESLVALVSTSDRDSGANGQVRCALYGHEHFRLQPAYAGSYLVVTAASLDRERIPEYNLTLVAEDRGAPPLR
TVKPYTVRVGDENDNAPLFTRPVYEVSVREN
>UniRef100_UPI0003C47F30
EKNYTVREELPENVLIGNLLKDLNLTLDSSPLQFKLDVPLVRVEENTGEIFTTARIDREKLCSSENRCFYEVEVAVDEVF
RLVKIRFLIEDIND-------TVINISIPENTAINSRYSVPSAIDPDIGVNGIQHYELLKPKVFGLDIIETEGDKWPQLI
VQQILDREQKDTYVMKIKVEDGGTPPRSSTAILQVTVTDVNDNRPVFKENDIEVSVPENAPVGTSVSQLHATDADLGSNA
QIHFFFSNQSSLAKRLFALDNSTGLITIKEPLDREESPVHKLTVLASDGSST--PSRATVTVNITDINDNVPSIDTRYII
NPLSEKAPLNTKIALITVMDKDADLNGKVTCFTDHDVPFRLKPVFDNQFLLETATFLDYEATREYAIKIVASDSGKPPLN
QSAMLLIKIKDENDNAPVFTQPIIGLSIPEN
>UniRef100_UPI00035A1102
EKNYTVREEMPENVLIGDLLKDLNLSLITTPMQFKLDVPLIRIEEGTGEIFTTGRIDREKLCALDARCFYEVEVAVDEIF
RLVKIRFLIEDINDNAPLFPATVINISIPENSAINSRYSLPAAIDPDIGINGVQNYQLIKQNIFGLDVIETEGDKMPQLI
VQKELDREEKDTYVMKVKVEDGGSPQRSSTAILQVSVADTNDNGPVFVEKEIEVSIPENAPIGSSVTQLHATDADIGENA
RIHFYFSNLSNIAKRLFHLNATTGLITVKEPLDREESPSHKLLVLATDGGST--PARAMVLVNVTDINDNVPSIDIRYIV
NPLSENAPLNTKIALITVMDKDSEHNGRVTCFTDHEIPFRLRPVFSNQFLLETAAFLDFESTREYAIKLLAADAGKPPLN
QSSMLLIKVKDENDNAPVFTQSFISLSVPEN
>H2UBN3_TAKRU
TLKYQTFEEQKVGTVIARLRDDVADVLATVSLRFRASSSFLSVRDQDGEISVRTKIDREKLCEKNLNCSIQFDVLTTEYL
QLFHVDVEVLDINDNAPQFARSVIPIEISESAAVGARIPLDSATDPDVGENSLYTYALEPNNFFKIDIQARDGAKYAELV
VIRELDREVRATYELQYTASDRGVPPRTGSTLLKISIADSNDNSPVFEKSSYVINLPENSPVGTLLINLNATDADEGTNA
KIVYSFSSHSPKIMETFKINADTGHLTLIRRVDYETINSYDIDVQAQDMGPNSMPAHCKILVTVVDVNDNKPDISINPMS
SQISEASPLDNFVALVRVEDLDSGVNGEVDCKLHSQGYFKLHKSNENNYMILTNMSLDREKRSEFSLTVVAEDRGTPSLS
TVKHFTVHITDENDNPPRFEKGRYEVFKSEN
>I3LUG2_PIG
EKNYTIREEMPENVLIGDLLKDLNLSLITTPMQFKLDVPLIRIEEGTGEIFTTGRIDREKLCAVDAHCFYEVEVAVDEIF
RLVKIRFLIEDINDNAPLFPATVINISIPENSAINSRYALPAAIDPDTGINGVQNYHLIKQSIFGLDVIETEGEKMPQLI
VQKELDREEKDTYVMKIKVEDGGFPQRSSTAILQVSVADTNDNRPVFKENEIEVSIPENAPVGSSVTQLHATDADIGENA
KIHFYFSNLSNMAKKLFHLNSTTGLITIKEPLDREESPNHKLLVLASDGGLT--PARAMVLVNVTDINDNIPSIDIRYII
NPLSENAPLNTKIALITVTDKDADHNGRVSCFTDHEVPFRLRPVFSNQFLLETAAYLDYESTREYAIKLLAADAGKPPLN
QSSMLLIKVKDENDNAPVFTQPFLSLSVPEN
>A0A091IHW8_CALAN
-VVYKVPEEQPPNTLIGSLASDYGFPDVGHLYKLEVGAPYLRVDGKTGDIYTTESIDRESLCQHLEPCFLEFEVSINSGP
RLLEGQIEVLDINDNTPNFASPVLTLSIPENTNLGALFPIPLAMDRDSGPNGVASYELTAQELFGLQVAEDD-EKQPQLI
VMGNLDREQWDSYDLTIKVQDGGNPPRASSALLRITILDMNDNAPKFEKALYEAELSENSPVGHSVLQVKANDSDQGANA
EIDYSFHQASDMVRRLLRLDRATGLITVQGPIDREDVGTLKFSVMAKDKGANPKNARTQVVVTIKDMNDNAPSIEIRGIM
ANISEDVPVETAVALVQVSDRDEGENAVVTCVVAGDVPFQLRQDSKKKYFLQTTTPLDYESVKEYTIEIVAVDSGNPPLS
STNSLKVQVVDVNDNAPVFSQSFTEVAFPEN
>UniRef100_UPI00044045CE
-LRYRLAEEGPADVRIGNVASDLGIVTG--SGEVTFGSEYLKIDNLTGELSTSERIDREKLCQDENECFLDFEVSVQSWV
DLFEGRVIVLDINDNTPTFPSPVLTLTVEENRPVGTLYLLPTATDRDFGRNGIERYELLQEPVFELQVADTDGEKQPQLI
VKGALDREQRDSYELTLRVRDGGDPPRSSQAILRVLITDVNDNSPRFEKSVYEADLAENSAPGTPILQLRAADLDVGVNG
QIEYVFGAATESVRRLLRLDETSGWLSVLHRIDREEVNQLRFTVMARDRGQPPKTDKATVVLNIKDENDNVPSIEIRKIV
ANVAEDVLVDTPIALVQVSDRDQGENGVVTCTVVGDVPFQLKPQNKKKYFLHTSAPLDYETTREFNVVIVAVDSGSPSLS
SNNSLIVKVGDTNDNPPVFGQSVVEVYFPEN
>H0VF45_CAVPO
-LRYRLAEEGPADVRIGNVASDLGIVTG--SGEVTFGSEYLKIDNLTGELSTSERIDREKLCQDENECFLDFEVSVQSWV
DLFEGRVIVLDINDNTPTFPSPVLTLTVEENRPVGTLYLLPTATDRDFGRNGIERYELLQALVFELQVADTDGEKQPQLI
VKGALDREQRDSYELTLRVRDGGDPPRSSQAILRVLITDVNDNSPRFEKSVYEADLAENSAPGTPILQLRAADLDVGVNG
QIEYVFGAATESVRRLLRLDETSGWLSVLHRIDREEVNQLRFTVMARDRGQPPKTDKATVVLNIKDENDNVPSIEIRKIV
ANVAEDVLVDTPIALVQVSDRDQGENGVVTCTVVGDVPFQLKPQNKKKYFLHTSAPLDYETTREFNVVIVAVDSGSPSLS
SNNSLVVKVGDTNDNPPVFGQSVVEVYFPEN
>UniRef100_UPI0003345D4A
ELIYTIREELPENVPIGNIPKDLNISHIAATGTYRLDAPLVKVSSSTGEIFTTSRIDREKLCAEENECFFELEVVINDFF
RLIKIKIIVKDTNDNAPMFPSPVINISIPENTLINSRFPIPSATDPDTGFNGVQHYELLNQSVFGLDIVETEGEKWPQLI
VQQNLDREQKDTYVMKIKVEDGGTPQKSSTAILQVTVSDVNDNRPVFKEGQVEVHIPENAPVGTSVIQLHATDADIGSNA
EIRYIFGAQAPATKRLFALNNTTGLITVQRSLDREETAIHKVTVLASDGSSS--PARATVTINVTDVNDNPPNIDLRYII
SPLSEKDPVNTKIALITVSDKDTDVNGKVICFIEREVPFHLKAVYDNQYLLETSSLLDYEGTKEFSFKIVASDSGKPSLN
QTALVRVKLEDENDNPPIFNQPVIELSVSEN
>UniRef100_UPI0003506741
-LRYRLAEEGPADIRIGNVAADLGIVTG--SGEVTFGSDYLKIDNMTGELSTTERIDREKLCQDENECFLDFEVSVQSWV
DLFEGRVIILDINDNTPTFPSPVLTLTVEENRPVGTLYLLPTATDRDFGRNGIERYELLQEPVFELQVADTDGEKQPQLI
VKGALDREQRDSYELSLRVRDGGEPARSSQAILRVLITDVNDNSPRFEKSVYEADLAENSSPGTPILQLRAADLDVGVNG
QIEYVFGAATESVRRLLRLDETSGWLSVLHRIDREEVNQLRFTVMARDRGQPPKTDKATVVLNIRDENDNVPTIDIRKIV
ASVAEDVLVDTPIALVQVSDRDQGENGVVTCTVVGDVPFQLKPQNKRKYFLHTSAPLDYEAVRDYNVVIVAVDSGSPSLS
SNNSLLVRVADTNDNPPVFGQAVLEVSFPEN
>L8IKY8_9CETA
NLNYSVPEEQGAGTVIGNIGKDARLQPGSKSSSYRVAPHLLDVEADSGLLYTKQRIDRESLCRHNAKCQLSLEVFA-NDK
EICMIKVEIQDINDNAPSFPSDQIEMDISENAAPGTRFPLTSAHDPDAGENGLRTYLLTRDDHFALDVKSRDGSKFPELV
IQKALDREQQNHHTLVLTALDGGEPPRSATVQINVKVIDSNDNSPVFEAPSYLVELPENAPLGTVVIDLNATDADEGPNG
EVLYSFSSYPDRVRELFSIDPKTGLIRVKGNLDYEENGMLEIDVQARDLGPNPIPAHCKVTVKLIDRNDNAPSIGFVSVR
QGLSEAAPPGTVIALVRVTDRDSGKNGQLQCRVGGSVPFKLEENYDNFFTVVTDRPLDRETQDEYNVTIVARDGGSPPLN
STKSFAVKILDENDNPPRFTKGLYVLQVHEN
>UniRef100_UPI000388EA37
NLKYSVEEEQRAGTVIANIGKDARFVLDRQPAAFRVAPHLVDINPGSGLLVTKQKIDRDLLCRQSPKCVISLEV-MSGSM
EICVIKLEIKDLNDNAPSFPTDQIELEISETASPGTRVPLESAYDPDSGSFGVQSYELTPNDLFGLETKTRDGSRFAELV
VERSLDRETQSHYSYLLTALDGGDPPNFGTVELSIRVIDSNDNNPLFEEPAYAVSVPENAPPGTPLLRLNASDPDEGTNG
QVLYSFHSYSERARQLFHLDPQSGLLSVSGAVDYEEGHSYELDVQAKDLGPNSIPAHCKVTVSVQDANDNPPLINLLSVN
SEVSESAPPGYVIALVRVSDRDSGANGRVQCKLLGSVPFRLQ-EYESFSTILVDGRLDREQRDQYNLTIQARDNGVPSLQ
ATKSFTVKITDENDNHPHFSKPYYQVIVQEN
>H2M2K8_ORYLA
-ILYRVQEEQPPNTLIGSLAADHGLPDSGHLYKLEVGAPYLRVDGKTGDIFTTEPIDRETLCRKGKPCYLEFEVSVNPSP
RLIEGRIEVQDINDNTPQFPLSVLTISVPENTIMGALFSIPLATDRDSERNGVADYALTAATLFGLQVADDRGGKLPQLI
VLGNLDRELKDSYDLTIKAVDGGNPQRYSQALLRVVVTDANDNSPKFEHPSYEAEVSENSPVGHSVLQVKADDSDMGPNG
EIEYSLHQAVDPVPKLLRIDRTTGIIYVKGPLDREEINSLSFYVVARDKGPQPKSSKTFVTIEVTDQNDNAPAVEIRGII
ANISEDMPVGTAVALVQVSDKDEGENAVVTCVVAGDVPFQLRPDNKRKYFLQTTTPLDYERVKEYRVEIVAVDSGNPALS
STNSLKVQVTDVNDNSPVFSPTIFEVDFAEE
>UniRef100_UPI000329AC08
QLRYTVPEEQEPGSVVGNIAEDLGLDITLSARHFQTRTPYLEVNLENGALVVKEKIDREQICKQTTQCLLHLEVFLENPL
ELFRVEIEVMDINDNPPRFPETDISVEISESAIPGTRFPVENAFDPDVGTNALSTYAITNNNYFYLDVQTQDGNKFAELV
LEKPLDREQQAVHRYVLTAVDGGIPQRTGTALLVVKVLDSNDNAPTFDQSVYTVNLRENSPVGTLVIQLNATDVDEGQNG
EIVYSFSNHTPRIKELFNIDARTGRIEVAGEVDYEESVTHQIYVQAKDLGANAVPAHCKVLVKLVDVNDNTPEIGFSTVT
ESVSEQDAPGTVIALFSVSDRDSDENGQMSCEILGDVPFKLKSSFKNYYTIVTDGPLDRENTDSYTITVVAKDKGQPSLA
TSKSIKVHVSDENDNAPRFTQAVYDVYVTEN
>UniRef100_UPI0004F4E4D0
NLNYSVPEEQGAGTVIGNIGRDARLAAGXXXXTFRVAPHLLDVDGESGLLYTKQRIDREALCRRSAKCQLSLEVF-ANDQ
EICMIKVEIQDLNDNAPAFPSDQVDMDISENAAPGTRFPLTSAHDPDAGDNGLRTYLLTRDDYFSLDVKSRDGTKFPELV
IQKPLDREEQSHHTLVLTALDGGDPPRSGTVQINVRLIDSNDNSPVFEAASYVVELPENAPLGTAVIDLNATDADEGTNG
EVLYSFSGYPERVRDLFSIDPQSGLIRVKGNLDYEESGLIEIDVQARDLGPNPIPAHCKVTVRLIDRNDNAPTIGFVSVR
QGLSEAAPPGTVIALVRVTDRDSGKNGQLQCRVPGAVPFTLEENYDNFYTVVTDRPLDREAQDEYNVTIVARDEGNPPLN
STKSFSVRILDENDNPPRFSKNLYVLQVPEN
>UniRef100_UPI00038EDFF5
NLNYSVPEEQGAGTVIGNIGKDARLQAGSKSGSFRVAPHLLDVDADSGLLYTKQRIDRESLCRHNAKCQLSLEVFA-NDK
EICMIKVEIQDINDNAPAFPSDQIEMDISENAAPGTRFPLTSAHDPDAGENGLRTYLLTRDDHFALDVKSRDGTKFPELV
IQKALDREQQNHHTLVLTALDGGEPPRSATVQINVKVIDSNDNSPVFEAPSYLVELPENAPLGTVVIDLNATDADEGPNG
EVLYSFSSYPDRVRELFSIDPKTGLIRVKGNLDYEENGMLEIDVQARDLGPNPIPAHCKVTVKLIDRNDNAPSIGFVSVR
QGLSEAAPPGTVIALVRVTDRDSGKNGQLQCRVGGAVPFKLEENYDNFYTVVTDRPLDRETQDEYNVTIVARDGGSPPLN
STKSFAVKILDENDNPPRFTKGLYVLQVHEN
>UniRef100_UPI0004ED5A36
QLHYTVQEEQEHGTFVGNIAEDLGLDITLSARRFQTRTPYLDLNLETGVLYVNEKIDREQICKQSPSCVLHLEVFLENPL
ELFRVEIEVLDINDNPPSFPEPDLTVEISESATPGTRFPLESAFDPDVGTNSLRDYEITPNSYFSLDVQTQDGNRFAELV
LEKPLDREQQAVHRYVLTAVDGGQQQRTGTALLTIRVLDSNDNVPAFDQPVYTVSLPENSPPGTLVIQLNATDPDEGQNG
EVVYSFSSHSPRARELFGLSPRTGRLEVSGELDYEESPVYQVYVQAKDLGPNAVPAHCKVLVRVLDANDNAPEISFSTVK
EAVSEGAAPGTVVALFSVTDRDSEENGQVQCELLGDVPFRLKSSFKNYYTIVTEAPLDREAGDSYTLTVVARDRGEPALS
TSKSIQVQVSDVNDNAPRFSQPVYDVYVTEN
>UniRef100_UPI00042BE057
NLKYRIYEEQRVGSVIARLSEDVAVKLPPSTVRFRANSPLLVVNEDNGEISIGAKIDREQLCQKNLNCSIEFDVITTEHL
QLFHIEVEVLDINDNAPQFSRSVIPIEISESAAVGTRIPLDSAFDPDVGENSLHTYSLSANDFFSIEVRTRDGAKYAELI
VVRELDRELKSSYELQLTASDMGVPQRSGSSILKISISDSNDNSPAFEQQSYVIQLLENSPVGTLLLDLNATDPDEGANG
KIVYSFSSHSPKIIETFKIDSEKGHLTLFKQVDYEITKSYEIDVQAQDLGPNSIPAHCKIIIKVVDVNDNKPEININLMS
PGIFEGDPIDTFVALVRVQDKDSGLNGEIVCKLHGHGHFKLQKTYENNYLILTNATLDREKRSEYSLTVIAEDKGTPSLS
SVKHFTVQINDINDNPPHFQRSRYEFAISEN
>UniRef100_UPI0004F4DE18
-----------------------------QPAAFRVAPHLVDISPGSGLLVTKQKIDRDLLCRQSPKCVISLEV-MSSSM
EICVIKLEIKDLNDNAPSFPTDQIELEISETASLCTRVPLERAYDPDSGSFGVQSYEITPNDLFGLETKTRDGSRFAELV
VEKSLDRETQSHYSYVITALDGGDPPNFGTVELSIRVIDSNDNNPLFEEPAYTVSVPENAPPGTPVIRLNASDPDEGTNG
QVLYSFHSYSERARELFQIDPQSGLITVSGAIDYEEGHVYELDVQAKDLGPNSIPAHCKVTISVQDANDNPPLINLLSVN
SEVSENAPPGYVIALVRVSDRDSGANGRVQCKLLGNVPFRLQ-EYESFSTILVDGRLDREQRDQYNLTIQAKDNGVPSLQ
ATKSFTVKITDENDNHPHFSKPYYQVIVQEN
>H2UCG5_TAKRU
QLHYSVPEEQEPGSVVGNIAEDLGLDITLSARRFQTRTPYLEVNLENGALVVKEKIDREEICKQTIPCLLHLEVFLENPL
ELFRVEIEVMDINDNPPSFPETDISVEISESAIPGTRFPVENAFDPDVGTNALSTYAITNNNYFYLDVQTQDGNKFAELV
LEKSLDREQQALHRYVLTAVDGGIPQRTGTALLVVKVLDSNDNAPTFDQTVYSVNLRENSPVGTLVIQLNATDVDEGQNG
EIVYSFSSHAPRIKDLFNIDARTGRIEVAGEVDYEESSTHQIYVQAKDLGANAVPAHCKVLVKLTDVNDNTPEIGFSTVT
ESVSEQDAPGTVIALFSVSDRDSGENGHMSCEILGDVPFKLKSSFKNYYTIVTDGPLDRENTDSYTITVVAKDKGQPSLA
TSKSIKVHVSDENDNAPRFTQAVYDVYVTEN
>H3DH96_TETNG
ERDYTVKEEQPENVRIGNLRKDLDLNLDSSPLQFKPDVPLVRVEANTGEIFTTNRIDREKLCSAEKRCYYEIEVAVDEIF
RLVKIRFLIEDVNDNAPLFQSTVINISIPENTAINTRYPVPSAFDPDVGINGIQHYELVKSSEFGLDIIETEGDKWPQLI
VQQNLDREQKDTYVMKIKVEDGGNPPKSSTAILQVTISDVNDNRPIFKDSELEVTVPENAPMGTSVAQLHATDADLGSNA
QIHFTFSNQSAGTKRHFSIDGSTGLITVKQSLDRELTPVHKLIVLASDGSST--PSRATVIVNVTDVNDNVPTIDTRYII
NLLSENAPLNTKIALITVTDKDADLYGKVACYTDHDVPFRLKPVFNDQFLLETAAPLDYETTREYAIKIVASDRGTPPLN
TSAMVLIKIKDENDNVPIFPQPEIQLSIPEN
>UniRef100_UPI000359B182
QVVYKVPEEQPPNTLIGSLAADYGFPDVGHLYKLEVGAPYLRVDGKTGDIFTTESIDREGLCQNQNPCILEFEVSINGSP
RLLEGQIEVQDINDNTPNFASPVITLAIPENTNIGSLFPIPLATDRDAGPNGVASYELQAQELFGLQVAEDQEEKQPQLI
VMGNLDRERWDSYDLTIKVQDGGSPPRASSALLRVTVLDTNDNAPKFERPSYEAELSENSPIGHSVIQVKANDSDQGANA
EIDYTFHQAPEVVRRLLRLDRNTGLITVQGPVDREDLSTLRFLVLAKDRGANPKSARAQVVVTVKDMNDNAPTIEIRGIM
ANISEDVAEETAVALVQVSDRDEGENAAVTCVVAGDVPFQLRQDSKKKYFLQTTTPLDYEKVKDYTIEIVAVDSGNPPLS
STNSLKVQVVDVNDNAPVFTQSITEVAFPEN
>UniRef100_UPI0003C48582
NLNYSVPEEQGAGTVIGNIGKDARLQPGSKSGSYRVAPHLLDVDADSGLLYTKQRIDRESLCRHNAKCQLSLEVFA-NDK
EICMIKVEIQDINDNAPSFPSDQIEMDISENAAPGTRFPLTSAHDPDAGENGLRTYLLTRDDHFALDVKSRDGTKFPELV
IQKALDREQQNHHTLVLTALDGGEPPRSATVQINVKVIDSNDNSPVFEAPSYLVELPENSPMGTVVIDLNATDADEGPNG
EVLYSFSSYPDRVRELFSIDPKTGLIRVKGNLDYEENGLLEIDVQARDLGPNPIPAHCKVTVKLIDRNDNAPSIGFVSVR
QGLSEAAPPGTVIALVRVTDRDSGKNGQLQCRVGGSVPFKLEENYDNFYTVVTDRLLDRETQDEYNVTIVARDGGSPPLN
STKSFAVKILDENDNPPRFTKGLYVLQVHEN
>UniRef100_UPI00052959ED
-----------------------------PKSTFRVAPHLLDVDGESGLLYTKQRIDREALCRRSAKCQLSLEVF-ANDQ
EICMIKVEIQDLNDNAPVFPSDKX----SENAAPGTRFPLTSAHDPDAGDNGLRTYLLTRDDYFSLDVKSRDGTKFPELV
IQKPLDREEQSHHTLVLTALDGGDPPRSGTVQINVRLIDSNDNSPIFEAASYVVELPENAPLGTAVIDLNATDADEGTNG
EVLYSFSGYPERVRDLFSIDPQSGLIRVKGNLDYEESGLIEIDVQARDLGPNPIPAHCKVTVRLIDRNDNAPTIGFVSVR
QGLSEAAPPGTVIALVRVTDRDSGKNGQLQCRVPGAVPFTLEENYDNFYTVVTDRPLDRETQDEYNVTIVARDGGNPPLN
STKSFSVRILDENDNPPRFSKNLYVLQVPEN
>UniRef100_UPI0002C5975A
-LRYRLAEEGPADVRIGNVASDLGIVTG--SGEVTFGSEYLKIDNLTGELSTSERIDREKLCQDENECFLDFEVSVQSWV
DLFEGRVIVLDINDNTPTFPSPVLTLTVEENRPVGTLYLLPTATDRDFGRNGIERYELLQEPVFELQVADTDGEKQPQLI
VKGALDREQRDSYELTLRVRDGGDPPRSSQAILRVLITDVNDNSPRFEKSVYEADLAENSAPGTPILQLRAADLDVGVNG
QIEYVFGAATESVRRLLRLDETSGWLSVLHRIDREEVNQLRFTVMARDRGQPPKTDKATVVLNIKDENDNVPSIEIRKIV
ANVAEDVLVDTPIALVQVSDRDQGENGVVTCTVVGDVPFQLKPQNKKKYFLHTSAPLDYETTREFNVVIVAVDSGSPSLS
SNNSLVVKVGDTNDNPPVFGQSVVEVYFPEN
>A0A093GNL2_PICPB
EKNYTVREELPENVLIGNLLKDLNLTLDSSPLQFKLDVPLVRVEENTGEIFTTARIDREKLCATENRCFYEVEVAVDEVF
RLVKIRFLIEDINDNAPLFPSTVINISIPENTAINSRYSVPSAIDPDIGVNGIQHYELLKQNVFGLDIIETEGDKWPQLI
VQQILDREQKDTYVMKIKVEDGGSPPRSSTAILQVTVTDVNDNRPVFKENDIEVSVPENAPVGTSVSQLHATDADLGSNA
QIHFYFSNQSSLAKRLFAIDNTTGLITIREPLDREESPVHKLTVLASDGSST--PSRATVTVNVTDINDNVPSIDTRYII
NPLSEKAPLNTKIALITVMDKDADLNGKVTCFTDHDVPFRLKPVFDNQFLLETATFLDYEATREYAIKIVASDSGKPPLN
QSAMLLIKIKDENDNAPVFTQPIIGLSIPEN
>G3S6P4_GORGO
RVVYKVPEEQPPNTLIGSLAADYGFPDVGHLYKLEVGAPYLRVDGKTGDIFTTESIDREGLCQNQDPCILEFEVSINGSP
RLLEGQIEVQDINDNTPNFASPVITLAIPENTNIGSLFPIPLASDRDAGPNGVASYELQAQELFGLQVAEDQEEKQPQLI
VMGNLDRERWDSYDLTIKVQDGGSPPRASSALLRVTVLDTNDNAPKFERPSYEAELSENSPIGHSVIQVKANDSDQGANA
EIEYTFHQAPEVVRRLLRLDRNTGLITVQGPVDREDLSTLRFSVLAKDRGTNPKSARAQVVVTVKDMNDNAPTIEIRGIM
ANISEDVAEETAVALVQVSDRDEGENAAVTCVVAGDVPFQLRQDSKKKYFLQTTTPLDYEKVKDYTIEIVAVDSGNPPLS
STNSLKVQVVDVNDNAPVFTQSVTEVAFPEN
>I3NDB1_SPETR
--------------------------------------------------------------------------------
--------------------------------------------------------------------------------
--GNLDRERWDSYDLTIKVQDGGSPPRASSALLRVTVLDTNDNAPKFERPSYEAELSENSPIGHSVIQVKANDSDQGANA
EIDYTFHQAPEVVRRLLRLDRNTGLITVQGPVDREDLSTLRFSVLAKDRGANPKSARAQVVVTVKDMNDNAPTIEIRGIM
ANISEDVAEETAVALVQVSDRDEGENAAVTCVVAGDVPFQLRQDSKKKYFLQTTTPLDYEKVKDYTIEIVAVDSGNPPLS
STNSLKVQVVDVNDNAPVFTQSITEVAFPEN
>UniRef100_UPI000495DB45
TLKYQIYEEQRVGTVIARLKEDVADVLASVSPRFRASSSFLTVREQDGEISIRTKIDREKLCEKNLNCSIQFDVLTTEHL
QLFHVEVEVLDINDNAPQFARAVIPIEISESAAVGARIPLDSATDPDVGENSLYTYALEPNNFFKIDIQSRDGVKYAELV
VLRELDREVRSGYELQYTASDRGVPPRTGSTLLKISVADSNDNSPIFDKSSYVINLPENSPVGTLLIDLNATDADDGTNA
KIVYSFSSHSPKIMETFKINPDSGHLTLIRRVDYETVNSYDIDVQAQDMGPNSMPAHCKILVKVVDVNDNKPDISINLMS
SQISEASPLDTFVALVRVEDLDSGLNGEVECKLHGQGYFKLQKTYENNYMILTNVSLDREKRSEFSLTVVAEDRGTPSLS
TVKHFTVHVTDENDNPPRFEKGRYEIFKSEN
>UniRef100_UPI0002742577
QLHYTVQEEQEHGTFVGNIAEDLGLDITLSARRFQTRTPYLDLNLETGVLYVNEKIDREQICKQSSSCVLHLEVFLENPL
ELFRVEIEVLDINDNPPSFPEPDLTVEISESATPGTRFPLESAFDPDVGTNSLRDYEITPNSYFSLDVQTQDGNRFAELV
LEKPLDREQQAVHRYVLTAVDGGQQQRTGTALLTIRVLDSNDNVPAFDQPVYTVSLPENSPPGTLVIQLNATDPDEGQNG
EVVYSFSSHSPRARELFGLSPRTGRLEVSGELDYEESPVYQVYVQAKDLGPNAVPAHCKVLVRVLDANDNAPEISFSTVK
EAVSEGAAPGTVVALFSVTDRDSEENGQVQCELLGDVPFRLKSSFKNYYTIVTEAPLDREAGDSYTLTVVARDRGEPALS
TSKSIQVQVSDVNDNAPRFSQQVYDVYVTEN
>UniRef100_UPI00038EADEA
ELIYTIREELPENVPIGNIPKDLNISHIAATGTYRLDAPLVKVSSSTGEIFTTSRIDREKLCAEENECFFELEVVINDFF
RLIKIKIIVKDTNDNAPMFPSPVINISIPENTLINSRFPIPSATDPDTGFNGVQHYELLNQSVFGLDIVETEGEKWPQLI
VQQNLDREQKDTYVMKIKVEDGGSPQKSSTAILQVTVSDVNDNRPVFKEGQVEVHIPENAPVGTSVIQLHATDADIGSNA
EIRYIFGAQAPATKRLFALNNTTGLITVQRSLDREETAIHKVTVLASDGSST--PARATVTINVTDVNDNPPNIDLRYII
SPLSEKDPVNTKIALITVSDKDTDVNGKVICFIEREVPFHLKAVYDNQYLLETSSLLDYEGTKEFSFKIVASDSGKPSLN
QTALVRVKLEDENDNPPIFNQPVIELSVSEN
>UniRef100_UPI0003598E34
-LRYRLAEEGPADVRIGNVASDLGIVTG--SGEVTFGSEYLKIDNLTGELSTSERIDREKLCQDENECFLDFEVSVQSWV
DLFEGRVIVLDINDNTPTFPSPVLTLTVEENRPVGTLYLLPTATDRDFGRNGIERYELLQEPVFELQVADTDGEKQPQLI
VKGALDREQRDSYELTLRVRDGGDPPRSSQAILRVLITDVNDNSPRFEKSVYEADLAENSAPGTPILQLRAADLDVGVNG
QIEYVFGAATESVRRLLRLDETSGWLSVLHRIDREEVNQLRFTVMARDRGQPPKTDKATVVLNIKDENDNVPSIEIRKIV
ANVAEDVLVDTPIALVQVSDRDQGENGVVTCTVVGDVPFQLKPQNKKKYFLHTSAPLDYETTREFNVVIVAVDSGSPSLS
SNNSLVVKVGDTNDNPPVFGQSVVEVYFPEN
>UniRef100_UPI00046255A8
NLNYSVPEEQGAGTVIGNIGRDARLQPGGGKSTFRVAPHLLDVDGESGLLYTKQRLDREALCRRSAKCQLSLEVF-ANDQ
EICMIKVEIQDLNDNAPAFPSDQVDLDISENAAPGTRFPLASAHDPDAAENGLRTYLLTRDDYFALDVKARDGTKFPELV
VQKPLDREEQSHHTLVLTALDGGDPPRSGTVQLNVRLIDSNDNSPVFEAASYVVELPENAPLGTAVLDLNATDADEGTNG
EVLYAFSGYPERVRELFSIDPQSGLIRVKGNLDYEEGALVEIDVQARDLGPNPIPAHCKVTVRLLDRNDNAPSIGFVSVR
QGLSEAAPPGTVIALVRVTDRDSGKNGQLLCRVEGAVPFTLEENYDNLYTVVTDRPLDREVQDEYNVTILARDGGNPPLN
STKSFTVRILDENDNPPRFSKNLYVLQVPEN
>UniRef100_UPI0005781234
NLKYSINEEQKAGYIIGNVTKDAQTQGFIAPRALRVEPRWVELSP-AGLLLTHQKIDRDVACRQTAKCTVSLEV-MSNSM
EICVIKVEIVDLNDNAPRFPTNHIDIEISENASPGTRFPLEGASDPDSGIFGVQSYSITPNELFGLEIKTRDGSKIAELV
VQKSLDRETQSHYSYEISAEDGGDPPKIGAVQLNIKVIDSNDNNPVFDQPVYTVNVMENSPINTLVIDLNATDPDEGTNG
EVVYSFNSYTEKTRDVFKIDPRTGIITVNGPLDYETKHIYEIDVQAKDLGPNSIPAHCKVTVNVMDANDNPPVISLLSVN
TEVSENAPRGYVIALVRVSDKDAGANGKVQCRLQGNVPFRLQ-EYESFSTILVDGRLDREQRDTYNLTIHAEDSGTPPLR
ATKSFVVKVTDENDNPPHFLKPHYQEMVLEN
>UniRef100_UPI00052049AD
--------------------------------TFRVAPHLLDVDGESGLLYTKQRIDREALCRRSAKCQLSLEVF-ANDQ
EICMIKVEIQDLNDNAPAFPSDQVDMDISENAAPGTRFPLTSAHDPDAGDNGLRTYLLTRDDYFSLDVKSRDGTKFPELV
IQKPLDREEQSHHTLVLTALDGGDPPRSGTVQINVRLIDSNDNSPIFEAASYVVELPENAPLGTAVIDLNATDADEGTNG
EVLYSFSGYPERVRDLFSIDPQSGLIRVKGNLDYEESGLIEIDVQARDLGPNPIPAHCKVTVRLIDRNDNAPTIGFVSVR
QGLSEAAPPGTVIALVRVTDRDSGKNGQLQCRVPGAVPFTLEENYDNFYTVVTDRPLDREAQDEYNVTIVARDGGNPPLN
STKSFSVRILDENDNPPRFSKNLYVLQVPEN
>UniRef100_UPI00035106DA
EKNYTVREELPENVLIGNLLKDLNLTLDSSPLQFKLDVPLVRVEENTGEIFTTARIDREKLCSSENRCFYEVEVAVDEVF
RLVKIRFLIEDINDNAPLFPSTVINISIPENTAINSRYSVPSAIDPDIGVNGIQHYELLKQNVFGLDIIETEGDKWPQLI
VQQILDREQKDTYVMKIKVEDGGSPPRSSTAILQVTVTDVNDNRPVFKENDIEVSIPENAPVGTSVSQLHATDADLGSNA
QIHFYFSNQSSLAKRLFAIDNATGLITIREPLDREESPVHKLTILASDGSST--PSRATVTVNVTDINDNVPSIDTRYII
NPLSEKAPLNTKIALITVMDKDADLNGKVTCFTDHDVPFRLKPVFDNQFLLETATFLDYEATREYAIKIVASDSGKPPLN
QSAMLLIKIKDENDNAPVFTQPIIGLSIPEN
>UniRef100_UPI0003C1A192
NLNYSVPEEQGAGTVIGNIGKDARLQPGSKSSSYRVAPHLLDVEADSGLLYTKQRIDRESLCRHNAKCQLSLEVFA-NDK
EICMIKVEIQDINDNAPSFPSDQIEMDISENAAPGTRFPLTSAHDPDAGENGLRTYLLTRDDHFALDVKSRDGSKFPELV
IQKALDREQQNHHTLVLTALDGGEPPRSATVQINVKVIDSNDNSPVFEAPSYLVELPENAPLGTVVIDLNATDADEGPNG
EVLYSFSSYPDRVRELFSIDPKTGLIRVKGNLDYEENGMLEIDVQARDLGPNPIPAHCKVTVKLIDRNDNAPSIGFVSVR
QGLSEAAPPGTVIALVRVTDRDSGKNGQLQCRVGGSVPFKLEENYDNFFTVVTDRPLDRETQDEYNVTIVARDGGSPPLN
STKSFAVKILDENDNPPRFTKGLYVLQVHEN
>UniRef100_UPI0003F1249D
NLKYSVEEEQRAGTVIANVAKDAGFALDRQASAFRVAPHLVDINPSSGLLVTKQKIDRDLLCRQSPKCIISLEV-MSSSM
EICVIKVEIKDLNDNAPSFPAAQIELEISEAASPGTRIPLDSAYDPDSGSFGVQTYELTPNELFGLEIKTRDGSRFAELV
VEKSLDRETQSHYSFRITALDGGDPPHLGTVGLSIKVTDSNDNNPVFGESTYAVSVPENSPPNTPVIRLNASDPDEGTNG
QVVYSFYGYNDRTRELFQIDPHSGLVTVTGALDYEEGHVYELDVQAKDLGPNSIPAHCKVTVSVLDTNDNPPIINLLSVN
SEVSESAPPGYVIALVRVSDRDSGLNGRVQCRLLGNVPFRLQ-EYESFSTILVDGRLDREQHDQYNLTIQARDGGVPMLQ
SAKSFTVRITDENDNHPHFSKPYYQVIVQEN
>W5JZC3_ASTMX
TVRYRVPEELPVGSVIGRLADDAAEDLALVSPRFRAASSALSVRERDGEISVRARLDRETLCSMEANCTLEFDVLTTEHL
QLFHVVVELLDVNDHAPRFARPMVPVEISESAAVGTRVPLDSATDLDTGENGLHSYSLASSKTFGIDVLTRNGAKYAELV
VLAPLDREERSSYELELTATDGGDPPRTGTTMLRITVADSNDNSPTFEKSSYVVTLAEDAPLGMLIVDLNATDPDEGTNG
KIVYSFGAHSPKVLETFRIDPDDGRLTLLRKVDFEMTDSYDIDVQAQDMGPNSMPAHCKVTVKVRDVNDNKPDVTVSLMT
PSVSETAPADTFVALVRVDDADSGLNGEVVCRLLGQGHFRLQKTHEKNYMILTNASLDREKRSEYSLTVIAEDRGTPSMS
TVKHFTVQVQDENDNAPSFDKSRYEIFKAEN
>UniRef100_UPI0004446ED2
TLKYQIFEEQKVGTVIARLRDDVADVLASVSLRFRASSSFLAVREQDGEISIRTKIDREKLCEKNLNCSIQFDVLTTEHL
QLFHVEVEVLDINDNTPHFAKAVIPIEISESAAIGARIPLDSATDPDVGENSLYTYALEPNNNFKIDVQSRDGVKYAELV
VLRELDREVRSSYELQYTASDRGVPPRTGSTLLKISIADSNDNSPVFEKSSYVISLPENSPVGTLLIDLNATDADDGTNA
KIAYSFSNHSPKIIETFKINTDSGHLTLIKRVDYETANSYDIDVQAQDMGPNSMPAHCKILVKVVDVNDNKPDISINFPS
QGVSEASPLDTFVALVRVEDLDSGLNGEVECKLHGQGYFKLQKTYENNYMILTNVSLDREKRSEFSLTVVAEDRGTPSLS
TVKHFTVHVTDENDNPPRFEKGRYEIFKSEN
>UniRef100_UPI00038BF92C
NLKYRIYEEQRVGSVIARLSEDVALKLPPSAVRFRANSPLLVVNENTGEISIGAKIDREQLCQKNLNCSIEFDVLTTEHL
QLFHIEVDVLDINDNSPQFSRPVIPIEISESAAVGTRIPLDSAFDPDVGENSLHTYSLSANDFFNIEVRTRDGAKYAELI
VVRELDRELKASYELQLTASDMGVPQRSGSSILKISISDSNDNSPAFEQPSYTIQLLENSPVGTLLLDLNATDPDEGANG
KIVYSFSSHAPKIIETFKIDSEKGHLTLFKPVDYEVTKSYEIDVQAQDLGPNSIPAHCKIIIKVVDVNDNKPEISINLMV
SYVLEGDPIDTFVAIVRVQDKDSGLNGEIICKLHGHGHFKLQKSYENNYLILTNATLDREKRSEYSLTVIAEDKGTPSLS
SVKHFTVQINDINDNPPRFQRSRYEFAISEN
>UniRef100_UPI00042CF7B7
TVRYSTFEEDAPGTVIGTLAEDLHMKVS-GDTSFRLNSSLIRVREGDGQLTVGDGLDRERLCGQAPQCVLAFDVVSQEQF
RLVHVEVSVRDINDHAPRFPRAQIPVEVSEGAAVGTRIPLEVPVDEDVGANGLQSVRLAPHSPFRVELQTRDGAQCADLV
LLQELDRESQATYSLGLVAQDGGRPPRSATAALSVRVLDANDHSPAFPQAVAEVELAEDAPVGSLLLDLDAADPDEGPNG
DVVFAFGARPPEARRLFRLDPRSGRLTLAGPVDYERQDTYELDVRAQDRGPGPRAATCKVIVRLRDVNDNAPDISITPLV
SLVPEGAARESLVALVSTSDRDSGANGQVRCALYGHEHFRLQPAYAGSYLVVTAASLDRERISEYNLTLVAEDRGAPPLR
TVRPYTVRVGDENDNAPLFTRPVYEVSVREN
>UniRef100_UPI00054C3D6B
TLKYQIYEEQKVGTVIARLKDDVADVLASVSLRFRASSSFLTVREQDGEISIRTKIDREKLCEKNLNCSIQFDVLTTEHL
QLFHVEVEILDINDNAPQFARAVIPIEISESAAVGARIPLDSATDPDVGENSLYSYALEPNNNFKIDIQSRDGAKYAELV
VLRELDREVRSGYELQYTASDRGVPPRTGSTLLKISVTDSNDNSPIFDKSSYVINLPENSPVGTLLIDLNATDADDGTNA
KIVYSFSSHSPKIMETFKINPDSGHLTLIRRVDYEAINSYDIDVQAQDMGPNSMPAHCKILVKVVDVNDNKPDISINLMS
SQISEASPLDTFVALVRVEDLDSALNGEVECKLHGQGYFKLQRTYENNYMILTNVTLDREKRSEFSLTVVAEDRGTPSLS
TVKHFTVHVTDENDNPPRFEKGRYEIFKSEN
>UniRef100_UPI000522BB05
TVQYRVFEEAPPGTVIGSLAERFEGGESETADAFQLRRFPLHVGSRDGVLSTAGRVDREQLCRHSDPCWVSFDVLAARNL
ALIHVEVQVLDVNDNAPRFPTPELELEMSESASLRTRIPLDRALDADAGPNARCSYALSPSEHFALDVVSSDGTRHAELV
VVKEVDRELHSSFDLVLTATDHGEPPKSGTALIKVIVLDSNDNSPIFAESSLTVEVWEDALPGTLLVTVTATDPDQGPNG
EIEYSLSKHPPEVLSAFSIDARTGSIILKHPLDYEETHGYELDVQARDLGANPIPAHCKILVKVLDVNDNAPDVHVTWAA
RALSEALPKDSFVALVTASDPDSGSNGQVLCSLSQYEHFKLKRTNSHSYVLMTNATLDRELRAEYNLTLVVRDQGDLSLA
VLKHLTICISDVNDNAPSFEKATYEVAVPEN
>UniRef100_UPI0003954EA2
-LDLQIDEEQPAGTIIGDISAGLPPETS-AYMYFISVSTDLGIDENTGIIKTARVLDRETRDRYSF-------IAVTPEG
ITVEVNIQVNDINDHAPAFPKQHSTFQIPEHTPIGSRFPLDPAFDADSGLLNTQGYMIKGNQAFRLETRRGNGVLYLDLV
VSSVLDRENRSSYSLLLEAYDGGSPPRSTQMTLDVSIQDINDNAPSFNQSRYHTLISENLKPGSSILQVFASDADEGDNG
DVIYEINRRQSDPEQYFTIDARTGVIKLNKGLDYEVRKVHELVVQARDKAVHPEVTTAFVTIHVRDYNDNQPTMTIIFLS
EDISEGAQPGQYVARISVSDPDYGEYSNVNVTLEGDGKFALTTKDNIIYLICVDQLLDREERDSYDLRVTATDSGTPPLR
AESAFVLQVMDVNDNPPLFDQQEYKQSIPEV
>UniRef100_UPI00054B532F
TTRYLTYEEDAPGTEIGNLSQDLKIDPADPDTSFRFNATVIQMREIDGLLSVAEVIDREQLCPRSPRCFITFDIVAREKF
QLIHVEIEVKDINDHSPQFPSNETNLEIVENVPLGSRFALQVALDQDVGENYIQSYNISPSSHFAIVVRDRDGVKFAELV
LVKELDREVEDSYTLEVTATDGGVHAKSGSMIVNIKVLDFNDNSPTFEHSSLKVELNEDSPAGHRVVKVHAFDPDDGVNG
EVMYAFADGSPEVGRLFLIDPYSGDVTLKAPVDFEKRRSYELNIRASDSGANSVPSSCKVWIDVVDVNDNAPEISIKPMT
SSITEAAAAESFVALISTSDRDSGSNGYVRISLLGHEHFTLQQAYGDSFMIITSAVLDREKIPEYNLTVVAEDLGSPPFK
TVRHYTIRVTDENDNPPLFSKSVYEVSVLEN
>F6T0I6_ORNAN
NLKYSVDEEQRAGTVIGDVGRDARAAGFLDPRQFRVAPHLVDLDAGSGLLVTKQKIDRELLCGPSPQCPISLEV-MSGSL
EICAVQVEVRDLNDHAPSFPADPMELEISETASPGTRLPLDSAHDPDAGPLGVQAYELSPRDLFGLEVKTRDGTRFAELV
VERPLDRETQARYTYRLTARDGGDPPRQGSAALTIRVTDSNDNHPVFAQPAYAVSLPEDAPPRTPVIQLNASDPDEGTNG
EVVYSFGGYGERARGLFHLDARSGLVTVGGPLDYEEARSYELDVQAKDRGPNAVPAHCKVTVHLLDVNDNAPVINLLSVH
GEVSEAAPPGYVIALVRASDRDAGANGRVRCRLLGSVPFRLQ-DYESFSTVLVDGRLDREQRDRYNLTLQARDGGAPALQ
SAKSFTVRVTDENDNPPRFSEPRYRVAVPEN
>U3CXB0_CALJA
RVVYKVLEEQPPNTLIGSLAADYGFPDVGHLYKLEVGAPYLRVDGKTGDIFTTESIDREGLCQNQEPCILEFEVSINGSP
RLLEGQIEVQDINDNTPNFASPVITLAIPENTNIGSLFPIPLASDRDAGPNGVASYELQAQELFGLQVAEDQEEKQPQLI
VMGNLDRERWDSYDLTIKVQDGGSPPRASSALLRVTVLDTNDNAPKFERPSYEAELSENSPIGHSVIQVKANDSDQGANA
EIEYTFHQAPEVVRRLLRLDRNTGLITVQGPVDREDLSTLRFSVLAKDRGTNPKSARAQVVVTVKDMNDNAPTIEIRGIM
ANISEDVAEETAVALVQVSDRDEGENAAVTCVVAGDVPFQLRQDSKKKYFLQTTTPLDYEKVKDYTIEIVAVDSGNPPLS
STNSLKVQVVDVNDNAPVFTQSVTEVAFPEN
>UniRef100_UPI000388CBCF
EKNYTVREELPENVLIGNLLKDLNLTLDTSPLQFKLDVPLVRVEENTGEIFTTSRIDREKLCSSENRCFYEVEVAVDEVF
RLVKIRFLIEDINDNAPLFPSTVINISIPENTAINSRYSVPSAIDPDIGVNGIQHYELLKPKVFGLDIIETEGDKWPQLI
VQQILDREQKDTYVMKIKVEDGGTPPRSSTAILQVTVTDVNDNRPVFKENDIEVSIPENAPVGTSVSQLHATDADLGSNA
QIHFFFSNQSSLAKRLFALDNTTGLITIKEPLDREESPVHKLTVLASDGSSI--PSRATVTVNITDINDNVPSIDTRYII
NPLSEKAPLNTKIALITVMDKDADLNGKVTCFTDHDVPFRLKPVFDNQFLLETATFLDYEATREYAIKIVASDSGKPPLN
QSAMLLIKIKDENDNAPVFTQPVIGLSIPEN
>UniRef100_UPI000061443B
-LDLQIDEEQPAGTLIGDISAGLPAGTA-PPMYFISVGTDLAIDEHSGVVRTARVLDRERRDRYR------FTA-VTPDG
ATVEVTVRVADINDHAPAFPQARAVLQIPEHTALGTRYPLEPARDADAGRLGTQGYALSGDETFRLETRPGDGAPVPELV
VTGELDRENRSHYMLQLEAYDGGSPPRRAQALLDVTLLDINDHAPAFNQSRYHAAVSESLAPGSPVLQVYASDADAGANG
AVTYEINRRQSEGDGPFSIDAHTGLLRLERPLDFEQRRVHELVVQARDGGAHPELGSAFVTVHVRDANDNQPSMTVIFLS
ADVSEAAPPGQLVARISVSDPDDGDFAHVNVSLEGEGHFALSTQDSVIYLVCVARRLDREERDAYNLRVTATDSGSPPLR
AEAAFVLHVTDVNDNAPAFDRQLYRPELPEV
>UniRef100_UPI0004420421
ELFYSINEGLPAGFLIGNLAQDLQLLGTEKEGKFSFGSQYISLDNQTGALCTSAEIDREALCPSSESCLLLLDVLVQEYF
RLVKVKIAIHDVNDNAPWFPVPQIHLFVPENSPINTRLAIEHAVDPDMGTNGVQTYQLQDDGVFTLDVEENSGERTPYLI
VMGALDRETTDQYVTLITAEDGGIPPLVGSATLTIGISDINDNCPQFNETQINVTIFGNSSTGLHIASVHAVDMDQGINA
EITYSYSQKSLLSRALFHLDESTGVIKLFKRINGDTPRLHRLSVLANGPGCI--PAVITVLVSIIKVTMRPPEVIPRFIA
NELRELEPVNTPIAFFTIKDPDE--KYKVDCYLDGDGPFRLTPPYHNEYLLETTKALDYEAQQLYEISVVAWNT--EGFH
VNKIIKVQVLDDNDNSPVFSQVLIELSIEEN
>UniRef100_UPI00045D5BC5
EKNYTIREEMPENVLIGDLLKDLNLSLITSAMQFKLDVPLIRIEEGTGEIFTTGRIDREKLCATDELCFYEVEVAIDEIF
RLVKIRFLIEDINDNAPLFPTTVINISIPENSAINSKYTLPAAIDPDAGINGVQNYELIKQNIFGLDVIETEGEKMPQLI
VQKELDREEKDIYVMKVKVEDGGFPQRSSTAILQVSITDTNDNHPVFKETEIEVSIPENAPVGTSVTQLHATDADIGENA
RIHFSFSNLSNIAKRLFHLNTTTGLITIKEPLDREETPNHKLLVLASDGGLV--PARAMVLVNVTDVNDNVPSIDIRYIV
NPLSENVPFNTKIALITVTDKDADHNGRVTCFTDHEIPFRLRPVFSNQFLLETAAYLDYESTKEYAIKLLAADSGKPPLN
QSAMLFIKVKDENDNAPVFTQSLVTVSIPEN
>UniRef100_UPI00034F6D8A
ELIYTIREELPENVPIGNIPKDLNISHIAATGTYRLDAPLVKVSSSTGEIFTTSRIDREKLCAEENECFFELEVVINDFF
RLIKIKIIVKDTNDNAPMFPSPVINISIPENTLINSRFPIPSATDPDTGFNGVQHYELLNQSVFGLDIVETEGEKWPQLI
VQQNLDREQKDTYVMKIKVEDGGTPQKSSTAILQVTVSDVNDNRPVFKEGQVEVHIPENAPVGTSVIQLHATDADIGSNA
EIRYIFGAQAPATKRLFALNNTTGLITVQRSLDREETAIHKVTVLASDGSST--PARATVTINVTDVNDNPPNIDLRYII
SPLSEKDPVNTKIALITVSDKDTDVNGKVICFIEREVPFHLKAVYDNQYLLETSSLLDYEGTKEFSFKIVASDSGKPSLN
QTALVRVKLEDENDNPPIFNQPVIELSVSEN
>UniRef100_UPI0004436800
QLHYTVQEEQEHGTFVGNIAEDLGLDITLSARRFQTRTPYLDLNLETGVLYVNEKIDREQICKQSPSCVLHLEVFLENPL
ELFRVEIEVLDINDNPPAFPEPDLTVEISESATPGTRFPLESAFDPDVGTNSLRDYEITPNSYFSLDVQTQDGNRFAELV
LEKPLDREQQAVHRYVLTAVDGGQQQRTGTALLTIRVLDSNDNVPSFDQPVYTVSLPENSPPGTLVIQLNATDPDEGPNG
EVVYSFSSHSPRARELFGLSPRTGRLEVSGELDYEESPVYQVYVQAKDLGPNAVPAHCKVLVRVLDANDNAPEISFSTVK
EAVSEGAAPGTVVALFSVTDRDSEENGQVQCELLGDVPFRLKSSFKNYYTIVTETPLDREAGDSYTLTVVARDRGEPALA
TSKSIQVQVSDVNDNAPRFSQPVYDVYVTEN
>A0A087YQ10_POEFO
ELIYKIKEGLPKGTFIGAIGVDLRLDFTEPPFLFSLSEQYVNINNTTGELYTSAEIDRETLCPEEQGCFLSLDVFVQQYF
QLVKVKLLIEDVNDNRPKFPTDEIRMSVPENTPINGRFAVEQAIDPDLGIYGVQTYWLVNDGVFTLDVEENGGELTPFLI
VTNFLDRETQAEYVTDIIAEDGGTPPLLGAATLKIAITDVNDNCPKFTESQVNVTLHGNTSKGAQLARLHAFDPDLGANA
QISYAYSERPRDTRSLFHLDKITGGIKLARKLDFITTTFYKLTVLANGPGCI--PAVATVTVYITKVVTGPPAVIPRYIA
PELKESEPAFSPIAFFTIKNMDK--SQRVDCYLEGFGPFRLVPQLENEYLLETTETLDYERTQEYELILVANNT--QGLI
IKTFLKVQVLDENDNAPVFQQSLVEISIEEN
>UniRef100_Q9HC56
ELIYTIREELPENVPIGNIPKDLNISHIAATGTYRLDAPLVKVSSSTGEIFTTSRIDREKLCAEENECFFELEVVINDFF
RLIKIKIIVKDTNDNAPMFPSPVINISIPENTLINSRFPIPSATDPDTGFNGVQHYELLNQSVFGLDIVETEGEKWPQLI
VQQNLDREQKDTYVMKIKVEDGGTPQKSSTAILQVTVSDVNDNRPVFKEGQVEVHIPENAPVGTSVIQLHATDADIGSNA
EIRYIFGAQAPATKRLFALNNTTGLITVQRSLDREETAIHKVTVLASDGSST--PARATVTINVTDVNDNPPNIDLRYII
SPLSEKDPVNTKIALITVSDKDTDVNGKVICFIEREVPFHLKAVYDNQYLLETSSLLDYEGTKEFSFKIVASDSGKPSLN
QTALVRVKLEDENDNPPIFNQPVIELSVSEN
>UniRef100_UPI0004975F30
NLKYGINEEMKPGSVIGNVTKDALKQGFIQPPYLRVEPRWVELSP-AGILTTQMKIDRDVVCRQNPKCIISLEV-MSNSM
EICVIKVEIEDLNDNAPRFPTSHIDIEISENASPGTRFPLEGASDPDSGIFGVQSYSITPNELFGLEIKTRDGSKIAELV
VQKSLDRETQSHYTYEISAEDGGDPPKIGAVQLNIKVIDSNDNNPVFDEPVYTVNVMENSPINTLVIDLNATDPDEGTNG
EVVYSFNSYTEKTRDAFKIDPRTGIITVNGVLDYETTQIYEIDVQAKDLGPNSIPAHCKVTVNVMDTNDNPPVISLLSLN
TEVSENAQRGYVIALVRVSDKDSGANGKVQCRLQGNVPFRLQ-EYESFSTILVDGRLDREQKDTYNLTIQAEDSGIPPLR
ATKSLVVKVTDENDNPPHFLKPHYQEMVMEN
>UniRef100_UPI00042AAFF1
ELIYTIREELPENVPIGNIPKDLNISHIAATGTYRLDAPLVKVSSSTGEIFTTSRIDREKLCAEENECFFELEVVINDFF
RLIKIKIIVKDTNDNAPMFPSPVINISIPENTLINSRFPIPSATDPDTGFNGVQHYELLNQSVFGLDIVETEGEKWPQLI
VQQNLDREQKDTYVMKIKVEDGGTPQKSSTAILQVTVSDVNDNRPVFKEGQVEVHIPENAPVGTSVIQLHATDADIGSNA
EIRYIFGAQAPATKRLFALNNTTGLITVQRSLDREETAIHKVTVLASDGSST--PARATVTINVTDVNDNPPNIDLRYII
SPLSEKDPVNTKIALITVSDKDTDVNGKVICFIEREVPFHLKAVYDNQYLLETSSLLDYEGTKEFSFKIVASDSGKPSLN
QTALVRVKLEDENDNPPIFNQPVIELSVSEN
>F6USP1_MACMU
NLKYSVEEEQRAGTVIANVAKDARFALDRQASAFRVAPHLVDINPSSGLLVTKQKIDRDLLCRQSPKCIISLEV-MSSSM
EICVIKVEIKDLNDNAPSFPAAQMELEISEAASPGTRIPLDSAYDPDSGSFGVQTYELTPNELFGLEIKTRDGSRFAELV
VEKSLDRETQSHYSFRITALDGGDPPRLGTVGLSIKVTDSNDNNPVFSESTYSVSVPENSPPNTPVIRLNASDPDEGTNG
QVVYSFYGYNDRTRELFQIDPHSGLVTVTGALDYEEGHVYELDVQAKDLGPNSIPAHCKVTVSVLDTNDNPPVINLLSVN
SEVSESAPPGYVIALVRVSDRDSGLNGRVQCRLLGNVPFRLQ-EYESFSTILVDGRLDREQHDQYNLTIQARDGGVPMLQ
SAKSFTVLITDENDNHPHFSKPYYQVIVQEN
>A0A091HPI2_CALAN
NLKYRIYEEQRVGSVIARLSEDVALKMPPASVRFRANSPLLVVREDNGEISIGAKIDREQLCQKNLNCSIEFDVITTEHL
QLFHVEVEVLDINDNSPQFSRALIPIEISESAAVGTRIPLDSAFDPDVGDNSLHTYSLSANDFFSIEVRTRDGAKYAELI
VVKELDRELKSSYELQLTASDKGVPQRSGSSLLKISISDSNDNSPVFEQQSYIIQLPENSPVGTLLIDLNATDPDEGANG
KVVYSFSSHSAKILETFKIDSEKGHLTLLKQVDYEVTKSYELDAQAQDLGPNSIPAHCKIIIKIVDVNDNRPEINLNLMS
PEISEGSPLDTFVALVRVQDKDSGVNGEIVCKLHGHGHFKLQKTYENNYLILTNATLDREKRSEYSLTVIAEDKGTPSLS
TVKHFTVQISDENDNPPRFQTNRYEVVILEN
>UniRef100_UPI00029D73B8
EKNYTIREEMPENVLIGDLLKDLNLSLITTPMQFKLDVPLIRIEEGTGEIFTTGRIDREKLCAVDTRCFYEVEVAVDEIF
RLVKIRFLIEDINDNAPLFPATVINISIPENSAINSRYALPAAIDPDTGINGVQNYQLIKQNIFGLDIIETEGEKMPQLI
VQKELDREEKDTYVMKVKVEDGGFPQRSSTAILQVSVADTNDNHPVFKEDEIEVSIPENAPVGSSVTQLHATDADIGENA
RIHFYFSNLSSMAKRLFHLNSTTGLITVKEPLDREESPNHKLLVLASDGGLM--PARAMVLVNVTDVNDNVPLIDIRYII
NPLSENAPLNTKIALITVTDKDADHNGRVTCFTDHEVPFRLRPVFSNQFLLETAAYLDYESTREYAIKLLAADAGKPPLN
QSSMLLIKLKDENDNAPVFTQPFISLSVPEN
>UniRef100_UPI000440CF56
VLRYRLAEEGPADVRVGNVAADLGIVAG--SGEVTFGSDYFKIDNITGDLSTNERIDREKLCQDENECFIDFEVSVQSWV
DLFEGKVIILDINDNTPSFPSPVLTLSVEENRPIGTLYLLPTATDRDFGRNGIERYELIQDGVFELQVADTDGEKQPQLI
IKGALDREQRDSYELTLRVRDGGDPARSSQAILRVMITDVNDNSPRFEKSVYEADLPENSSPGAPILQLKAMDADVGVNG
QIEYVFGAATESVRRLLRLDESTGWLSVLHRIDREEVSQLRFTVMARDRGQPPKTDKATMIINIKDENDNVPNIDIRKIV
ANVAEDVVVDTPIALVQVSDRDKGPNGVVTCTVVGDVPFQLKPMNKKKYFLHTSAPLDYEAVQEYNVVIVAVDSGSPSLS
SNNSLIVKVGDINDNPPIFTKSTVEVSFPEN
>UniRef100_UPI000388EED4
-MQYKVLEEVPSGTVIGKLSEDFGWEQREPVETFQQKELPVRVGSGDGLLSTAGRLDRERLCRHTDPCLFSFDVLAAIHL
ALIHVEIQVLDINDHAPQFPKPELELEISESASLRTRIPLDRALDPDTGSNALCSYSLSPSDYFALDVISGDGTKHAELV
VVKEVDRELHSCFDLVLTAFDHGESPKSGTTLLRVIVLDSNDNSPMFAESSLTVEIWEDALPGTILINLTATDPDQGPNG
EIEYSLSKHSLEVLNMFSIEAKTGSVVLRSPLDYEENHTYEVDVQARDLGANPIPAHCKILIKVLDVNDNAPDVHITWAA
QVLSEALPKDSFVALVTVSDPDSGNNGQVHCYLSQGEHFKLKRTNRYTYMLLTNAILDRERWAEYNLILMVQDNGNRSLA
GRKHLTICISDVNDNPPLFERITYDVTIAEN
>UniRef100_UPI000440449F
TVKYQVSEEVPSGTVIGKLSQELGREERGRAAAFQVQALPIQVDSRDGLLSTGRRLDREQLCRQQDPCLVSFDVLATGDL
ALIHVEIQVLDINDHQPRFPKGEQELEISESASLRTRIPLDRALDPDTGPNTLHSYTLSPSEHFALDVIVGDETKHAELV
VVKELDREIHSFFDLVLTAYDSGNPPKSGTSLVKVNVLDSNDNSPVFAESSLALEIQEDASPGTLLINLTATDPDQGPNG
EVEYFLSKHPPEVLDTFSIDAKTGQVILRQPLDYEKNPAYEVDVQARDLGPNPIPAHCKILIKVLDVNDNTPSIHITWAS
QPVSEALPKDSFIALIMAKDLDSGNNGLVHCWLSQELHFRLKRTNGNTYMLLTNATLDREQWPQYTLTLLAQDQGPQPLS
VKKQLSIQISDANDNAPVFEKSRYQVSTREN
>UniRef100_UPI0003298DC3
-LTLSVKEGLPARTIVGDLGAGLSRPST----GFFIDSRDLEIDADTGIISTAVVLDRESRDKYEF-------VAATLTG
EMIKVTIEVKDVNDHSPVFPSEQVELEISELSPPGSRFQIEGAKDQDEGEFGTQGYRITESDLFHLDYRSGENHLNLDLV
LNSKLDREAQDLYTLTIEAFDGGIPARTGTLQVNIHVLDENDNPPVFNQTEYHTSVREDAPVMSAVCQVQATDYDLGDNG
RLTYEINRRQSDPNEVFSINETTGVVYLNKPLDFETQAFHELIISARDNGVQPEYSSTFVGVRVLNINDNSPTISVLFLS
DTVSESAAVGDYVARISVSDPDL-EGERITVTLEGDGKFTLKQTDDFLYALCVNSELDREEKDLYELKVQASDFGNPPLS
SETVFLLKVSDMNDCYPVFEKDAYLISISED
>G3SQC3_LOXAF
NLNYSVPEEQGAGTVIGNIGKDARLQPGGKSGSYRVAPHLLDVDVDSGLLYTKQRIDRESLCRHNAKCQLSLEVFA-NDK
EICMIKVEIQDINDNAPSFPSDQIEMDISENAAPGTRFPLTSAHDPDAGENGLRTYLLTRDDHFAVDVKSRDGTKFPELV
IQKALDREQQNHHTLVLTALDGGEPPRSATMQINVKVIDSNDNSPVFEAPSYMVELPENAPLGTVVIDLNATDADEGPNG
EVLYSFSSYPDRVRELFSIDPKTGLIRVKGNLDYEENGMLEIDVQARDLGPNPIPAHCKVTVKLIDRNDNAPSIGFVSVR
QGLSEAAPPGTVIALVRVTDRDSGKNGQLQCRVGGSVPFKLEENYDNFYTVVTDRPLDRETQDEYNVTIVARDGGSPPLN
STKSFAVKILDENDNPPRFTKSLYVLQVHEN
>UniRef100_UPI0002C65089
NLKYSVEEEQRAGTVIANVAKDARFALDRQASAFRVAPHLVDINPSSGLLVTKQKIDRDLLCRQSPKCIISLEV-MSSSM
EICVIKVEIKDLNDNAPSFPAAQIELEISEAASPGTRIPLDSAYDPDSGSFGVQTYELTPNELFGLEIKTRDGSRFAELV
VEKSLDRETQSHYSFRITALDGGDPPHLGTVGLSIKVTDSNDNNPVFGESTYAVSVPENSPPNTPVIRLNASDPDEGTNG
QVVYSFYGYNDRTRELFQIDPHSGLVTVTGALDYEEGHVYELDVQAKDLGPNSIPAHCKVTVSVLDTNDNPPVINLLSVN
SEVSESAPPGYVIALVRVSDRDSGLNGRVQCRLLGNVPFRLQ-EYESFSTILVDGRLDREQHDQYNLTIQARDGGVPMLQ
SAKSFTVRITDENDNHPHFSKPYYQVIVQEN
>UniRef100_UPI0004A44FB1
QLHYSVPEEREPGTVVGNIAEDLGLDITLSARRFQTRTPYLEVNLENGALVVKEKIDREEICKQTIPCLLHLEVFLENPL
ELFRVEIEVEDVNDNPPSFPEPDIFVEISESAIPGTRFPVENAFDPDVGTNALSTYAITNNNYFSLDVQTQDGTKFAELV
LEKPLDREQKAVHRYVLTAVDGGVPQRTGTALLEVKVLDSNDNAPTFDESVYTVNLRENSPVGTLVIQLNATDVDEGLNG
EIIYSFSSHTPRIKDLFNIDERTGRIEVAGEVDYEESNTHQINVQAKDLGANAVPAHCKVLVKLVDVNDNTPEISFSTVT
ESVSEQHAPGTVIALFSVSDRDSGENGQMSCEIMGDVPFKLKSSFKNYYTIVTDGSLDRENTESYTITIVATDKGQPSLA
TSKSIKVHVSDENDNAPRFTQAVYDVYVTEN
>UniRef100_UPI0003C46BA1
ELIYTIREELPENVPIGNIPKDLNISHIAATGTYRLDAPLVKVSSSTGEIFTTSRIDREKLCAEENECFFELEVVINDFF
RLIKIKIIVKDTNDNAPMFPSPVINISIPENTLINSRFPIPSATDPDTGFNGVQHYELLNQSVFGLDIVETEGEKWPQLI
VQQNLDREQKDTYVMKIKVEDGGTPQKSSTAILQVTVSDVNDNRPVFKEGQVEVHIPENAPVGTSVIQLHATDADIGSNA
EIRYIFGAQAPATKRLFALNNTTGLITVQRSLDREETAIHKVTVLASDGSST--PARATVTINVTDVNDNPPNIDLRYII
SPLSEKDPVNTKIALITVSDKDTDVNGKVICFIEREVPFHLKAVYDNQYLLETSSLLDYEGTKEFSFKIVASDSGKPSLN
QTALVRVKLEDENDNPPIFNQPVIELSVSEN
>UniRef100_UPI00034F5F34
ELIYTIREELPENVPIGNIPKDLNISHIAATGSYRLDSPLVKVSSSTGEIFTTSRIDREKLCADENECFFELEVVINDFF
RLIKIKIIVKDTNDNAPMFPSTVINISIPENTLINSRFPIPSAVDPDTGFNGVQHYELLNQSVFGLDIVETEGEKWPQLI
VQQNLDREQKDTYVMKIKVEDGGTPQKSSTAILQVTVSDVNDNKPVFKESQVEVHIPENAPIGTSVVQLHATDADIGSNA
EIKYIFGAQTSATKRLFALNNTTGLITVQRPLDREETAVHKLTVLATDGSST--PARATVTINVTDVNDNPPNIDLRYII
SPLSEKDPINTKIALITVSDKDTDVNSKVICFIEREVPFHLKAVYDNQYLLETSSLLDYEGIKEFSFKIVAADTGKPSLN
QTALVRVELEDENDNPPIFSQPVIELSVSEN
>I3J980_ORENI
DILYRVLEERPPNTVIGSLATDQGLPNAGHLYKLEVGAPYLRVEGSTGDIYTTEPIDRETLCREGDKCYLEFEVSIGTGP
RLIEGRIEVLDINDNTPQFSSPILTLSIPENTHIGALFSIPMATDRDSGSNGVADYSLSSSTLFSLQVAVD-EEKLPQLV
VMGNLDREMKDSYDLNIRVQDGGNPSRGSSALLRVTVTDQNDCTPKFEKSHYEADLPENSPPGHSVLQVKANDADTGLNG
EIDYSLHQASESVQRLLRIDRATGIVYVKGLVDREEENFLKFFVVARDRGPNSKSSKVLVTVHIKDQNDNAPAIEIRGIV
ANISEDMPIGTPVALVQVSDRDEGENAVVTCVVAGDVPFQLRPDRKRKYFLQTTTLLDYERIKDYRIEIVAVDSGNPALS
STNALKVQVTDINDNAPNFSPSTVEVDFAEG
>F1NWJ4_CHICK
QLHYTVQEEQEHGTFVGNIAEDLGLDITLSARRFQTRSPYLELNLETGVLYVNEKIDREQICKQSPSCLLHLEVFLENPL
ELFRVEIEVLDINDNPPSFPEPDLTVEISESATPGTRFPLESAFDPDVGTNSLRTYEITPNSYFSLDVQTQDGNRFAELV
LDKPLDREQQAVHRYVLTAVDGGQPQRTGTALLTIRVLDSNDNVPAFEQPVYTVSLPENSPPGTLVLQLNASDPDEGQNG
EVIYSFSSHSARARELFGIAPRTGRLEVSGELDYEESSVYQVYVQAKDLGPNAVPAHCKVLVRVLDANDNAPEISFSTVK
EAVSEAAAPGTVVALFSVSDRDSEENGQVQCELQGDAPFRLKSSFKNYYTIVTEGPLDREQPDAYTLTVVARDRGEPPLS
TSKSIQVRVSDVNDNAPRFSQPVYQVYVSEN
>I2CYN7_MACMU
TVRYSTFEEDAPGTVIGTLAEDLHMKVS-GDTSFRLNSSLLRVREGDGQLTVGDGLDRERLCGQAPQCVLAFDVVSQEQF
RLVHVEVEVRDVNDHAPRFPRAQIPVEVSEGAAVGTRIPLEVPVDEDVGANGLQSVRLAPHSPFRVELQTRDGAQCADLV
LLQELDRESQAAYSLELVAQDGGRPPRSATAALSVRVLDANDHSPAFPQAVAEVELAEDAPVGSLLLDLDAADPDEGPNG
DVVFAFGARPPEARRLFRLDPRTGRLTLAGPVDYERQDTYELDVRAQDRGPGPRAATCKVIVRIRDVNDNAPDIAITPLT
SLVPEGAARESLVALVSTSDRDSGANGQVRCALYGHEHFRLQPAYAGSYLVVTAASLDRERIAEYNLTLVAEDRGAPPLR
TVRPYTVRVGDENDNAPLFTRPVYEVSVREN
>UniRef100_UPI0003956284
--------------------------------------------------------------------------------
--------VRDINDNAPRFPHAQMALEVSESAAPGTRLPLEVAVDEDVGSNSIQSFQVSLNSHFGVEAQTRDGARCADLV
LLQELDRERQPSYTLELVAKDGGSPARSGTATVHVRVLDANDNSPTFAQSSVTVELPEDAPPGSLLLDLDAADPDEGPNG
EVVYAFSSQPPEARRLFRLDPRSGHLTLEAAVDYERTRTYELDVRAQDRGASPRAATCTVVVRLTDVNDNAPRISISA--
----------------SATDRDSGANGQVRCSLRGHDHFALQRAYEDSYMIVTTAALDRERIPEYNLTVVAEDLGSPPFK
TVRQYTVRVSDENDNAPLFAKPLYEVAVPEN
>UniRef100_UPI000388A87D
NLSLAVDEGLPADTLVGDIRA--GLPPGGQPGGFFLGEADFHVQPDTGIIRTARRLDRERRARYSF-------VAATLRG
EMVQVEIAVTDVNDHPPRFPRDSLRLNVSELSPPGTAFRLPGARDPDAGSFGTQGYTLLAEGLFQLRYGSP---EPLDLV
LLRRLDRERADSHRLVIEAWDGGSPRLSGRLQVEIRVLDENDNAPAFSQSEYRARVREDAAPGTAVCRLQATDPDLGANG
EVRYFINRRQSDPAAYFAVEERTGLLRVNRPLDREARALHRVIVQARDGGAEPEVGSALVSIAVLDVNDNSPAIRVLYLT
EGLSEAARPGDYVARVSVSDPDE-AGDELGLTLQGDGTFALRPGAAGLYFLCVEGPLDRESRDLYELRLAATDAGSPPLS
AHETLLLRIADINDQPPAFPQPRYRAAVSEA
>S7QG08_MYOBR
-LDLQIDEEQPAGTLIGDISAGLPAGTA-PPMYFISVGTDLAIDEHSGVVRTARVLDREQRDRYR------FTA-VTPDG
ATVEVTVRVADINDHAPAFPQARAALQIPEHTALGTRYPLEPARDADAGRLGTQGYALSGDETFRLETRPGDGAPVPELV
ITGDLDRENRSHYMLQLEAYDGGSPPRRAQALLDVTLLDINDHAPAFNQSRYHAVVSESLAPGSPVLQVYASDADADANG
AVTYEINRRQSEGDGPFSIDAHTGLLRLERPLDFEQRRVHELVVQARDGGAHPELGSAFVTVHVRDANDNQPSMTVIFLS
ADVSEAAPPGQLVARISVSDPDDGDFAHVNVSLEGEGHFALSTQDSVIYLVCVARQLDREERDAYNLRVTATDSGSPPLR
AEAAFVLHVTDVNDNVPAFDRQLYRPELPEV
>UniRef100_UPI0004ED4D26
QLHYTVQEEQEHGTFVGNIAEDLGLDITLSARRFQTRTPYLDLNLETGVLYVNEKIDREQICKQSPSCVLHLEVFLENPL
ELFRVEIEVLDINDNPPSFPEPDLTVEISESATPGTRFPLESAFDPDVGTNSLRDYEITPNSYFSLDVQTQDGNRFAELV
LEKPLDREQQAVHRYVLTAVDGGQQQRTGTALLTIRVLDSNDNVPAFDQPVYTVSLPENSPPGTLVIQLNATDPDEGQNG
EVVYSFSSHSPRARELFGLSPRTGRLEVSGELDYEESPVYQVYVQAKDLGPNAVPAHCKVLVRVLDANDNAPEISFSTVK
EAVSEGAAPGTVVALFSVTDRDSEENGQVQCELLGDVPFRLKSSFKNYYTIVTEAPLDREAGDSYTLTVVARDRGEPALS
TSKSIQVQVSDVNDNAPRFSQPVYDVYVTEN
>D2GUL7_AILME
RVVYKVPEEQPPNTLIGSLAADYGFPDVGHLYKLEVGAPYLRVDGKTGDIFTTESIDREGLCQNQEPCILEFEVSINGSP
RLLEGQIEVQDINDNTPNFASPVITLPIPENTNIGSLFPIPVASDRDAGPNGVASYELQAQELFGLQVAEDE-GKQPQLI
VMGNLDRERWDSYDLTIKVQDGGSPPRASSALLRVTVLDTNDNAPKFERPSYEAELSENSPIGHSVIQVKANDSDQGANA
EIDYTFHQAPEVVRRLLRLDRNTGLITVQGPVDREDLSTLRFSVLAKDRGTNPKSARAQVVVTVKDMNDNAPTIEIRGIM
ANISEDVAEETAVALVQVSDRDEGENAAVTCVVANDVPFQLRQDSKKKYFLQTTTPLDYEKVKDYTIEIVAVDSGNPPLS
STNSLKVQVVDVNDNAPVFTQSVTEVAFPEN
>U3IIZ0_ANAPL
-VQYQLYEEVPEGTVIGTLAEHFKWGESEMEESFRLGGFPLRVGTADGELSTAGRVDREQLCRHGDPCWVSFDVLATRQL
ALIHVEVQVLDINDNAPRFPTPELELEMSESASLRTRIPLDRALDADAGPNARCSYTLSPSEHFALDVVSSDGTKHAELV
VVKEVDRELHSSFDLVLTAADHGEPPQSGTALIKVIVLDSNDNSPVFAESSLAVEVREDAPPGTLLVTVTATDPDQGPNG
EIEYSLSKHPPEVLSAFGIDARTGSVVLKRPLDYEETHAYELDVQARDLGANPIPAHCKILVQVLDVNDNAPDVHVTWAA
QALSEAVPKDSFVALVTASDPDSGNNGRVHCSLSPDEHFRLKRTNSHSYLLMTSAALDRELRAEYNLTLVARDQGERSLA
VLKHLTICISDVNDNAPSFERAAYESTVEEN
>UniRef100_UPI00034F6A4B
QLHYTVQEEQDHGTFVGNIAEDLGLDITLSARRFQTRTPYLDLNLETGVLYVNEKIDREQICKQSPSCVLHLEVFLENPL
ELFRVEIEVLDINDNPPSFPEPDLTVEISESATPGTRFPLESAFDPDVGTNSLRDYEITPNSYFSLDVQTQDGNRFAELV
LEKPLDREQQAVHRYVLTAVDGGQQQRTGTALLTIRVLDSNDNVPAFDQPVYTVSLPENSPPGTLVIQLNATDPDEGQNG
EVVYSFSSHSPRARELFGLSPRTGRLEVSGELDYEESPVYQVYVQAKDLGPNAVPAHCKVLVRVLDANDNAPEISFSTVK
EAVSEGAAPGTVVALFSVTDRDSEENGQVQCELLGDVPFRLKSSFKNYYTIVTEAPLDREAGDSYTLTVVARDRGEPALS
TSKSIQVQVSDVNDNAPRFSQPVYDVYVTEN
>UniRef100_UPI000534A477
EKNYTVREELPENVLIGNLLKDLNLTLDSSPLQFKLDVPLVRVEENTGEIFTAARIDREKLCASENRCFYEVEVAVDEVF
RLVKIRFLIEDINDNAPLFPSTVINISIPENTAINSRYSVPSAIDPDIGVNGIQHYELLKQNVFGLDITETEGDKWPQLI
VQQILDREQKDTYVMKIKVEDGGSPPRSSTAILQVTVTDVNDNRPVFKENDIEVSVPENAPVGTSVSQLHATDADLGSNA
QIHFYFSNQSSLAKRLFAIDNTTGLITIREPLDREESPVHKLTVLASDGSST--PSRATVTVNVTDINDNVPSIDTRYII
NPLSEKAPLNTKIALITVMDKDADQNGKVTCFTDHDVPFRLKPVFDNQFLLETATFLDYEATREYAIKIVASDSGKPPLN
QSAMLLIKIKDENDNAPVFTQPIIGLSIPEN
>G1TMK1_RABIT
ELLYSLNEGLPAGVLIGSLAEDLRLVPRASRQDFSLSGQYVTLDNRSGELHTSAEIDREALCPSSDSCLLLLDVLVQEYF
RFVKVKIAIRDINDNAPQFPVSQISVWVPENAPVNTRLAIEHAVDPDIGTNGVQTYRLLDHGMFTLDVEENNGERTPYLI
VMGSLDRETQDQYVSIIIAEDGGSPPLLGSATLTIGISDINDNCPLFIDSQINVTVYGNATVGTPIAAVQAVDRDLGTNA
QITYTYSQKPQASKDLFHLDETTGVITLFSKIGGSVLQMHKLTILANGPGCI--PAVITALVSVIKVIFRPPEIVPRYIA
NELKELEPVHTPVAFFTIRDPED--KYKVNCYLDGEGPFRLSPPYNNEYLLETTKPMDYELQQFYEIAVVAWNS--EGFH
VKRIIKVQLLDDNDNAPVFLQPLIELTIEEN
>Q4SHW8_TETNG
NLNYSVPEEQGPGTVIGNIAKDARLGPEGKKANFRVAPHLIDVDPQSGLLYTKQRIDRETLCKRNPKCQLSMEVFA-NDK
EICMIKIDIQDINDNSPTFPSDQIDIDISENAVPGTRFPLTSAHDPDAGENGLKTYQITRDDYFSLEVKSRDGSKFPELV
IQRPLDREERSHHTLILSATDGGEYPRSGTMQINVKVIDSNDNSPVFDQPSYVVEIPENSPPGKVLIDLNATDPDEGNNG
QVVYSFSGYPERIRELFSIDSRTGVIKIQGEIDYEESPVIEIDIQAKDLGPNSIPGHCKVTVKVVDRNDNLPSIGFVSVR
QGISEAAPPGTVIALVRVTDKDSGRNGQLQCRVLGNVPFKLEENYDNFYTVVTDRPLDREVQDEYNVTIVAKDNGNPSLN
STKSFTVKILDENDNVPRFTKSVYLLQIPEN
>UniRef100_UPI000454954D
EKNYTVREEMPENVLIGDLLRDLNLDKSTMPMQFKLDVPLIRIEEGTGEIFTTGRIDREKLCALDARCFYEVEVAVDEIF
RLVKIRFLIEDINDNAPLFPATVINISIPENSAINSRYNIPAAFDPDTGINGVQNYKLIKQNIFGLDVIETEGEKLPQLI
VQKELDREEKDTYVMKVKVEDGGFPQRSSTAILQISVADTNDNGPVFVENEIEVSIPENAPVGSSVAQLHATDADIGENA
RIHFYFSNLSNIAKRLFHLNSTTGLITVKEPLDREESASHKLPVLASDGGST--PAKAMVLVNVTDINDNVPSIDIRYIV
NPLSENAPLNTKIALITVTDEDSEHNGRVTCFTDHEIPFRLRPVFSNQFLLETAAFLDFESTREYAIKILATDAGKPPLN
QTSMLLIKVKDENDNAPVFTQPFISLSVPEN
>UniRef100_UPI0003336CD8
NLKYSVEEEQRAGTVIANVAKDARFALDRQASAFRVAPHLVDINPSSGLLVTKQKIDRDLLCRQSPKCIISLEV-MSSSM
EICVIKVEIKDLNDNAPSFPAAQIELEISEAASPGTRIPLDSAYDPDSGSFGVQTYELTPNELFGLEIKTRDGSRFAELV
VEKSLDRETQSHYSFRITALDGGDPPHLGTVGLSIKVTDSNDNNPVFGESTYAVSVPENSLPNTPVIRLNASDPDEGTNG
QVVYSFYGYNDRTRELFQIDPHSGLITVTGELDYEEGHVYELDVQAKDLGPNSIPAHCKVTVSVLDTNDNPPIINLLSVN
SEVSESAPPGYVIALVRVSDRDSGLNGRVQCRLLGNVPFRLQ-EYESFSTILVDGRLDREQHDQYNLTIQARDGGVPMLQ
SAKSFTVRITDENDNHPHFSKPYYQVIVQEN
>G1SRC2_RABIT
-LDLQIDEEQPAGTLIGDISAGLPAGTA-PPMYFISVGTDLAIDEHSGVVRTARVLDRERRDRYR------FTA-VTPDG
ATVEVTVRVADINDHAPAFPQARATLQIPEHTAFGTRYPLEPARDADAGHLGTQGYALSGDETFRLETRPGDGAPVPELV
ITGELDRENHSHYMLQLEAYDGGSPPRRAQALLDVTLLDINDHAPAFNQSRYHAVVSESLAPGSPVLQVFASDADAGANG
AVTYEINRRQSEGDGPFSIDAHTGLLRLERPLDFEQRRVHELVVQARDGGAHPELGSAFVTVHVRDANDNQPSMTVIFLS
ADVSEAAPPGQLVARISVSDPDDGDFAHVNVSLEGEGHFALSTQDSVIYLVCVARRLDREERDAYNLRVTATDSGSPPLR
AEAAFVLHVTDVNDNAPVFDHQLYRPELPEV
>UniRef100_UPI0005351F6C
-----------------------------GEMSFRLNSSLVRVREEDGQLSIGEGLDRERLCGQAPQCVLAFDVVSRERY
RLVHVELEVRDINDNAPRFPHAQMALEVSESAAPGTRLPLEVAVDEDVGSNSIQSFQVSLNSHFGVEAQTRDGARCADLV
LLQELDRERQPSYTLELVAKDGGSPARSGTATVHVRVLDANDNSPTFAQSSVTVELPEDAPPGSLLLDLDAADPDEGPNG
EVVYAFSSQPPEARRLFRLDPRSGRLTLEAAVDYERTRTYELDVRAQDRGASPRAATCTVIVRLTDVNDNAPRISISALR
GAVSEAAASESFVALVSATDRDSGANGQVRCSLRGHDHFALQRAYEDSYMIVTTAALDRERIPEYNLTVVAEDLGSPPFK
TVRQYTVRVSDENDNAPLFAKPLYEVAVPEN
>UniRef100_UPI00038414A0
TVRYQVAEEVPSGTVIGKLPQERGREEEGQAAAFQVQGLPIQVDSEDGVLSTGRRLDREQLCRQQDPCLVSFDVLATGER
ALIHVEIQVLDINDHQPQFPKGEQELEISESASLRTRIPLDRALDPDTGPNTLHSYTLSPSEHFALDVIVGDQTKHAELV
VVKELDREIHSYFDLVLTAYDSGNPPKSGTSLVKVSVLDSNDNSPVFAESSLALEIQEDAAPGTLLINLTATDPDQGPNG
EVEYFLSKHPLEVLNTFNIDAKTGQVTLLQHLDYEKNPAYEVDVQARDLGPNPIPAHCKILIKVLDVNDNAPSIHITWAS
QPVSEALPKDSFIALIMANDLDSGNNGLVHCWLSQELHFRLKRTNGNTYMLLTNATLDREQWPQYTLTLLAQDQGPQPLS
DKKQLSIQISDANDNAPVFEKSRYQVSTREN
>UniRef100_UPI00051C8373
-----------------------------GEMSFRLNSSLVRVREEDGQLSIGEGLDREQLCGQAPQCVLAFDVVSRERY
RLVHVELEVRDINDNAPRFPRAQMTLEVSESAAPGTRLPLEVAVDEDVGSNSIQSFQVSLNSHFGVEAQTRDGARCADLV
LLQELDRERQPSYTLELVAKDGGSPARSGTATVHVRVLDANDNSPAFAQGSVTVELPEDAPPGSLLLDLDAADPDEGPNG
EVVYAFGSQPPEARRLFRLDPRSGRLTLEAAVDYERTRTYELDVRAQDRGASPRTATCTVIVRLTDVNDNAPRISISALR
GAISEAAASESFVALVSASDRDSGANGQVRCSLRGHDHFALQRAYEDSYMIVTTAALDRERIPEYNLTVVAEDLGSPPFK
TVRQYTVRVSDENDNAPLFTKPLYEVAVPEN
>PC11X_PANPA
EKNYTIREEMPENVLIGDLLKDLNLSLITTAMQFKLDVPLIRIEEDTGEIFTTGRIDREKLCARDEHCFYEVEVAIDEIF
RLVKIRFLIEDINDNAPLFPATVINISIPENSAINSKYTLPAAVDPDVGTNGVQNYELIKQNIFGLDVIETEGDKMPQLI
VQKELDREEKDTYVMKVKVEDGGFPQRSSTAILQVSVTDTNDNHPVFKETEIEVSIPENAPVGTSVTQLHATDADIGENA
KIHFSFSNLSNIARRLFHLNATTGLITIKEPLDREETPNHKLLVLASDGGLM--PARAMVLVNVTDVNDNVPSIDIRYIV
NPLSENIPLNTKIALITVTDKDADHNGRVTCFTDHEIPFRLRPVFSNQFLLETAAYLDYESTKEYAIKLLAADAGKPPLN
QSAMLFIKVKDENDNAPVFTQSFVTVSIPEN
>UniRef100_UPI00053F7A32
ELIYTIREELPENVPIGNIPKDLNISHIAATGTYRLDAPLVKVSSSTGEIFTTSRIDREKLCAEENECFFELEVVINDFF
RLIKIKIIVKDTNDNAPMFPSPVINISIPENTLINSRFPIPSATDPDTGFNGVQHYELLNQSVFGLDIVETEGEKWPQLI
VQQNLDREQKDTYVMKIKVEDGGTPQKSSTAILQVTVSDVNDNRPVFKEGQVEVHIPENAPVGTSVIQLHATDADIGSNA
EIRYIFGAQAPATKRLFALNNTTGLITVQRSLDREETAIHKVTVLASDGSST--PARATVTINVTDVNDNPPNIDLRYII
SPLSEKDPVNTKIALITVSDKDTDVNGKVICFIEREVPFHLKAVYDNQYLLETSSLLDYEGTKEFSFKIVASDSGKPSLN
QTALVRVKLEDENDNPPIFNQPVIELSVSEN
>UniRef100_UPI00054C7A85
--------------------------------------------------------------------------------
----------------------------------GALFSIPLATDRDSDRNGVADYALTAATLFGLQVADDRGGKLPQLI
VLGNLDRELKDSYDLTIKAVDGGNPQRYSSALLRVVVTDANDNAPKFEKSTYEAEVLENSPVGHSVLQVKANDSDMGPNG
EIEYTLHQAVDPVPKLLRIDRSTGIIYVKGRPDREEINSLSFYVVARDKGPQPKSSKTFVTIEVTDQNDNAPAVEIRGIV
ANISEDMPVGTAVALVQVSDKDEGENAVVTCVVAGDVPFQLRPDNKRKYFLQTTTPLDYERLKDYIVEIVAVDSGNPALS
STNSLKVQVTDVNDNSPIFSPTLFEVDFAEE
>UniRef100_UPI0004F4ACCE
EKDYTVKEEQPENVRIGNLRKDLNLNLDSSALQFKPDVPLVKVEASTGEILTTARIDREKLCSNEKRCYYEIEVAVDEIF
RLVKIRFLIEDINDNAPLFQSTVINISIPENTAINSRYPVPSAFDPDIGINGIQHYELVKSSEFGLDIIETEGDKWPQLI
VQQSLDRETKDTFVMKIKVEDGGNPPKSSTAILQVTVSDVNDNRPVFKDSEVEVNVPENAPMGTSVTHLHATDADLGSNA
QIHFSFSNQSPSTKRHFAIDSTTGLITVKQPLDREVNPVHKLIVLASDGSST--PSRATVIVNVTDINDNVPSIDTRYIM
NLLSENAPLNTKIALITVTDRDSDLNGKVTCYTDHDVPFRLKPVFNDQFLLETAAPLDYETTREYAIRIVASDSGKPPLN
TSAMVLIKIKDENDNVPVFPQPEIQLSIPEN
>U3C3J7_CALJA
TVRYSTFEEDAPGTVIGTLAEDLHMKVS-GDTSFRLNSSLLRVREGDGQLTVGDGLDRERLCGQAPQCVLAFDVVSQEQF
RLVHVEVEVRDVNDHAPRFPRAQIPVEVSEGAAVGTRIPLEVPVDEDVGANGLQSVRLAPDSPFRVELQTRDGAQCADLV
LLQELDRESQAAYSLELVAQDGGRPPRSATAALSVRVLDANDHSPAFPQAVAEVELAEDAPVGSLLLDLDATDPDEGPNG
DVVFAFGARPPEARRLFRLDPRSGRLTLAGPVDYERQDTYELDVRAQDRGPGPRAATCKVIVRIRDVNDNAPDIAITPLT
SLVPEGAARESLVALVSTSDRDSGANGQVRCALYGHEHFRLQPAYAGSYLVVTAASLDRERIPEYNLTLVAEDRGAPPLR
TVRPYTVRVGDENDNAPLFTRPVYEVSVREN
>H2T7I9_TAKRU
-ILYRVQEEQPPNTLIGSLAADQGLPDSGHLYKLEVGSPYLRVDGKTGDIFTTEPIDRETLCRKGKPCYLEFEVSVNQSP
RLIEGRIEVQDINDNTPQFPSSVLTISVPENTIMGALFSIPLAMDRDSDRNGVADYALTAATLFGLQVADDRGGKLPQLI
VLGNLDRELKDSYDLTIKAVDGGNPQRYSSALLRVVVTDANDNAPRFEKSMYEAEVSENSPIGHSVLQVKANDSDMGPNG
EIEYTLHQAVDPVPKLLRIDRSTGTIYVKGPLDREDISSLSFYVVARDKGPQPKSSKTFVTIEVTDQNDNAPAVEIRGIV
ANISEDMPVGTAVALVQVSDKDEGENAVVTCVVAGDVPFQLRSDNKRKYFLQTTTPLDYERVRDYRVEIVAVDSGNPALS
STNSLKVQVTDVNDNSPIFSPTLFEVDFAEE
>Q4SHV6_TETNG
ELIYPIREELQENVLIGNIPKDLNISHTAATGAYRLDNPLVRVLSSTGEIFTTSRIDREKLCPEDSECSFEIEVVINDYF
RLIKIKIIVKDTNDNAPMFPSPVINISIPENTLINSRFAIPSATDPDTGPNSVHKYELINQSAFGLDIVETEGEKWPQLI
VQQNLDREQKDTYVMKIKVEDGGSPQKSSTAILQVTVTDVNDNRPVFKEGQIEVHIPENSAIGTSVMQLQATDADIGANA
EIHYVFGTQSPSTKRLFALNSTSGLITVQRPLDREETAIHKLSVLASDGSSS--PARATVTINVTDVNDNPPNIDLRYII
SPLSEKDPINTKIALITVSDKDTDINGKVICFIEKDVPFHLKAVYDNQYLLETSALLDYEGTKEYNFKIVASDSGKPSLN
QTALVRVRLEDENDNAPIFTQPVIELEVMEN
>A0A0A0A5Q9_CHAVO
ELIYTIREELPENVPIGNIPKDLNISHIAATGTYRLDAPLVKVSSTTGEIFTTSRIDREKLCAEENECFFELEVVINDFF
RLIKIKIIVKDTNDNAPMFPSPVINISIPENTLINSRFPIPSATDPDTGFNGVQHYELLNQSVFGLDIVETEGEKWPQLI
VQQNLDREQKDTYVMKIKVEDGGTPQKSSTAILQVTVSDVNDNRPVFKESQVEVHIPENAPVGTSVIQLHATDADIGSNA
EIRYIFGAQAPATKRFFALNNTTGLITVQRSLDREETAIHKVTVLASDGSST--PARATVTINVTDVNDNPPNIDLRYII
SPLSEKDPINTKIALITVSDKDTDVNGKVICFIEREVPFHLKAVYDNQYLLETSSLLDYEGTKEFSFKIVASDSGKPSLN
QTALVRVKLEDENDNPPIFSQPVIELSVSEN
>UniRef100_UPI000394579E
-LELQLDEEQPAGTIVGDISA--GLPPGTASLYFISVSNDLNIDETTGIITTARRLDREQRDHYNF-------IAVTMTG
VTIEVSITVNDINDHAPVFPKKSAALKIPEHTAVGTRFSLEPATDADKDQLTTQGYAIRENQTFKLETKRGNKVLYLDLV
VNGLLDREKRSSYTLVIEAFDGGSPRKMGSMTLEVTVTDINDHAPVFNQSRYHSIISESLPQGSSILQVFATDEDEGDNG
LVLYEINRRQSDPEHYFVIDVKSGVITLNKPLDYELKRVHELVVQARDNASHPEVTNAFVTIHVRDYNDNQPTMTIIFLS
EDISEGAQPGQYVARISVTDPDYGEYANVNVSLEGDGKFALTTKDSIIYLIYVDQVLDREERDSYDLRVMATDSGTPPLR
AESSFTIQVTDVNDNPPLFDQQAYRQTIPEV
>UniRef100_UPI00042CB497
-LDLQIDEEQPAGTLIGDISAGLPAGTA-PPMYFISVGTDLAIDEHSGVVRTARVLDRERRDRYR------FTA-VTPDG
ATVEVTVRVADINDHAPAFPQARAVLQIPEHTALGTRYPLEPARDADAGRLGTQGYALSGDETFRLETRPGDGAPVPELV
VTGELDRENRSHYMLQLEAYDGGSPPRRAQALLDVTLLDINDHAPAFNQSRYHAAVSESLAPGSPVLQVYASDADAGANG
AVTYEINRRQSEGDGPFSIDAHTGLLRLERPLDFEQRRVHELVVQARDGGAHPELGSAFVTVHVRDANDNQPSMTVIFLS
ADVSEAAPPGQLVARISVSDPDDGDFAHVNVSLEGEGHFALSTQDSVIYLVCVARRLDREERDAYNLRVTATDSGSPPLR
AEAAFVLHVTDVNDNAPAFDRQLYRPELPEV
>I3J5C7_ORENI
ELIYPIREELQENVLIGNIPKDLNISHTAATGTYRLDNPLVRVLSSTGEIFTTSRIDREKLCPEDSECSFEIEVVINDYF
RLIKIKIIVKDTNDNAPMFPSPVINISIPENTLINSRFAIPSATDPDTGPNSVHKYELINQSAFGLDIVETEGEKWPQLI
VQQNLDREQKDTYVMKIKVEDGGSPQKSSTAILQVTVTDVNDNKPVFKESQIEVHIPENSVIGTSVVQLQATDADIGANA
EIHYVFGTQSPATKRLFALNATSGLITVQRPLDREETAIHKLSVLASDGSSS--PARATVTINVTDVNDNPPNIDLRYII
SPLSEKDPINTKIALITVSDKDTDINGKVICFIEKDVPFHLKAVYDNQYLLETSALLDYEGTKEYNFKIVASDSGKPSLN
QTALVRVRLEDENDNPPIFTQPVIELAVMEN
>A0A091LF06_CATAU
ELIYTIREELPENVPIGNIPKDLNISHIAATGTYRLDAPLVKVSSNTGEIFTTSRIDREKLCAEENECFFELEVVINDFF
RLIKIKIIVKDTNDNAPMFPSPVINISIPENTLINSRFPIPSATDPDTGFNGVQHYELLNQSVFGLDIVETEGEKWPQLI
VQQNLDREQKDTYVMKIKVEDGGTPQKSSTAILQVTVSDVNDNRPVFKESQVEVHIPENAPVGTSVIQLHATDADIGSNA
EIRYIFGAQAPATKRFFALNNTTGLITVQRSLDREETAIHKVTVLASDGSST--PARATVTINVTDVNDNPPNIDLRYII
SPLSEKDPVNTKIALITVSDKDTDVNGKVICFIEREVPFHLKAVYDNQYLLETSSLLDYEGTKEFSFKIVASDSGKPSLN
QTALVRVKLEDENDNPPIFSQPVIELSVSEN
>UniRef100_UPI000440D977
HLRLQVQEGLPASTVVGDLRAALPSGSG--VSGFFIDSRDLEIDSDSGIISTAASLDRERRDRYE------FA-AATLTG
EVIRVTVVVKDVNDHWPTFPAEAVELNVSESSLPGSRFELPGALDLDEGQFGTQGYRLLAEELFKVELRTGGSTLNFDLV
LMEKLDREGQDLYSLTVEAFDGGVPPKTGHLQVHVNVLDENDNPPVFNQSEYQAVLWENAPLLTPVCQVFAVDPDLGNNG
LVTYEINRRQSDPNEFFIVDKNTGVILLNKPLDYETQTFFELVVTAKDHGVQPESSNTFVGIKVLDVNDNSPNINLLFLS
ESVSEGAAYGEYVARIAISDPDLGEIKKVSVFLEGDQKFTLKATDEFLYALCVDGPLDREQKDLYELTVVASDFGSPPLR
SERTFLLQVTDVNDNPPSFEQKVYEVSVPED
>UniRef100_UPI0003C16974
EKNYTIREEMPENVLIGDLLKDLNLSLITNPMQFKLDVPLIRIEEGTGEIFTTGRIDREKLCTVDTRCFYEVEVAVDEIF
RLVKIRFLIEDINDNAPLFPATVINISIPENSAINSRYALPAAIDPDTGINGVQNYQLIKQNIFGLDIIETEGEKMPQLI
VQKELDREEKDTYVMKVKVEDGGFPQRSSTAILQVSVADTNDNHPVFTEAEIEVSIPENAPVGSSVTQLHATDADIGENA
RIHFYFSNLSSMAKRLFHLNSTTGLITVKEPLDREESPNHKLLVLASDGGLM--PARAMVLVNVTDVNDNIPLIDIRYII
NPLSENAPLNTKIALITVTDKDADHNGRVTCFTDHEVPFRLRPVFSNQFLLETAAYLDYESTREYAIKLLAADAGKPPLN
QSSMLLIKLKDENDNAPVFTQPFISLSVPEN
>UniRef100_UPI0004A256F8
ERDYIVKEEQQENVRIGNLRKDLDLNLDSSPLQFKPDVPLVRVEANTGEIFTTNRIDREKLCSTEKRCYYEIEVAVDEIF
RLVKIRFLIEDVNDNAPLFQSTVINISIPENTAINTRYPVPSAFDPDVGINGIQHYELVKSNEFGLDIIETEGDKWPQLI
VQQNLDREQKDTFVMKIKVEDGGNPPKSSTAILQVTISDVNDNRPIFRDSELEVSVPENAPMGTSVAQLHATDADLGSNA
QVHFSFSNQSSSTKRHFAINSSTGLITVKQPLDREVTPVHKLIVLASDGSST--PSRATVIVNVTDVNDNVPSIDTRYII
NLLSENAPLNTKIALITVTDKDADLYGKVACYTDHDVPFRLKPVFNDQFLLETAAPLDYETTREYAIKIVASDRGTPPLN
TSAMVLIKIKDENDNAPIFPQPEFQLSIPEN
>UniRef100_UPI0000D90288
ELIYTIREELPENVPIGNIPKDLNISHIAATGTYRLDAPLVKVSSSTGEIFTTSRIDREKLCAEENECFFELEVVINDFF
RLIKIKIIVKDTNDNAPMFPSPVINISIPENTLINSRFPIPSATDPDTGANGVQHYELLNQSVFGLDIVETEGEKWPQLI
VQQNLDREQKDTYVMKIKVEDGGTPQKSSTAILQVTVSDVNDNRPVFKEGQVEVHIPENAPVGTSVIQLHATDADIGSNA
EIRYIFGAQAPATKRLFALNNTTGLITVQRSLDREETAIHKVTVLASDGSST--PARATVTINVTDVNDNPPNIDLRYII
SPLSEKDPVNTKIALITVSDKDTDVNGKVICFIEREVPFHLKAVYDNQYLLETSSLLDYEGTKEFSFKIVASDSGKPSLN
QTALVRVKLEDENDNPPIFSQPVIELSVSEN
>UniRef100_UPI0003D099D2
----------------------------------------------TGELSTTERIDREKLCQDENECFLDFEVSVQSWV
DLFEGRVIILDINDNTPTFPSPVLTLTVEENRPVGTLYLLPTATDRDFGRNGIERYELLQSTVFELQVADTDGEKQPQLI
VKGALDREQRDSYELSLRVRDGGEPARSSQAILRVLITDVNDNSPRFEKSVYEADLAENSSPGTPILQLRATDLDVGVNG
QIEYVFGAATESVRRLLRLDETSGWLSVLHRIDREEVNQLRFTVMARDRGQPPKTDKATVVLNIRDENDNVPTIDIRKIV
ASVAEDVLVDTPVALVQVSDRDQGENGVVTCTVVGDVPFQLKPQNKRKYFLHTSAPLDYEAVRDYHVVIVAVDSGSPSLS
SNNSLLVRVGDTNDNPPVFGQAVLEVSFPEN
>H2SRA4_TAKRU
ALRYRVAEEGPPDVKIGNVAADLGLTAGTGSGDVTFGSEYFKIDNVTGELTTGPRIDREKLCQDENECFLDFEVSVQSWV
DLFEGRVVITDINDNTPSFPSPVLQLSVEENRPIGTLYLLPTATDRDFGRNGIDRYELIQDGVFELQVADIDGEKQPQLI
VKGTLDREQKDSYELILRVRDGGNPPRSSQALLRVSITDVNDNSPQFERSTYEAEMAENAPPGTPVLQVRASDRDVGVNG
QVEYVFGAATESVRRLLRLDEATGWLSVLHRIDREEVAQLRFTVTARDRGQPPRTDRTTVVLAVRDENDNVPVVEIRKIA
ALVPENVLVDTPVALVQVSDRDQGENGAVTCTVVGDVPFTLKPMNKKKYFLHTSALLDYETTKEYSVTIVAVDSGSPSLS
SNSSLMVRVVDINDHPPTFAQSVVEVHFAEN
>UniRef100_UPI00044030F2
EKNYTIREEMPENVLIGDLLKDLNLSLITTPMQFKLDVPLIRIEEGTGEIFTTGRIDREKLCAVDTRCFYEVEVAVDEIF
RLVKIRFLIEDINDNAPLFPATVINISIPENSAINSRYALPAAIDPDIGINGVQNYQLIKQSIFGLDVIETEGEKMPQLI
VQQELDREEKDTYVMKVKVEDGGFPQRSSTAILQVSVADTNDNRPVFRENEIEVSIPENAPVGTSVTQLHATDADIGENA
RIHFYFSNLSNMAKRLFHLNSTTGLITIKEPLDREESPNHRLLVLASDGGLI--PARAMVLVNVTDVNDNVPSIDIRYII
NPLSENAPLNTKIALITVTDKDADHNGRVTCFTDHEVPFRLRPVFSNQFLLETAAYLDYESTREYAIKLLAADAGKPPLN
QSSMLLIKVKDENDNAPVFTQPFISLSVPEN
>U3D038_CALJA
NLKYRIYEEQRVGSVIARLSEDVALKLPPSTVRFRANSPLLVVNEDTGEISIGATIDREQLCQKNLNCSIEFDVITTEHL
QLFHIEVEVLDINDNSPQFSRSLIPIEISESAAVGTRIPLDSAFDPDVGENSLHTYSLSDNDFFNIEVRTRDGAKYAELI
VVRELDRELKSSYELQLTASDMGVPQRSGSSILKISISDSNDNSPAFEQQSYIIQLLENSPVGTLLLDLNATDPDEGANG
KIVYSFSSHSPKIMETFRIDSERGYLTLFKQVDYEITKSYEIDVQAQDLGPNSIPAHCKIVIKVVDVNDNKPEININLMS
PGIFEGDPIDTFVALVRVQDRDSGLNGEIVCKLHGHGHFKLQKTYENNYLILTNATLDREKRSEYSLTVIAEDKGTPSLS
TVKHFTVQINDINDNPPHFQRSRYEFVISEN
>UniRef100_UPI0004ED62E0
ELIYTIREELPENVPIGNIPKDLNISHIAATGTYRLDAPLVKVSSSTGEIFTTSRIDREKLCAEENECFFELEVVINDFF
RLIKIKIIVKDTNDNAPMFPSPVINISIPENTLINSRFPIPSATDPDTGFNGVQHYELLNQSVFGLDIVETEGEKWPQLI
VQQNLDREQKDTYVMKIKVEDGGTPQKSSTAILQVTVSDVNDNRPVFKEGQVEVHIPENAPVGTSVIQLHATDADIGSNA
EIRYIFGAQAPATKRLFALNNTTGLITVQRSLDREETAIHKVTVLASDGSST--PARATVTINVTDVNDNPPNIDLRYII
SPLSEKDPVNTKIALITVSDKDTDVNGKVICFIEREVPFHLKAVYDNQYLLETSSLLDYEGTKEFSFKIVASDSGKPSLN
QTALVRVKLEDENDNPPIFNQPVIELSVSEN
>UniRef100_UPI0003F1775D
ELIYTIREELPENVPIGNIPKDLNISHIAATGTYRLDAPLVKVSSNTGEIFTTSRIDREKLCAEENECFFELEVVINDFF
RLIKIKIIVKDTNDNAPMFPSPVINISIPENTLINSRFPIPSATDPDTGFNGVQHYELLNQSVFGLDIVETEGEKWPQLI
VQQNLDREQKDTYVMKIKVEDGGTPQKSSTAILQVTVSDVNDNRPVFKEGQVEVHIPENAPVGTSVIQLHATDADVGSNA
EIRYIFGAQAPATKRLFALNNTTGLITVQRSLDREETAIHKVTVLASDGSST--PARATVTINVTDVNDNPPNIDLRYII
SPLSEKDPVNTKIALITVSDKDTDVNGKVICFIEREVPFHLKAVYDNQYLLETSSLLDYEGTKEFSFKIVASDSGKPSLN
QTALVRVKLEDENDNPPIFNQPVIEMSVSEN
>M7C4G3_CHEMY
RVVYKVQEEQPPNTLIGSLAADYGFPDVGHLYKLEVGAPYLRVDGKTGDIYTTESIDRESLCQSQDHCFLEFEVSINSSP
RLLEGQIEVLDINDNTPNFASPVITLAIPENTNIGTLFPIPLAMDRDAGANGVASYELLAQELFGLQVAEDD-EKQPQLI
VMGNLDREQWDSYDLTIKVQDGGSPPRASSALLRITILDMNDNTPKFEKALYEAELSENSPVGHSVLQVKANDSDQGANA
EIDYSFHQATDMVRRLLRLDRATGLITVQGPIDREDVNILKFSVLAKDKGANPKSARTQVVVTVKDMNDNAPSIEIRGIM
ANISEDVPVETAVALVQVSDRDEGENAVVTCVVAGDVPFQLRQDSKKKYFLQTTTPLDYEAVKEYTIEIVAVDSGNPPLS
STNSLKVQVVDVNDNAPVFSQSLTEVAFPEN
>UniRef100_UPI0004434999
NLKYRIYEEQRVGSVIARLSEDVADKLPPSMVRFRANSPLLTVREDNGEISIGAKIDREQLCQKNLNCSIEFDVITTEHL
QLFHIEVEVLDINDNSPQFSRPLIPIEISESAAVGTRIPLDSAFDPDVGENSLHTYSLSANDFFNIEVRTRDGAKYAELI
VVRELDRELKSSYELQLTASDMGVPQRSGSSILKISISDSNDNSPVFEKQSYVIQLLENSPVGTLLLDLNATDPDEGANG
KIVYSFSSHSPKIIETFKIDSERGHLTLFKQVDYETTKSYEIDAQAQDMGPNSIPAHCKIIIKVVDVNDNKPEININLMS
PGVFEGDPIDTFVALVRVQDKDSGLNGEIVCKLHGHGHFKLQKTYENNYLILTNATLDREKRSEYSLTVIAEDRGTPSLS
TVKHFTVQINDVNDNPPHFQRSRYEFVISEN
>A0A093CJD9_9AVES
NLKYRIYEEQRVGSVIARLSEDVALKMPPSSVRFRANSPLLVVREDNGEISIGAKIDREQLCQKNLNCSIEFDVITTEHL
QLFHVEVEVLDINDNSPQFARALIPIEISESAAVGTRIPLDSAFDPDVGDNSLHTYSLSANDFFSIEVRTRDGAKYAELI
VVRELDRELKSSYELQLTASDKGVPQRSGSSVLKISISDSNDNSPVFEQQSYIIQLLENSPIGTLLIDLNATDPDEGANG
KVVYSFSSHSPKIIETFKIDSERGHLTLLKQVDYELTKSYEIDAQAQDLGPNSIPAHCKIIIKVVDVNDNRPEINLNLMS
PEISEGSPLETFVALVRVQDKDSGVNGEIVCKLHGHGHFKLQKTYENNYLILTNATLDREKRSEYSLTVIAEDKGTPSLS
TVKHFTVQISDENDNPPRFQTNRYEVVILEN
>M4A5F3_XIPMA
ERDYIVKEEQQENVRIGNLRKDLDLNLDSSPLQFKPDVPLVRVEASTGEIFTTNRIDREKLCSTEKRCYYEIEVAVDEIF
RLVKIRFLIEDVNDNAPLFQSTVINISIPENTAINTRYPVPSAFDPDVGINGIQHYELVKSNEFGLDIIETEGDKWPQLI
VQQNLDREQKDTFVMKIKVEDGGNPPKSSTAILQVTISDVNDNRPIFRDSELEVSVPENAPMGTSVAQLHATDADLGSNA
QVHFSFSNQSSSTKRHFAINSSTGLITVKQPLDREVTPVHKLIVLASDGSST--SIDTRYIINL------------VNGT
VLLSENAPLNTKIALITVTDKDADLYGKVACYTDHDVPFRLKPVFNDQFLLETAAPLDYETTREYAIKIVASDRGTPPLN
TSAMVLIKIKDENDNAPIFPQPEFQLSIPEN
>UniRef100_UPI00045716C2
ALRYRVAEEGPADVRIGNVATDLVIATGPGSGEVTFGSDYFKIDNMTGELRTTGRIDREKLCQDENDCFMDFEVSVQSWV
ELYDGKVIVEDINDNTPSFPSPVLTLTVEENRPVGTLYLLPTATDRDFGRNGIERYELPRSSVFELQVADTDGDKQPQLI
VKGALDREQRDSYELSLRVRDGGDPARSSSARLRVLISDVNDNSPRFEKSVYEAELPENSPPGTPILQLRASDLDAGVNG
QIEYVFGAATESVRRLLRLDEATGWLSVLHRIDREEVGQLRFTALAKDRGQPPRTDRATLLLGIRDVNDNVPAVDIRKIV
ASVPEDVLVDTPVALVQVSDRDQGENGAVTCTVVGDVPFQLKSEQKRKYFLHTSAPLDYEARREYSVVIVAVDSGSPSLA
SNNSLLVRVTDVNDNAPVFARTLFTVPFAEN
>UniRef100_UPI00046BDE69
QVVYKVLEEQPPNTLIGSLAADYGLPDVGHLYKLEVGAPYLRVDGKTGDIFTTESIDREGLCQNQEPCILEFEVSINGSP
RLLEGQIEVQDINDNTPNFASPVITLTIPENTNIGSLFSIPVASDRDAGPNGVASYELQAHDLFGLQVAEDDG-KQPQLI
VMGNLDRERQDSYDLTIKVQDGGNPPRASSALLRVTVMDTNDNAPKFERPSYEAELSENSPIGHSVIQVKANDSDQGANA
EIDYMFHQAPEVVRRLLRLDRNTGLITVQGPVDREDLSTLRFSVLAKDRGTNPKSARAQVVVTVKDMNDNAPTIEIRGIM
ANISEDVSEETAVALVQVSDRDEGENAAVTCVVAGDVPFQLRQDSKKKYFLQTTSPLDYEKVKDYTIEIVAVDSGNPPLS
STNSLKVQVVDINDNAPVFTQSVTEVSFLEN
>UniRef100_UPI00027419C8
NLKYSVEEEQRAGTVIANVAKDARFALDRQASAFRVAPHLVDINPSSGLLVTKQKIDRDLLCRQSPKCIISLEV-MSSSM
EICVIKVEIKDLNDNAPSFPAAQIELEISEAASPGTRIPLDSAYDPDSGSFGVQTYELTPNELFGLEIKTRDGSRFAELV
VEKSLDRETQSHYSFRITALDGGDPPHLGTVGLSIKVTDSNDNNPVFGESTYSVSVPENSPPNTPVIRLNASDPDEGTNG
QVVYSFYGYNDRTRELFQIDPHSGLVTVTGALDYEEGHVYELDVQAKDLGPNSIPAHCKVTVSVLDTNDNPPVINLLSVN
SEVSESAPPGYVIALVRVSDRDSGLNGRVQCRLLGNVPFRLQ-EYESFSTILVDGRLDREQHDQYNLTIQARDGGVPMLQ
SAKSFTVRITDENDNHPHFSKPYYQVIVQEN
>UniRef100_UPI000388A30D
NLKYSVEEEQRAGTVIANIGKDARFVLDRQPAAFRVAPHLVDINPGSGLLVTKQKIDRDLLCRQSPKCVISLEV-MSGSM
EICVIKLEIKDLNDNAPSFPTDQIELEISETASPGTRVPLESAYDPDSGSFGVQSYELTPNDLFGLETKTRDGSRFAELV
VERSLDRETQSHYSYLLTALDGGDPPNFGTVELSIRVIDSNDNNPLFEEPAYAVSVPENAPPGTPLLRLNASDPDEGTNG
QVLYSFHSYSERARQLFHLDPQSGLLSVSGAVDYEEGHSYELDVQAKDLGPNSIPAHCKVTVSVQDANDNPPLINLLSVN
SEVSESAPPGYVIALVRVSDRDSGANGRVQCKLLGSVPFRLQ-EYESFSTILVDGRLDREQRDQYNLTIQARDNGVPSLQ
ATKSFTVKITDENDNHPHFSKPYYQVIVQEN
>UniRef100_UPI00032972FF
TVKYQTFEEDAPGTVIGNLAKDTSSSASSSRNSFRMNSSFIRLRESDGQLTIGERIDRERICKHTLHCLIAFDVVSKEQF
KLIHVEVEVKDINDNSPEFPRKESSLEISENTAVGTRIPLDFAVDEDVGTNYIQSYQISVNSHFSIDVLSRDGVKYAELV
LMKELDRETQASYALELVAMDGGNPSRSGTTRINIKVKDYNDNSPVFDRSSFSVDLPEDAPVGTLLLDLNAEDPDEGLNG
EVVYGFGHQPPEIRQLFRVDRKSGRLTLESPVDFESKTTYEFDVQATDLGPNPSPAICKIVVQVQDVNDNAPEISITPMT
SIITEAAARESFVALVSTSDRDSGANGQVHCTLYGHDHFRLQQAYEDSFMIVSTSPLDREKIPEYNLTVVAEDLGSPPFR
TITQYTIRLTDENDNAPVFSKPVYEVSVVEN
>UniRef100_UPI000333A29C
RVVYKVPEEQPPNTLIGSLAADYGLPDVGHLYKLEVGAPYLRVEGKTGDIFTTESIDREGLCQNQEPCILEFEVSINGSP
RLLEGQIEVLDINDNTPNFASPVITLAIPENTNIGSLFSIPLASDRDAGPNGVASYELQAQELFGLQVAEDQEEKQPQLI
VMGNLDRERWDSYDLTIKVQDGGSPPRASSALLRVTVLDTNDNAPKFERPSYEAELSENSPIGHSVIQVKANDSDQGANA
EIDYTFHQAPEVVRRLLRLDRNTGLITVQGPVDREDLSTLRFSVLAKDRGANPKSARAQVVVTVKDMNDNAPTIEIRGIM
ANISEDVAEATAVALVQVSDRDEGENAAVTCVVAGDVPFQLRQDSKKKYFLQTTTPLDYEKVKDYTIQIVAVDSGNPPLS
STNSLKVQVVDVNDNAPVFTQSITEVAFSEN
>UniRef100_UPI0005345B22
NLNYSVPEEQGAGTVIGNIGRDARLAAG----LFRVAPHLLDVDGESGLLYTKQRIDREALCRRSTKCQLSLEVF-ANDQ
EICMIKVEIQDLNDNAPSFPSDQVDMDISENAAPGTRFPLTSAHDPDAGDNGLRTYLLTRDDYFSLDVKSRDGTKFPELV
IQKPLDREEQSHHTLVLTALDGGDPPRSGTVQINVRLIDSNDNSPIFEAASYVVELPENAPLGTAVIDLNATDADEGTNG
EVLYSFSGYPERVRDLFSIDPQSGLIRVKGNLDYEESGLIEIDVQARDLGPNPVPAHCKVTVRLIDRNDNAPTIGFVSVR
QGLSEAAPPGTVIALVRVTDRDSGKNGQLQCRVPGAVPFTLEENYDNFYTVVTDRPLDREAQDEYNVTIVARDGGNPPLN
STKSFSVRILDENDNPPRFSKNLYVLQVPEN
>Q4S0C3_TETNG
TTRYVTYEEDKLGTEIGNLSRDLKIDPADPDTSFRLNSSVIQMREVDGLLSVADVIDREQLCPRSLRCLITFDIVVKEKF
QLIHVEIEVKDINDHPPRFPHNETHLEIVENVPLGSRFPLEIALDQDVGENYIQSYNISPSSHFEVEVRDQDGLKFAELV
LVRELDREVEDSYTIKVTATDGGVHARSGSMLVNIKVLDSNDNSPSFEHSSLTVELDEDSPVGHRVLRVHAFDPDEGVNG
EVTYALAAGSPEVGRLFHVDPYTGEVTLKGLVDFERRRLYELVIKASDMGANSVPSTCKVHIDVVDVNDNAPEISIKPMT
PGITEAAAADSFVALISTSDRDSGSNGYVRVSLLGHEHFSLQQAYGDSFMIITTTALDRERIPEYNLTVVAEDLGNPPFK
TVRQYTVRVKDENDNPPLFSKTLYEVSVLEN
>H3CR37_TETNG
TMKYQTFEEDAPGTVIGNLARDISAASSISRSNFRMNSSYVRLRESDGQLSIGERIDRERICKHTSQCLIAFDVVSKEQF
KLIHVEVEVKDINDNTPEFPRKESSLEISENTAVGTRIPLDFAADDDVGSNYIQSYQISVNSHFSIDVLSRDGVKYAELV
LMKELDRETQASYALELVAVDGGSPSRTGTTRVNVRVKDYNDNSPVFDRNSFSVDLPEDAPVGTLLLDLNAEDPDEGLNG
EVVYGFGHQPTEIRQLFRVDRKSGRLTLESQIDFESKNTYEFDVQATDLGPNPSPAVCKIVVQVQDVNDNAPEISITPMT
SIITEAAARESFVALVSTSDRDSGANGQVHCTLYGHDHFRLQQAYEDSFMIVSTSPLDREKIPEYNLTVVAEDLGSPPFR
TITQYTIRLTDENDNAPVFSKPVYEVSMVEN
>UniRef100_UPI0005766A87
QLHYTVQEEQEHGTFVGNIAEDLGLDITLSARGFQTRTPYLDLNLETGVLYVNEKIDREQICKQSPSCVLHLEVFLENPL
ELFRVEIEVLDINDNPPSFPEPDLTVEISESATPGTRFPLESAFDPDVGTNSLRDYEITPNSYFSLDVQTQDGNRFAELV
LEKPLDREQQAVHRYVLTAVDGGQQQRTGPALLTIRVLDSNDNVPAFDQPVYTVSLPENSPPGTLVIQLNATDPDEGQNG
EVVYSFSSHSPRARELFGLSPRTGRLEVSGELDYEESPVYQVYVQAKDLGPNAVPAHCKVIVRVLDANDNAPEISFSTVK
EAVSEGAAPGTVVALFSVTDRDSEENGQVQCELLGDVPFRLKSSFKNYYTIVTEAPLDREAGDSYTLTVVARDRGEPALS
TSKSIQVQVSDVNDNAPRFSQPVYDVYVTEN
>U3K976_FICAL
QLHYTVQEEQEHGTFVGNIAEDLGLDITLSARRFQTRSPYLELNLETGVLYVNEKIDREQICKQSPSCLLHLEVFLENPL
ELFRVEIEVLDINDNPPSFPEPDLTVEISESATPGTRFPLESAFDPDVGTNSLRTYEITPNSYFSLDVQTQDGNRFAELV
LDQPLDREQQAVHRYVLTAVDGGQPQRTGTALLTVRVLDSNDNVPAFEQPVYTVSLPENSPPGTLVLQLNATDPDEGQNG
EIIYSFSSHSARARELFGIAPRTGRLEVSGELDYEESSVYQVYVQAKDLGPNAVPAHCKVLVRVLDANDNAPEISFSTVK
EAVSEAAAPGTVVALFSVSDRDSEENGQVQCELQGDAPFRLKSSFKNYYTIVTEGPLDREQPDAYTLTVVARDHGEPPLS
TSKSIQVRVSDVNDNAPRFSQPVYQVYVSEN
>UniRef100_UPI0004A25E83
VLRYRLAEEGPADVRVGNVAGDLGIVAG--SGEVTFGSEFFKIDNITGELTTNERIDREKLCQDENECFIDFEVSVQSWV
DLFEGKVTILDINDNTPSFPSPVLTLSVEENRPIGTLYLLTTATDRDFGRNGIERYELIQDNVFELQVADTDGEKQPQLI
IKGALDREQRDSYELSLRVRDGGDPPRSSQAILRVMITDVNDNNPRFEKNVYEADLPENSSPGAPILQLKAADADVGVNG
QIEYVFGAATESVRRLLRLDESTGWLSVLHRIDREEVSQLRFTVMARDRGQPPKMDKATVVLNIKDENDNVPAIEIRKIV
ANVAEDVMVDAPIALVQVSDRDQGENGVVTCTVVGDVPFQLKPQNKKKYFLHTSAPLDYEATQEYNVVIVAVDSGSPSLA
SNNSLIVKVGDTNDNPPIFSQNVVEVSFPES
>UniRef100_UPI0004BD50F1
TVRYSTFEEDAPGTVIGTLAEDLHMKVS-GDTSFRLNSSLLRVREGDGQLTVGDGLDRERLCGQAPQCVLAFDVVSQEQF
RLVHVEVEVRDVNDHAPRFPRAQIPVEVSEGAAVGTRIPLEVPVDEDVGANGLQSVRLSPHSPFRVELQTRDGAQCADLV
LLQELDRESQAAYSLELVAQDGGRPPRSATAALSVRVLDANDHSPAFPQAVAEVELAEDAPVGSLLLDLDAADPDEGPNG
DVVFAFGARPPEARRLFRLDRHSGRLTLAGPVDYERQDTCELDVRGQDRSLGPRAX------RIRDVNDNAPDISITPLI
SLVPEGAARESLVALVSTSDRDSGANGQVRCALYGHEHFRLQPAYAGSYLVVTAASLDRERIAEYNLTLVAEDRGAPPLR
TVRPYTVRVSDENDNAPIFTRPVYEVSVREN
>UniRef100_UPI0003BD7AE7
TLKYQIYEEQKVGTVIARLKEDVADVLASVPLRFRASSSFFNVREQDGEISIKTKIDREKLCEKNLNCSIQFDVLTTEHL
QLFLIEVEVLDINDNAPQFARAVIPIEISESAAVGARIPLDSATDPDVGENSLYSYALEPNNFFKLDIQSRDGVKYAELV
VLRELDREERSGYELQYTASDRGVPPRTGSTLLKISVTDSNDNSPVFEKSSYVINLPENSPVGTLLIDLNATDADEGTNA
KIVYSFSSHSPKIMETFKINPDSGHLTLIRRVDHETANSYDIDVQAQDMGPNSMPAHCKILVKVVDINDNKPDISITLMS
SQVSEASPLDTFVALVRVEDLDSGLNGEVECKLHGQGYFKLQKTYENNYMILTNVTLDREKRSEFSLTVVAEDRGTPSLS
TVKHFTVHVTDENDNPPRFEKGQYEIFKSEN
>UniRef100_UPI0003EA8634
VLRYRLAEEGPADVRIGNVAADLGIVAG--SGEVTFGSDYFKIDNITGELSTNERIDREKLCQDENECFIDFEVSVQSWV
DLFEGKVIILDINDNTPSFPSPVLTLSVEENRPIGTLYLLPTATDRDFGRNGIERYELIQDSVFELQVADTDGEKQPQLI
IKGALDREQRDSYELTLRVRDGGDPPRSSQAILRVLISDVNDNSPRFEKSIYEADLAENSSPGTPILQLKATDLDVGVNG
QIEYVFGAATESVRRLLRLDENSGWLSVLHRIDREEVSQLRFTVMARDRGQPPKMDKATVVLNIKDENDNVPIIDIRKII
ANVAEDVVVDTPIALVQVSDRDQGENGVVTCTVVGDVPFQLKPQNKKKYFLHTSAPLDYEATQEYNVVIVAVDSGSPSLS
SNNSLIVKVGDTNDNPPIFSQNVVEVAFAEN
>UniRef100_UPI000572DC06
ELIYTIREELPENVPIGNIPKDLNISHIAATGTYRLDAPLVKVSSSTGEIFTTSRIDREKLCAEENECFFELEVVINDFF
RLIKIKIIVKDTNDNAPMFPSPVINISIPENTLINSRFPIPSATDPDTGFNGVQHYELLNQSVFGLDIVETEGEKWPQLI
VQQNLDREQKDTYVMKIKVEDGGTPQKSSTAILQVTVSDVNDNKPVFKEGQVEVHIPENAPVGTSVIQLHATDADIGSNA
EIRYIFGAQAPATKRLFALNNTTGLITVQRSLDREETAIHKVTVLASDGSST--PARATVTINVTDVNDNPPNIDLRYII
SPLSEKDPVNTKIALITVSDKDTDVNGKVICFIEREVPFHLKAVYDNQYLLETSSLLDYEGTKEFSFKIVASDSGKPSLN
QTALVRVKLEDENDNPPIFNQPVIELSVSEN
>UniRef100_UPI0004A29512
NLKYGINEEMKPGSVIGNVTRDALKQGFIQPPYLRVEPRWVELSP-AGILTTQMKIDRDVVCRQNPKCIISLEV-MSNSM
EICVIKVEIEDLNDNAPRFPTSHIDIEISENASPGTRFPLEGASDPDSGIFGVQSYSITPNELFGLEIKTRDGSKIAELV
VQKSLDRETQSHYTYEISAEDGGDPPKIGAVQLNIKVIDSNDNNPVFDEPVYTVNVMENSPVNTLVIDLNATDPDEGTNG
EVVYSFNSYTEKTREAFKIDPRTGIITVNSVLDYETTKIYEIDVQAKDLGPNSIPAHCKVTVNVMDTNDNPPVISLLSLN
TEVSENAQRGYVIALVRVSDKDSGANGKVKCTLQGNVPFRLQ-EYESFSTILVDGKLDREQKDTFNLTIQAEDSGIPQLR
ATKSLVVKVTDENDNPPHFLKPHYQEMVMEN
>E1BVK1_CHICK
--------------------------------------------------------------------------------
-------------------------------------------------------YYAKGQNVFGLDIIETEGDKWPQLI
VQQILDREQKDTYVMKIKVEDGGSPPRSSTAILQVTVTDVNDNRPVFKENDIEVSIPENAPVGTSVSQLHATDADLGSNA
QIHFYFSNQSSLAKKLFAIDNATGLITIREPLDREESPVHKLTVLASDGSST--PSRATVTVNVTDINDNVPSIDTRYII
NPLSEKAPLNTKIALITVMDKDSDLNGKVTCFTDHDVPFRLKPVFDNQFLLETATFLDYESTREYAIKIVASDSGKPPLN
QSAMLLIKIKDENDNAPVFTQPIIGLSIPEN
>UniRef100_UPI0003EBBB64
-LELQLDEEQPAGTIVGDISA--GLPPGTASLYFISVSHDLNIDETTGIITTARRLDREQRDHYNF-------IAVTMTG
VTIEVSITVNDINDHAPVFPKKSAVLKIPEHTAVGTRFSLEPATDADKDQLTTQGYAIRENQTFKLETKRGNKALYLDLV
VNGLLDREKRSSYTLVIEAFDGGSPRKMGSMTLEVTVTDINDHAPVFNQSRYHSIISESLPQGSSILQVFATDEDEGDNG
LVLYEINRRQSDPERYFVIDVKSGVITLNKPLDYELKRVHELVVQARDNASHPEVTNAFVTIHVRDYNDNQPTMTIIFLS
EDISEGAQPGQYVARISVTDPDYGEYANVNVSLEGDGKFALTTKDSIIYLIYVDQVLDREERDSYDLRVMATDSGTPPLR
AESSFTIQVTDVNDNPPLFDQQAYRQTIPEV
>UniRef100_UPI000440289C
NLKYSVEEEQRAGTVIANVAKDARFALDRQASAFRVAPHLVDINPSSGLLVTKQKIDRDLLCRQSPKCIISLEV-MSSSM
EICVIKVEIKDLNDNAPSFPATQIELEISEAASPGTRIPLDSAYDPDSGSFGVQTYELTPNELFGLEIKTRDGSRFAELV
VEKSLDRETQSHYSFRITALDGGDPPHLGTVGLSIKVTDSNDNNPVFGESTYSVTVPENSPPNTPVIRLNASDPDEGTNG
QVVYSFYGYNDRTRELFQIDPHSGLVTVTGALDYEEGHVYELDVQAKDLGPNSIPAHCKVTVSVLDTNDNPPVINLLSVN
SEVSESAPPGYVIALVRVSDRDSGLNGRVQCRLLGNVPFRLQ-EYESFSTILVDGRLDREQHDQYNLTIQARDGGVPMLQ
SSKSFTVRITDENDNHPHFSKPYYQVIVQEN
>UniRef100_UPI000521293C
NLKYTVEEEQRAGTVIANVAKDAGFVLDRQPAAFRVAPHLVDISPGSGLLVTKQKIDRDLLCRQSPKCVISLEV-MSSSM
EICVIKLEIKDLNDNAPSFPTDQIELEISETASPGTRVPLESAYDPDSGSFGVQTYEITPNDLFGLETKTRDGSRFAELV
VEKSLDRETQSHYSYVITALDGGDPPNFGTVELSIRVIDSNDNNPLFEEPAYTVSVPENAPPGTPVIRLNASDPDEGTNG
QVLYSFHSYSERARDLFQIDPQSGLITVSGAIDYEEGHVYELDVQAKDLGPNSIPAHCKVTISVQDANDNPPLINLLSVN
SEVSENAPPGYVIALVRVSDRDSGANGRVQCKLLGNVPFRLQ-EYESFSTILVDGRLDREQRDQYNLTIQAKDNGVPSLQ
ATKSFTVKITDENDNHPHFSKPYYQVIVQEN
>UniRef100_UPI000441C6A2
RVVYKVPEEQPPNTLIGSLAADYGFPDVGHLYKLEVGAPYLRVDGKTGDIFTTESIDREGLCQNQEPCILEFEVSINGSP
RLLEGQIEVQDINDNTPNFASPVITLPIPENTNIGSLFSIPVASDRDAGPNGVASYELQAQELFGLQVAEDDG-KQPQLI
VMGNLDRERLDSYDLTIKVQDGGNPPRASSALLRVTVLDTNDNAPKFERPSYEAELSENSPIGHSVIQVKANDSDQGANA
EIDYTFHQVPEVVRRLLRLDRNTGLITVQGPVDREDLSTLRFSVLAKDRGTNPKSARAQVVVTVKDMNDNAPTIEIRGIM
ANISEDVAEETAVALVQVSDRDEGENAAVTCVVAGDVPFQLRQDSRKKYFLQTTTPLDYEKVKDYTIEIVAVDSGNPPLS
STNSLKVQVVDVNDNAPVFTQSITEVAFPEN
>UniRef100_UPI0005295292
TVQYRVFEEVPPGTVIGTLAEHFEGGGSETAD---A----F----GGGGLSTAGRVDREQLCRHSDPCWVSFDVLAARNL
ALIHVEVQVLDVNDNAPRFPTPELELEMSESTSLRMRIPLDRALDADAGPNARCRYALSPSEHFALEVVSSDGTRHAELV
VVKEVDRELHSSFDLVLTATDHGEPPKSGTALIKVIVLDSNDNSPVFAESSLMVEVQEDALPGTLLVTVTATDPDQGPNG
EIEYSLSKHSPEVLSTFSVDARTGSIMLKQPLDYEETHAYELDVQARDLGANPIPAHCKILVKVLDVNDNAPDVHITWAA
RVLSEALPKDSFVALVTASDPDSGSNGQVHCSLSQYEHFRLKRTNSHSYVLMTNAALDRELRAEYNLTLVVRDQGNLSLA
VLKHLTICISDVNDNSPSFEKATYEVAIAEN
>G3RCZ1_GORGO
NLNYSVPEEQGAGTVIGNIGRDARLQPGSKSGSYRVAPHLLDVDADSGLLYTKQRIDRESLCRHNAKCQLSLEVFA-NDK
EICMIKVEIQDINDNAPSFSSDQIEMDISENAAPGTRFPLTSAHDPDAGENGLRTYLLTRDDHFGLDVKSRDGTKFPELV
IQKALDREQQNHHTLVLTALDGGEPPRSATVQINVKVIDSNDNSPVFEAPSYLVELPENAPLGTVVIDLNATDADEGPNG
EVLYSFSSYPDRVRELFSIDPKTGLIRVKGNLDYEENGMLEIDVQARDLGPNPIPAHCKVTVKLIDRNDNAPSIGFVSVR
QGLSEAAPPGTVIALVRVTDRDSGKNGQLQCRVL----------------------------------------------
-------------------------------
>Q5U4Z1_XENTR
NLKYRIYEEQMIGTVVARLSEDVADVLSLSSVRFRASSPLLTVREDNGEISIGAKIDREQLCQKNSNCSIEFDVITTQHL
QLFHIEVQVLDINDNAPQFSRALIPIEISESAAVGTRIPLDSAFDPDVGDNSLFTYSLSPNAYFSIEVKTRDGAKYAELV
VIRELDRELQSSYELQLTAYDNGVPQRYGSSLLKISISDSNDNSPVFEKQSYVVQLPENSPLGTLLIDLNATDPDEGANG
KVVYSFSSHSPKITETFKIDPESGQLTLIKPVDYETTKSYEIDVQAQDMGPNSIPAHCKIIINVVDVNDNKPEININLMS
TGISEGAPLDTFVALVRVQDKDSGLNGEIVVRLHGHGQFKLQKTYENNYLILTNSTLDREKRSEYSLTVIAEDRGVPSLS
TVKHFAVQIIDENDNPPRFPTNRYEIVIVEN
>UniRef100_UPI00051B38D4
--------------------------------------------------------------------------------
--------------HAPRFPTPELELEMSESASLRTRIPLDRALDADAGPNARCSYTLSPSEHFALEVISGDGMRHAELV
VVKEVDRELHSSFDLVLTATDHGEPPKSGTALIKVIVLDSNDNSPVFAESSLMVEVREDALPGTLLVTVTATDPDQGPNG
EIEYSLSKHPPEVLSAFGIDARTGSVILKHPLDYEETHAYELDVQARDLGANPIPAHCKILVKVLDVNDNAPDVHVTWAA
QVLSEALPKDSFVALVTASDPDSGSNGQVHCSLSQYEHFRLKRTNSHSYMLMTNATLDRELRAEYNLTLVVRDQGDLSLA
VLKHLTICISDVNDNAPSFEKATYEVAVAEN
>UniRef100_UPI00054F25D6
NLNYSVPEEQGPGTVIGNIAKDARLGLEGKKANFRVAPHLIDVDPQSGLLYTKQRIDRETLCKRNPKCQLSMEVFA-NDK
EICMIKIDIQDINDNSPAFPSDQIDIEISENAMPGTRFPLTSAHDPDAGENGLKTYQITRDDYFSLEVKSRDGTKFPELV
IQRPLDREERSHHTLILSATDGGEYPRSGNMQINVKVIDSNDNSPVFDQPSYIVEIPENSPPGKVLIDLNATDPDEGNNG
QVVYSFSGYPERIRELFSIDSRTGVIKIQGEIDYEESPVIEIDVQAKDLGPNPIPGHCKVTVKVLDRNDNWPSIGFVSVR
QGISEAAPPATVIALVRVTDKDSGRNGQLQCRVLGNVPFKLEENYDNFYTVVTDRPLDREAQDEYNVTIVAKDNGIPPLN
STKSFTVKILDENDNVPRFTKSVYLLQIPEN
>H2N1N8_ORYLA
TLKYKVYEEQKVGTVIARLKEDVAGVLSLPSSLFRAGPRFLSVREEDGEISIATKIDREKLCEKNLNCSIEFDVVTTEYL
QLFHVEVEVLDINDNSPHFSRGIVPIEISESASVGTRVPLDGAVDADVGENALHTYSLTPNNFFKIDVRTRDGAKYAELV
VMRELDREVQSSYQLQLTASDNGAPPKSGSTLLKISISDSNDNSPAFDEQVYIINLLENSPLGTLIIDLNATDPDEGTNG
KIVYSFSSHSPKILETFKINPENGHITLIQKVDYESTVSYELDVQAQDLGPNSIPGLCKIVVKVVDVNDNKPEININLMT
TGISEGAPVDTFIALVRVDDSDSGLNGEVVCRLHSQGHFRLQKTHEKNYMILTNVSLDREKRSEYSLTVIAEDKGLPSLS
TIKHFTVQVLDENDNPPRFEKSRYEVFKSEN
>H2SRA8_TAKRU
ALRYRVAEEGPPDVKIGNVAADLGLTAGTGSGDVTFGSEYFKIDNVTGELTTGPRIDREKLCQDENECFLDFEVSVQSWV
DLFEGRVVITDINDNTPSFPSPVLQLSVEENRPIGTLYLLPTATDRDFGRNGIDRYELIRSTVFELQVADIDGEKQPQLI
VKGTLDREQKDSYELILRVRDGGNPPRSSQALLRVSITDVNDNSPQFERSTYEAEMAENAPPGTPVLQVRASDRDVGVNG
QVEYVFGAATESVRRLLRLDEATGWLSVLHRIDREEVAQLRFTVTARDRGQPPRTDRTTVVLAVRDENDNVPVVEIRKIA
ALVPENVLVDTPVALVQVSDRDQGENGAVTCTVVGDVPFTLKPPNKKKYFLHTSALLDYETTKEYSVTIVAVDSGSPSLS
SNSSLMVRVVDINDHPPTFAQSVVEVHFAEN
>UniRef100_UPI0005285AE7
EKNYTVREELPENVLIGNLLKDLNLTLDSSPLQFKLDIPLVRVEENTGEIFTTARIDREKLCSSENRCFYEVEVAVDEVF
RLVKIRFLIEDINDNAPLFPSTVINISIPENTAINSRYSVPSAIDPDIGVNGIQHYELLKQSVFGLDIIETEGDKWPQLI
VQQILDREQKDTYVMKIKVEDGGSPPRSSTAILQVTVTDVNDNRPVFKENDVEVSVPENAPVGTSVSQLHATDADLGSNA
QIHFYFSNQSSLAKRLFAIDNTTGLITVREPLDREESPVHKLTVLASDGSST--PSRATVTVNITDINDNVPSIDTRYII
NPLSEKAPLNTKIALITVMDKDADLNGKVTCFTDHDVPFRLKPVFDNQFLLETATFLDYEATREYAIKIVASDSGKPPLN
QSAMLLIKIRDENDNAPVFTQSIIGLSIPEN
>UniRef100_UPI00051FFA00
-LDLQIDEEQPAGTIIGDISAGLP--PGSAYMYFISVTTDLGIDENTGIIKTARVLDRETRDHYSF-------IAVTPEG
ITVEVNIQVNDINDHAPAFPKQHSTFQIPEHTPIGSRFPLDPAFDADSGLLNTQGYVIKGEQAFRLETRRGNGVLYLDLV
VSNVLDRENRSSYSLLLEAYDGGSPPRSTQMTLDVSIQDINDNAPSFNQSRYHTLISENLKPGSSILQVFASDADEGDNG
DVIYEINRRQSDPDQYFTIDSRTGVIKLNKGLDYEVRKVHELVVQARDKAVHPEVTTAFVTIHVRDYNDNQPTMTIIFLS
EDISEGAQPGQYVARISVSDPDYGEYSNVNVTLEGDGKFALTTKDNIIYLICVDQLLDREERDSYDLRVTATDSGTPPLR
AESAFVLQVMDINDNPPLFDQQEYKQSIPEV
>A0A091MZ95_APAVI
NLKYRIYEEQRVGLVIARLSEDVADVLSPSSVRFRANSPLLVVREDNGEISIGAKIDREQLCQKNLNCSIEFDVITTEHL
QLFHVEVEVLDINDNSPQFSRALIPIEISESAAVGTRIPLDSAFDPDVGDNSLHTYSLSANDFFSIEVRTRDGAKYAELI
VVRELDRELKSSYELQLTASDKGVPRRSGSSLLKISISDSNDNSPVFEQQSYIIQLLENSPVGTLLIDLNATDPDEGANG
KVVYSFSSHSAKITETFRIDSEKGHLTLLKQVDYEVIKSYEIDAQAQDLGPNSIPAHCKIIIKVVDVNDNRPEINLNLMS
PEISEGSPLDTFVALVRVQDKDSGVNGEVVCKLHGHGHFKLQKTYENNYLILTNATLDREKRSEYSLTVIAEDKGTPSLS
TVKHFTVQISDENDNPPRFQTNRYEVVILEN
>R7U4U5_CAPTE
--VFTIAEEEPIGTVIGQVGEPFPDVRP--PFWLFAIEEDLDVTL-DGLIKVKSKIDREKRGQYE------F-VMVTEIG
QNIRVIITVEDTNDNSPTFPESVINITILESAPRDAKFFIGSASDPDLGEFSTRGYDIVANNAFRLLSKRANGVLLLDLA
INGHLDYEVTSSYSLTIEAYDGGDPPRIGVMTVNVVIVDANDNSPVFNFTRYHAQVRENATVGTKVLQVFATDVDSGENG
KIRYQIDRQRSDPNGNFDINSESGTIVINKELDYEDIKAYELIVVARDNGTQKLQTTAIVSVQVLNINDNAPTISLIFLT
DDISETAHSGDPIARISVTDADDEDRQVVNVTLGGEGYFGLTTRDNIVYLIILSKPLDREIKPYYELTVVASDMGTPPLV
STETLTLYVTDTNDNAPRFSQSTYYADIQEI
>UniRef100_UPI00029D8C47
------------GVLIGSLAEDLRLLPSLQSQSFSLSGQYVTLDNRSGELHTSAEIDREALCPSADSCLLLLDVLVQEYF
RFVKVKIAIRDINDNAPRFPISQISVWVPENAPVNTRLAIEHAVDPDMGTNGVQTYRLLDHRMFTLDVEENNGERTPYLI
VMGLLDRETQDQYVSIIIAEDGGSPPLIGSATLTIGISDINDNCPLFTDSQINITVYGNATVGTPIAAVQAVDRDLGNNA
QITYSYSQKPQASKDLFHLNENTGVIKLFSKIGGSVLQTHKLTILANGPGCI--PAVITALVTIIRVIFRPPEIVPRYIA
NELKELEPINTPIAFFTIRDPEG--KYKVSCYLEGEGPFRLLPPYSNEYLLETTKPMDYELQQFYEIAIVAWNS--EGFQ
VKKMIKVQLLDDNDNAPVFLQPLVELTIEEN
>F1REQ8_DANRE
TTKYFTFEEDATGTEIGNLSQDLKIDPSDPETSFKFSNSIIDMRQMDGLLTVGEVIDREKLCQRSPQCLITFDVVAKEKF
QLIHVEIEVKDINDHSPQFTRNETHLDISEDAPLNSRFPLDVAVDHDVGDNYIQSYHISHNSHFVVEVSTRDGEKSAELV
LIKSLDRETEDFYTIEVTATDGGAPQKSGSTTLYIRVLDFNDNSPTFEHSSLKVELSEDSPIGSRVLKVHAFDPDAGING
EIVYGFVEGPSEVTRVFQIDLISGEVTLKDIVDYETKKSYELHIQASDLGANSVSSTCRAIVDIIDVNDNAPEIIIKPMT
STITEAAAEESFVALISTSDKDSGPNGYVRTSLEGHEHFKLQQAYSDTFMIITTTTLDRESISEYNLTVISEDLGTPPFK
TVKHYTIRITDENDNPPLFSKSIYDVSVIEN
>G1PDP8_MYOLU
ELLYSLNEGLPAGVLIGSLAEDLRLAPRASRLDFSLSGQYVTLDNRSGELHTSAEIDREALCPSSDSCLLLLDVLVQEYF
RFVKVKIAIRDINDNAPQFPVSQISVWVPENAPVNTRLAIEHAMDPDVGTNGVQTYRLLDHRMFTLDVEENNGERTPYLI
VMGLLDRETQDQYVSIIIAEDGGSPPLLGSATLTIGISDINDNCPLFADSQINVTVYGNATVGTPVAAVQAVDRDLGTNA
QITYSYSQKPQASKDLFHLDETTGVIKLSSKIGGSVLQTHKLTILANGPGCI--PAVITALVSIIKVIFRPPEIVPRYIA
NELKELEPVNTPIAFFTVRDPEG--KYKVNCYLDGEGPFRLSPPYNNEYLLETTKPMDYELQQFYEIAVVAWNS--EGFH
VKKIIKVQLLDDNDNAPVFLQPLIELTIEEN
>UniRef100_UPI000359D344
ELIYTIREELPENVPIGNIPKDLNISHIAATGTYRLDAPLVKVSSNTGEIFTTSRIDREKLCAEENECFFELEVVINDFF
RLIKIKIIVKDTNDNAPMFPSPVINISIPENTLINSRFPIPSATDPDTGFNGVQHYELLNQSVFGLDIVETEGEKWPQLI
VQQNLDREQKDTYVMKIKVEDGGTPQKSSTAILQVTVSDVNDNRPVFKESQVEVHIPENAPVGTSVIQLHATDADIGSNA
EIRYIFGAQAPATKRFFALNNTTGLITVQRSLDREETAIHKVTVLASDGSST--PARATVTINVTDVNDNPPNIDLRYII
SPLSEKDPINTKIALITVSDKDTDVNGKVICFIEREVPFHLKAVYDNQYLLETSSLLDYEGTKEFSFKIVASDSGKPSLN
QTALVRVKLEDENDNPPIFSQPVIELSVSEN
>A0A093IXY2_PICPB
ELIYTIREELPENVPIGNIPKDLNISHIAATGTYRLDAPLVKVSSNTGEIFTTSRIDREKLCAEENECFFELEVVINDFF
RLIKIKIIVKDTNDNAPMFPSPVINISIPENTLINSRFPIPSATDPDTGFNGVQHYELLNQSVFGLDIVETEGEKWPQLI
VQQNLDREQKDTYVMKIKVEDGGTPQKSSTAILQVTVSDVNDNRPVFKESQVEVHIPENAPVGTSVIQLHATDADIGSNA
EIKYIFGAQAPATKRFFALNNTTGLITVQRSLDREETAIHKVTVLASDGSST--PARATVTINVTDVNDNPPNIDLRYII
SPLSEKDPVNTKIALITVSDKDTDVNGKVICFIEREVPFHLKAVYDNQYLLETSSLLDYEGTKEFSFKIVASDSGKPSLN
QTALVRVKLEDENDNPPIFSQPVIELSVSEN
>UniRef100_UPI0002B8DDDA
-LNFTVLENATVGTEVGRLAAIEQSGYYEESNPFIV-FDR-VVVENQGIIRTIKELDHETHS--------SFDVAISIAN
QYFEVQILVTDVNDHAPTFNQGELSLIISEASQVGAKYNLGTATDPDSDPYNVQGYKLLQDQAFRLNNRHINGQVYVDLI
VNRTLNREHVSNYSFTVEAFDGDVPPRTGTLQVHISISDVNDNPPIFDLSRYTVMLKENAAVGTDVITLNATDEDTGLNA
LITYRIDRTQSDPNAVFEIESENGRIYLNKQLDFEQKVLHKLVVEAVDNGSQPQVGSTVVIVEIGDVNDNKPQINVIFLD
AGVSEGAQPGDYIARVSVSDPDLGELSHVNVTLDGNGRFGLQMENSVIYLVCVKERLDRETQSSYHITLTAVDFGSPPQS
TSTSFTLTVEDVNDNPPKFASDLVEVELSQN
>D2H481_AILME
ELLYSLNEGLPAGVLIGSLAEDLRLVPRAGRQDFSLSGQYVTLDNRSGELHTSAEIDREALCPSSDSCLLLLDVLVQEYF
RFVKVKIAIRDINDNAPQFPVSQISVWVPENAPINTRLAIEHAMDPDIGTNGVQTYRLLDHRMFTLDVEENNGERTPYLI
VMGLLDRETQDQYVSIIIAEDGGSPPLLGSATLTIGITDINDNCPLFADSQINVTVFGNATVGTPVAAVQAVDRDLGTNA
QITYAYSQKPQASKDLFHLDETTGVIKLFSKIGGSVLQTHKLTILANGPGCI--PAVTTALVTIIKVIFRPPEIVPRYIA
NELKELEPINTPIAFFTIRDPEG--KYKVNCYLDSEGPFRLSPPYNNEYLLETTKPMDYELQQFYEIVVVAWNS--EGFH
VKKIIKVQLLDDNDNAPVFLQPLLELTIEEN
>UniRef100_UPI0003340A42
NLKYRIYEEQSSGSVIARLSEDVAFKLPPSTVRFRTKFPHLNVDEGTGEISIGTVIDREKLCQKNLNCSIEFDVITTEHL
QLFHIEVEVLDINDNSPQFSRALIPIEISESAAVGTRIPLDSASDPDVGENSLHTYSLSDNDFFSIEVRTRDGAKYAELI
VVRELDRELKSSYELQLTASDMGVPQRSGSSILKISISDSNDNSPAFEQQSYIIQLLENSPVGTLLVDLNATDPDEGANG
KIVYSFSSHAPQIMETFKIDSERGHLTLFKQVDYEIIKSYEIDVQAQDLGPNSIPAHCKIIIEVVDVNDNKPEIDINLMS
PDIFEGDPINKFVALVKVQDKDSGLNGEVLCKLHGHGHFKLQKTYENNYLILTNATLDREKRSEYSLTVIAEDKGTPSLS
TVKHFTVQINDINDNPPHFQRSRYEFVISEN
>UniRef100_UPI000494E7B7
VLRYRLAEEGPADVRVGNVAADLGIVAG--SGEVTFGSEFFKIDNITGELSTNERIDREKLCQDENECFIDFEVSVQSWV
DLFEGKVIILDINDNTPSFPSPVLTLSVEENRPIGTLYLLPTATDRDFGRNGIERYELIQDNVFELQVADTDGEKQPQLI
IKGALDREQRDSYELTLRVRDGGDPPRSSQAILRVMITDVNDNSPRFEKSVYEADLPENSSPGAPILQLKAADADVGVNG
QIEYVFGAATESVRRLLRLDESTGWLSVLHRIDREEVTQLRFTVMARDRGQPPKMDKATVVLNIKDENDNVPSIEIRKIV
ANVAEDVVVDTPIALVQVSDRDQGENGIVTCTVVGDVPFQLKPQNKKKYFLHTSAPLDYEATQEYNVVIVAVDSGSPSLA
SNNSLIVKVGDTNDNPPIFSQNVVEVSFPEN
>UniRef100_UPI000223357A
TVKYQVSEEVPSGTVIGKLSQELGWKERLEVAAFQVQVLPIQVDAEDGLLSTGRRLDREQLCRQRDPCLVSFDVLATEDL
TLIHVEIQVLDINDHQPQFPKGEQELEISESASLHTRIPLDRAVDPDTGPNTLHSYTLSPSEHFALDVIVGDETKYAELV
VVKELDREIHSFFDLVLTAYDSGDPPKSGTSLVKVNVLDSNDNSPVFAESSLALEIQEDAALGTLLIKLTATDPDQGPNG
EVEFFLSKHPPEVLETFSIDAKTGQVILRQTLDYEKNPAYEVDVQARDLGPNPIPAHCKVLIKVLDVNDNAPSIHVTWAS
QSVSETVPRDSFIALVMANDLDSGNNGLVHCWLSQELHFRLKRTNGNTYMLLTNATLDREQWPKYTLTLLAQDQGLQPLS
AKKQLSIQISDANDNAPVFEKSRYEISTREN
>UniRef100_UPI00034F8D53
ELIYTIREELPENVPIGNIPKDLNISHIAATGTYRLDAPLVKVSSSTGEIFTTSRIDREKLCAEENECFFELEVVINDFF
RLIKIKIIVKDTNDNAPMFPSPVINISIPENTLINSRFPIPSATDPDTGFNGVQHYELLNQSVFGLDIVETEGEKWPQLI
VQQNLDREQKDTYVMKIKVEDGGTPQKSSTAILQVTVSDVNDNRPVFKEGQVEVHIPENAPVGTSVIQLHATDADIGSNA
EIRYIFGAQAPATKRLFALNNTTGLITVQRSLDREETAIHKVTVLASDGSST--PARATVTINVTDVNDNPPNIDLRYII
SPLSEKDPVNTKIALITVSDKDTDVNGKVICFIEREVPFHLKAVYDNQYLLETSSLLDYEGTKEFSFKIVASDSGKPSLN
QTALVRVKLEDENDNPPIFNQPVIELSVSEN
>UniRef100_UPI0004D04BB2
NLNYSVPEEQGTGTVIGNIGKDVRLQPGSKSGSYRVAPLLLDVDPDSGLIYTRQRIDRESLCRHNAKCQLSLEVFA-NDK
EICMIKVEIQDINDNAPSFPSDQIEMDISENAAPGTRFPLTSAHDPDAGENGLRTYLLTRDDHFALDVKSRDGTKFPELV
IQKALDREQQNHHTLVLTALDGGEPPRSATVQINVKVIDSNDNSPVFEAPSYLVELPENAPLGTVVIDLNATDADEGPNG
EVLYSFSSYPDRVRELFSIDPKTGLIRVKGNLDYEENGMLEIDVQARDLGPNPIPAHCKVTVKLIDRNDNAPSIGFVSVR
QGLSEAAPPGTVIALVRVTDRDSGKNGQLQCRVGGSVPFKLEENYDNFYTVVTDRPLDRETQDEYNVTIVARDGGSPPLN
STKSFAVKILDENDNPPRFTKGLYVLQVHEN
>UniRef100_UPI00051E5F2D
ELIYTIREELPENVPIGNIPKDLNISHIAATGTYRLDAPLVKVSSTTGEIFTTSRIDREKLCAEENECFFELEVVINDFF
RLIKIKIIVKDTNDNAPMFPSPVINISIPENTLINSRFPIPSATDPDTGFNGVQHYELLNQSVFGLDIVETEGEKWPQLI
VQQNLDREQKDTYVMKIKVEDGGTPQKSSTAILQVTVSDVNDNRPVFKESQIEVHIPENAPVGTSVIQLHATDADIGSNA
EIRYIFGAQAPATKRFFALNNTTGLITVQRSLDREETAIHKVTVLASDGSST--PARATVTINVTDVNDNPPNIDLRYII
SPLSEKDPVNTKIALITVSDKDTDVNGKVICFIEREVPFHLKAVYDNQYLLETSSLLDYEGTKEFSFKIVASDSGKPSLN
QTALVRVKLEDENDNPPIFSQPVIELSVSEN
>UniRef100_UPI0003339964
TVRYSTFEEDAPGTVIGTLAEDLHMKVS-GDTSFRLNSSLLRVRESDGQLTVGDGLDRERLCSQAPQCVLAFDVVSQEQF
RLVHVEVEVRDVNDHAPRFPRAQIPVEVSEGVAVGTRIPLEVPVDEDVGANGLQTMRLTPNSPFRVELQTRDGAQCADLV
LLQELDRESQAAYSLELVAQDGGRPPRSATAALSVRVLDANDHSPAFPQAVAEVELAEDAPVGSLLLDLDAADPDEGPNG
DVVFAFGARPPEARRLFRLDPRSGRLTLAGRVDYERQDTYELDVRAQDRGAGPRAATCKVIVRIRDVNDNAPDISITPLT
SLVPEGAARESLVALVSTSDRDSGANGQVRCALYGHEHFRLQPAYAGSYLVVTAASLDRERIAEYNLTLVAEDRGAPPLR
TVRPYTVRVGDENDNAPLFTRPVYEVSVREN
>UniRef100_UPI0000EBD48C
ELIYTIREELPENVPIGNIPKDLNISHIAATGTYRLDAPLVKVSSSTGEIFTTSRIDREKLCAEENECFFELEVVINDFF
RLIKIKIIVKDTNDNAPMFPSPVINISIPENTLINSRFPIPSATDPDTGFNGVQHYELLNQSVFGLDIVETEGEKWPQLI
VQQNLDREQKDTYVMKIKVEDGGTPQKSSTAILQVTVSDVNDNKPVFKEGQVEVHIPENAPVGTSVIQLHATDADIGSNA
EIRYIFGAQAPATKRLFALNNTTGLITVQRSLDREETAIHKVTVLASDGSST--PARATVTINVTDVNDNPPNIDLRYII
SPLSEKDPVNTKIALITVSDKDTDVNGKVICFIEREVPFHLKAVYDNQYLLETSSLLDYEGTKEFSFKIVASDSGKPSLN
QTALVRVKLEDENDNPPIFNQPVIELSVSEN
>U3EHC3_CALJA
ELIYTIREELPENVPIGNIPKDLNISHIAATGTYRLDAPLVKVSSSTGEIFTTSRIDREKLCAEENECFFELEVVINDFF
RLIKIKIIVKDTNDNAPMFPSPVINISIPENTLINSRFPIPSATDPDTGFNGVQHYELLNQSVFGLDIVETEGEKWPQLI
VQQNLDREQKDTYVMKIKVEDGGTPQKSSTAILQVTVSDVNDNRPVFKEGQVEVHIPENAPVGTSVIQLHATDADIGSNA
EIRYIFGAQAPATKRLFALNNTTGLITVQRSLDREETAIHKVTVLASDGSST--PARATVTINVTDVNDNPPNIDLRYII
SPLSEKDPVNTKIALITVSDKDTDVNGKVICFIEREVPFHLKAVYDNQYLLETSSLLDYEGTKEFSFKIVASDSGKPSLN
QTALVRVKLEDENDNPPIFNQPVIELSVSEN
>UniRef100_UPI0004A4C7C8
-LTLSVKEGLPAKTIVGDLGAVLSAPST----GFFIDSRDLEIDADTGIISTVAGLDRESRDRYEF-------VAATLTG
EMIRVRIEVEDVNDHSPVFPRKEVELGISELSPPGSRFPLEGAADRDEGEFSTRGYRIRESELFHLDFRIGEKQHSLDLV
LNSRVDRETQDYYTLTIEAFDGGIPARTGTVQVDIRILDENDNPPVFNQSEYHSSVREDAPIGSIVSQVLASDRDLGDNS
RITYEINRRQSDHNHVFSINETTGFIYLNKPLDFEIQPFHELIVRARDDGAQPEYSSTFVGVKVLNINDNSPTISVLFLS
ETVSEAAAVGEYVARISVSDPDLEEHG-ITVSLEGDGKFTLKQTDDFLFALCVNSELDREGKDLYELKVQASDSGSPPLS
SETLLLLKVSDANDCQPVFEQEVYTVNIAED
>T1FZY4_HELRO
DLHYKTDEEQPANTYVGSLKRDANLDRFTSLLQYKFQSNLFTLNAHTGVLKTAVKIDRETVCPRMDVCSVKLDVAVIEYI
KIIRVVVVIVDVNDHTPSFASPVLEFEINESTAPDSASLTNTA----ISKNSLSPSQL---NYFDVDSEIDSPAFNVKIK
VTKKLDREVKSVYHLVVSAIDGGG--KRGSVKVVVNVIDANDNIPTFERTHYEVSIKENVPIGYLVETVKATDKDDGLNA
EIIYSLENISSSVALPFQIDNKTGAVFTSGVIDFEEVIMYRLIISARDMGPDAVQVSVPLTVYIEDENDNSPEISFHTLS
SRVSENMKIGTFVAYVSVFDADHGLLSL-YFYISSDAFFILKKMNNREFQILTAAVFDYEKIREFHLSFICSDNGDVPRT
SSQALKVNVTDLNDNSPQFSSQKYRVSVKEN
>H2SW61_TAKRU
TTRYVTYEEDELGTEIGNLSRDLKIDPADPDTSFRLNSSVIQMRELDGLLSVADVIDREQLCPRSPRCLITFDVVVKEKF
QLIHVEIEVKDINDHPPSFPHNETNLEIVENVPLGSRFPLEIALDQDVGENYIQSYNISPSTHFEVEVRDRDRVKFAELV
LVRELDREVEDSYTIEVTATDGGAHAKSGSMLVNIKVLDFNDNSPAFEHSSLTVELDEDSPVGHRVLKVHAFDPDDGVNG
EVTYALAEGSPEVGRLFHVDPYTGDVTLKALVDFERRRSYELVIKASDMGANSVPSTCKVHIDVVDVNDNAPEISIKPMT
PSITEAAAADSFVALISTSDRDSGSNGYVRVSLLGHEHFTLQQAYGDSFMIITTTTLDRERIPEYNLTVVAEDLGNPPFK
TVRQYTVRVKDENDNPPLFSKALYEVSVLEN
>UniRef100_UPI0003506C28
EKNYTVREELPENVLIGNLLKDLNLTLDSSPLQFKLDVPLVRVEENTGEIFTTARIDREKLCSSENRCFYEVEVAVDEVF
RLVKIRFLIEDINDNAPLFPSTVINISIPENTAINSRYSVPSAIDPDIGVNGIQHYELLKPKVFGLDIIETEGDKWPQLI
VQQILDREQKDTYVMKIKVEDGGSPPRSSTAILQVTVTDVNDNRPVFKENDIEVSIPENAPVGTSVSQLHATDADLGSNA
QIHFYFSNQSSLAKKLFAIDNATGLITIREPLDREESPVHKLTVLASDGSST--PSRATVTVNVTDINDNVPSIDTRYII
NPLSEKAPLNTKIALITVMDKDSDLNGKVTCFTDHDVPFRLKPVFDNQFLLETATFLDYESTREYAIKIVASDSGKPPLN
QSAMLLIKIKDENDNAPVFTQPIIGLSIPEN
>UniRef100_UPI000444462D
-LRYRLAEEGPADVRIGNVASDLGIVTG--SGEVTFGSEYLKIDNLTGELSTSERIDREKLCQDENECFLDFEVSVQSWV
DLFEGRVIVLDINDNTPTFPSPVLTLTVEENRPVGTLYLLPTATDRDFGRNGIERYELLQEPVFELQVADTDGEKQPQLI
VKGALDREQRDSYELTLRVRDGGDPPRSSQAILRVLITDVNDNSPRFEKSVYEADLAENSAPGTPILQLRAADLDVGVNG
QIEYVFGAATESVRRLLRLDETSGWLSVLHRIDREEVNQLRFTVMARDRGQPPKTDKATVVLNIKDENDNVPSIEIRKIV
ANVAEDVLVDTPIALVQVSDRDQGENGVVTCTVVGDVPFQLKPQNKKKYFLHTSAPLDYETTREFNVVIVAVDSGSPSLS
SNNSLIVKVGDTNDNPPVFGQSVVEVYFPEN
>UniRef100_UPI000350F2A9
----------------------------PGEMSFRLNSSLVRVREEDGQLSIGEGLDREXLCGQAPQCVLAFDVVSRERY
RLVHVELEVRDINDNAPRFPRAQMTLEVSESAAPGTRLPLEVAVDEDVGSNSIQSFQVSLNSHFGVEAQTRDGARCADLV
LLQELDRERQPSYTLELVAKDGGSPARSGTATVHVRVLDANDNSPTFARGSVTVELPEDAPPGSLLLDLDADDPDEGPNG
EVVYAFG---------------TGRLTLEAAVDYERTRTYELDVRAQDRGASPRAATCTVIVRLADVNDNAPRISISALR
GAVSEAAASESFVALVSASDRDSGANGQVRCSLRGHDHFALQRAYEDSYMIVTTAALDRERIPEYNLTVVAEDLGSPPFK
TVRQYTVRVSDENDNAPLFAKPLYEVAVPEN
>UniRef100_UPI0004A4CC92
DILYRVNEEQPPNTLIGSLAADQGLPDTGHLYKLEVGTTYLRVDGKTGDIYTTEPIDRETLCQNQDKCYLEFEVSIGSGP
RLIEGRIEVLDVNDNTPQFSSPILSLAIPENTHIGALFSIPMATDKDSGSNGVAEYSLSADQLFSLQVALDD-EKQPQLV
VMGNLDREKKDSYDLNIRVVDGGDPPRASSALLRVTVTDQNDNAPKFERNHYEAELPENSPLGHSVLQVRANDADTGANG
EIDYILHQPPENVQRLLRIDRSTGIVYVKGLVDREETNFLKFFVVARDRGPNSKSSKVLVTIIVKDQNDNAPAIEIRGIV
ANISEDMPIGTPVALVQVSDRDEGENAVVTCVVAGDVPFQLRPDRKRKYFLQTTTLLDYERIKDYRIEIVAVDSGNPALS
STNSLKVQVTDVNDNTPTFSPAFLEVFFPEG
>UniRef100_UPI00042AC335
NLNYSVPEEQGAGTVIGNIGKDARLQPGSKSGSYRVAPHLLDVDADSGLLYTKQRIDRESLCRHNAKCQLSLEVFA-NDK
EICMIKVEIQDINDNAPSFPSDQIEMDISENAAPGTRFPLTSAHDPDAGENGLRTYLLTRDDHFALDVKSRDGTKFPELV
IQKALDRELQNHHTLVLTALDGGEPPRSATVQINVKVIDSNDNSPVFEAPSYLVELPENAPLGTVVIDLNATDADEGPNG
EVLYSFSSYPDRVRELFSIDPKTGLIRVKGNLDYEENGMLEIDVQARDLGPNPIPAHCKVTVKLIDRNDNAPSIGFVSVR
QGLSEAAPPGTVIALVRVTDRDSGKNGQLQCRVPGSVPFKLEENYDNFYTVVTDRPLDRETQDEYNVTIVARDGGSPPLN
STKSFAVKILDENDNPPRFTKGLYVLQVHEN
>UniRef100_UPI00029DB167
-LRYRLAEEGPADVRIGNVASDLGIVTG--SGEVTFGSEYLKIDNLTGELSTSERIDREKLCQDENECFLDFEVSVQSWV
DLFEGRVIVLDINDNTPTFPSPVLTLTVEENRPVGTLYLLPTATDRDFGRNGIERYELLQEPVFELQVADTDGEKQPQLI
VKGALDREQRDSYELTLRVRDGGDPPRSSQAILRVLITDVNDNSPRFEKSVYEADLAENSAPGTPILQLRAADLDVGVNG
QIEYVFGAATESVRRLLRLDETSGWLSVLHRIDREEVNQLRFTVMARDRGQPPKTDKATVVLNIKDENDNVPSIEIRKIV
ANVAEDVLVDTPIALVQVSDRDQGENGVVTCTVVGDVPFQLKPQNKKKYFLHTSTPLDYEATREFNVVIVAVDSGSPSLS
SNNSLIVKVGDTNDNPPMFGQSVVEVYFPEN
>UniRef100_UPI000203546A
NLKYRIYEEQRVGSVIARLAEDVALKIPPASVRFRANSPLLVVREDNGEISIGAKIDREQLCQKNLNCSIEFDVITTEYI
YIYKCXXEVLDINDNSPQFSRALIPIEISESAAVGTRIPLDSAFDPDVGDNSLHTYSLSDNDFFSIEVRTRDGAKYAELI
VVKELDRELKSSYELQLTASDKGVPQRSGSSLLKISISDSNDNSPAFEQQSYIIQLLENSPVGTLLIDLNATDPDEGANG
KVVYSFSSHSPKIMETFRIDSEKGHLTLLKQVDYEITKSYEIDAQAQDMGPNSIPAHCKIIIKVVDVNDNRPEISLNLMS
PEVSEGSPLETFVALVRVQDKDSGVNGEVVCKLHGHGHFKLQKTYENNYLILTNASLDREKRSEYSLTVIAEDKGTPSLS
TVKHFTVQISDENDNPPRFQTNRYEVVILEN
>UniRef100_UPI000443B832
TVRYNTFEEDAPGTVIGTLAEDLHIKVS-GDTSFRLNSSLIRVREGDGQLTVGDGLDRERLCGPSPQCVLAFDVLSQEQF
RLVHVEVEVRDVNDHAPRFPRAQIPVEVSEGAAVGTRIPLEVPVDEDVGANGLQSVRLAPHSPFRVELQTRDGARCADLV
LLRELDRESQAAYSLELVARDSSRPPRSAMAALSVRVLDANDHSPAFPRAVAEVELAEDAPVGSLLLDLDAADPDEGPNG
DVVFSFGARPPEARRLFRLDPRSGRLSLAGPVDFERQDTYELDVRAQDRGPGPRAATCKVIVRIRDVNDNAPDIAVTPLV
SLVPEGAARESPVALVSTSDKDSGANGQVRCALYGHEHFRLQPAYAGSYLVVTAAALDRERIAEYNLTLVAEDRGAPPLR
TVRPYTVRVGDENDNAPLFTRPLYEVSVREN
>UniRef100_UPI0005215879
NLKYSVEEEQRAGTVIANVAKDAGFVLDRQPTAFRVAPHLVDISPGSGLLVTKQKIDRDLLCRQSPKCVISLEV-MSSSM
EICVIKLEIKDLNDNAPSFPTDQIELEISETASPGTRVPLESAYDPDSGSFGVQSYEITPNDLFGLETKTRDGSRFAELV
VEKSLDRETQSHYSYVITALDGGDPPNFGTVELSIRVIDSNDNNPLFEEPAYTVSVPENAPPGTPVIRLNASDPDEGTNG
QVLYSFHSYSERARELFQIDPQSGLITVSGAIDYEEGHVYELDVQAKDLGPNSIPAHCKVTISVQDANDNPPLINLLSVN
SEVSENAPPGYVIALVRVSDRDSGANGRVQCKLLGNVPFRLQ-EYESFSTILVDGRLDREQRDQYNLTIQAKDNGVPSLQ
ATKSFTVKITDENDNHPHFSKPYYQVIVQEN
>E2REK7_CANFA
NLKYSVEEEQRAGTVIANVAKDARFALDRQASAFRVAPHLVDINPSSGLLVTKQKIDRDLLCRQSPKCIISLEV-MSSSM
EICVIKVEIKDLNDNAPSFPAAQIELEISEAASPGTRIPLDSAYDPDSGSFGVQTYELTPNELFGLEIKTRDGSRFAELV
VEKSLDRETQSHYSFHITALDGGDPPHLGTVGLSIKVTDSNDNNPVFGESTYAVSVPENSPPNTPVIRLNASDPDEGTNG
QVVYSFYGYNDRTRELFQIDPHSGLVTVTGALDYEEGHVYELDVQAKDLGPNSIPAHCKVTVSVLDTNDNPPVINLLSVN
SEVSESAPPGYVIALVRVSDRDSGLNARVQCRLLGNVPFRLQ-EYESFSTILVDGRLDREQHDQYNLTIQARDGGVPMLQ
SAKSFTVRITDENDNHPHFSKPYYQVIVQEN
>F7C089_XENTR
NLKYRIYEEQMIGTVVARLSEDVADVLSLSSVRFRASSPLLTVREDNGEISIGAKIDREQLCQKNSNCSIEFDVITTQHL
QLFHIEVQVLDINDNAPQFSRALIPIEISESAAVGTRIPLDSAFDPDVGDNSLFTYSLSPNAYFSIEVKTRDGAKYAELV
VIRELDRELQSSYELQLTAYDNGVPQRYGSSLLKISISDSNDNSPVFEKQSYVVQLPENSPLGTLLIDLNATDPDEGANG
KVVYSFSSHSPKITETFKIDPESGQLTLIKPVDYETTKSYEIDVQAQDMGPNSIPAHCKIIINVVDVNDNKPEININLMS
TGISEGAPLDTFVALVRVQDKDSGLNGEIVVRLHGHGQFKLQKTYENNYLILTNSTLDREKRSEYSLTVIAEDRGVPSLS
TVKHFAVQIIDENDNPPRFPTNRYEIVIVEN
>UniRef100_UPI000572DCCD
NLKYSVEEEQRAGTVIANVAKDARFALDRQASAFRVAPHLVDINPSSGLLVTKQKIDRDLLCRQSPKCIISLEV-MSSSM
EICVIKVEIKDLNDNAPSFPAAQIELEISEAASPGTRIPLDSAYDPDSGSFGVQTYELTPNELFGLEIKTRDGSRFAELV
VEKSLDRETQSHYSFRITALDGGDPPHLGTVGLSIKVTDSNDNNPVFGESTYSVSVPENSPPNTPVIRLNATDPDEGTNG
QVVYSFYGYNDRTRELFQIDPHSGLVTVTGALDYEEGHVYELDVQAKDLGPNSIPAHCKVTVSVLDTNDNPPVINLLSVN
SEVSESAPPGYVIALVRVSDRDSGLNGRVQCRLLGNVPFRLQ-EYESFSTILVDGRLDREQHDQYNLTIQARDGGVPMLQ
SAKSFTVRITDENDNHPHFSKPYYQVIVQEN
>G3PRA7_GASAC
NLNYSVPEEQGPGTVIGNIAKDARLGLEGKKANFRVAPHLIDVDPQSGLLYTKQRIDRETLCKRNPKCQLSMEVFA-NDK
EICMIKIDIQDINDNSPNFPSDQIDIDISENAVPGTRFPLTSAHDPDAGENGLKTYQITRDDYFSLEVKSRDGTKFPELV
IQRPLDREVRNHHTLILSATDGGEYPRSGTMQINVKVIDSNDNSPVFDQPSYVVEIPENSPPGKLLIDLNATDPDEGNNG
QVVYSFSGYPERIRELFSIDSRTGVIKIQGEIDYEESPVIEIDVQAKDLGPNPIPGHCKVTVKVLDRNDNWPSIGFVSVR
QGISEAAPPGTVIALVRVTDKDSGRNGQLQCRVLGNVPFKLEENYDNFYTVVTDRPLDREAQDEYNVTIVAKDNGIPPLN
STKSFTVKILDENDNVPRFTKSVYLLQIPEN
>A0A091CR38_FUKDA
-LRYRLAEEGPADVRIGNVASDLGIVTG--SGEVTFGSEYLKIDNLTGELSTSERIDREKLCQDENECFLDFEVSVQSWV
DLFEGRVIVLDINDNTPTFPSPVLTLTVEENRPVGTLYLLPTATDRDFGRNGIERYELLQEPVFELQVADTDGEKQPQLI
VKGALDREQRDSYELTLRVRDGGDPPRSSQAILRVLITDVNDNSPRFEKSVYEADLAENSAPGTPILQLRAADLDVGVNG
QIEYVFGAATESVRRLLRLDETSGWLSVLHRIDREEVNQLRFTVMARDRGQPPKTDKATVVLNIKDENDNVPFIEIRKIV
ANVAEDVLVDTPIALVQVSDRDQGENGIVACTIVADVPFQLKPQNKKKYFLHTSAPLDYETTREFNVVIVAVDSGSPSLS
SNNSLVVKVGDTNDNPPVFDQSVVEVYFPEN
>G3QRZ9_GORGO
ELLYSLNEGLPAGVLIGSLAEDLRLLPRAGRPDFSLSGQYVTLDNRSGELHTSAEIDREALCPSSDSCLLLLDVLVQEYF
RFVKVKIAIRDINDNAPQFPVSQISVWVPENAPVNTRLAIEHAVDPDVGINGVQTYRLLDHGMFTLDVEENNGERTPYLI
VMGALDRETQDQYVSIIIAEDGGSPPLLGSATLTIGISDINDNCPLFTDSQINVTVYGNATVGTPIAAVQAVDKDLGTNA
QITYSYSQKPQASKDLFHLDENTGVIKLFSKIGGSVLQSHKLTVLANGPGCI--PAVITALVSIIKVIFRPPEIVPRYIA
NELKELEPVNTPIAFFTIRDPEG--KYKVNCYLDGEGPFRLSPPYNNEYLLETTKPMDYELQQFYEVAVVAWNS--EGFH
VKRVIKVQLLDDNDNAPIFLQPLIELTIEEN
>UniRef100_UPI0002C56F2B
TVRYSTFEEDAPGTVIGTLAEDLHMKVS-GDTSFRLNSSLLRVREGDGQLTVGDGLDRERLCGQAPQCVLAFDVVSQEQF
RLVHVEVEVRDINDHAPRFPRAQIPVEVSEGAAVGTRIPLEVPVDEDVGANGLQSVRLAPHSPFRVELQTRDGAQCADLV
LLHELDRESQAAYTLELVAQDGGRPPRSATAALSVRVLDANDHSPAFPQAVAEVELAEDAPVGSLLLDLDAADPDEGPNG
DVVFAFGARPPEARRLFRLDPRSGRLTLAGPVDYERQDTYELDVRAQDRGPGPRASTCKVIVRIRDVNDNAPDITITPLV
SLVPEGAARESLVALVSTSDRDSGANGQVRCALYGHEHFRLQPAYAGSYLVVTAASLDRERIAEYNLTLVAEDRGAPPLR
TVRPYTVRVSDENDNAPVFTRPVYEVSVREN
>UniRef100_UPI0002C66295
ELIYTIREELPENVPIGNIPKDLNISHIAATGTYRLDAPLVKVSSSTGEIFTTSRIDREKLCAEENECFFELEVVINDFF
RLIKIKIIVKDTNDNAPMFPSPVINISIPENTLINSRFPIPSATDPDTGFNGVQHYELLNQSVFGLDIVETEGEKWPQLI
VQQNLDREQKDTYVMKIKVEDGGTPQKSSTAILQVTVSDVNDNRPVFKEGQVEVHIPENAPVGTSVIQLHATDADIGSNA
EIRYIFGAQAPATKRLFALNNTTGLITVQRSLDREETAIHKVTVLASDGSST--PARATVTINVTDVNDNPPNIDLRYII
SPLSEKDPVNTKIALITVSDKDTDVNGKVICFIEREVPFHLKAVYDNQYLLETSSLLDYEGTKEFSFKIVASDSGKPSLN
QTALVRVKLEDENDNPPIFNQPVIELSVSEN
>H3CNZ5_TETNG
TLKYKVYEEQRVGTVIARLKEDVSGVLPSTTYRFRASTTFLSVREEDGEISIATKIDREKLCEKNLNCSIEFDVVTTEYL
QLFHVEVEVLDINDNSPHFSRAIIPVEISESASVGTRVPLDGAVDADVGENALHTYSLTSNNFFKIDIKTRDGAKYAELM
VTRELDREVQSSYQLQLTASDNGVPPKSGSTLLKISISDSNDNSPAFDEQAYVVNLLENSPLGTLIVDLNATDPDEGTNG
KITYSFSSHSPKILETFKMNPENGHITLIKKVDYEATASFELDVQAQDLGPNSIPGLCKIVINVVDVNDNKPEININLMT
PGISEGSPVDTFIALVRVDDSDSGLNGEVVCRLHGHGHFRLQKTYEKNYMILTNVSLDREKRSEYSLTVIAEDRGSPSLS
TIKHFTVQVLDENDNPPSFEKSRYEVFKSEN
>UniRef100_UPI0003596526
NLKYSVEEEQRAGTVIANVAKDARFALDRQASAFRVAPHLVDINPSSGLLVTKQKIDRDLLCRQSPKCIISLEV-MSSSM
EICVIKVEIKDLNDNAPSFPAAQIELEISEAASPGTRIPLDSAYDPDSGSFGVQTYELTPNELFGLEIKTRDGSRFAELV
VEKSLDRETQSHYSFRITALDGGDPPHLGTVGLSIKVTDSNDNNPVFGESTYSVSVPENSPPNTPVIRLNASDPDEGTNG
QVVYSFYGYNDRTRELFQIDPHSGLVTVTGALDYEEGHVYELDVQAKDLGPNSIPAHCKVTVSVLDTNDNPPIINLLSVN
SEVSESAPPGYVIALVRVSDRDSGLNGRVQCRLLGNVPFRLQ-EYESFSTILVDGRLDREQHDQYNLTIQARDSGVPMLQ
SAKSFTVRITDENDNHPHFSKPYYQVIVQEN
>UniRef100_UPI0003871CF0
-LQFRRAEEGPADIRIGNVASDLGIVTG--SGEVTFGSDYLKIDNMTGELSTTERIDREKLCQDENECFLDFEVSVQSWV
DLFEGRVIILDINDNTPTFPSPVLTLTVEENRPVGTLYLLPTATDRDFGHNGIERYELLQESVFELQVADTDGEKQPQLI
VKGALDREQRDSYELSLRVRDGGEPARSSQAILRVLITDVNDNSPRFEQSVYEADLAENSSPGTPILQLRAADLDVGVNG
QIEYVFGAATESVRRLLRLDETSGWLSVLHRIDREEVNQLRFTVMARDRGQPPKTDKATVVLNIRDENDNVPTIDIRKIV
ASVAEDVLVDTPIALVQVSDRDQGENGVVTCTVVGDVPFQLKPQNKRKYFLHTSAPLDYEAVRDYNVVIVAVDSGSPSLS
SNNSLLVRVGDTNDNPPMFSQAVLEVSFPEN
>R7VJ33_CAPTE
TLTYTVLENIPRDSIVANVLLDAGYADEYRTLEISIGAHLFTIANK-KDISAALKLDREAICVSATECIVNLDVQVHQYF
QIIKVSIAINDSDDNVPSFQDREILRTISESSNPGSVISLPLAIDRDSPENGIAGYTLTDSGKFDLIVTNTSEIQSIFLS
LKEKLDRETSESYRVVVEA--NGVDGRSGRMTVVIEVQDVNDNLPNFEKQNYDFEITEDVDEGFIIGSVVAADLDSGDNG
VVIYEIEDQ--NLADVIFLNSSTGVLSSMGAMDRDTVETYTFRVTARNKDPNSLSSFTTVTLTVLDVNDNAPLAKIRGSD
DDITESASIDSFVAHITISDPDKGENGTFDCAIQS-THFDLIQLFKTEYKLVTKHSLDRESQAAYNIDINCQDHGSVPQA
SSKTVTVVVDDENDNAPRFGKSMYSGSLLEN
>A0A093J341_EURHL
TVHYRVFEEVPPGTVIGMLAEHFEGGESETADTFQLGRFPLHVGNGDGVLSTAGRVDREQLCRHSDPCWVSFDVLAARNL
ALIHVDVQVLDVNDNAPRFPTPELELEISESASLRTRIPLDRALDADAGRNARCSYTLSPSEHFALEVISGDGTRHAELV
VVKEVDRELHSSFDLVLTATDHGEPPKSGTALIRVIVLDSNDNSPVFAESSLTVEVREDALPGTLLLTVTATDPDQGPNG
EIEYSLSKHPPEVLSAFSINARTGSVILKHSLDYEETHAYELDVQARDLGANPIPAHCKILVKVLDVNDNAPNVHVTWAT
RVLSEALPKDSFVALVTASDPDSGSNGQVHCSLSQYEHFRLKRTNSHSYVLMTNATLDRELRAEYNLTLVVQDQGDLSLA
VLKHLTICISDVNDNAPSFEKATYEVAVAEN
>L5K3T2_PTEAL
NLKYSVEEEQRAGTVIANVAKDARFALDRQASAFRVAPHLVDINPSSGLLVTKQKIDRDLLCRQSPKCIISLEV-MSSSM
EICVIKVEIKDLNDNAPSFPAAQIELEISEAASPGTRIPLDSAYDPDSGSFGVQTYELTPNELFGLEIKTRDGSRFAELV
VEKSLDRETQSHYSFRITALDGGEPPHLGTVGLSIKVTDSNDNNPVFGESTYSVSVPENSPPNTPVIRLNASDPDEGTNG
QVVYSFYGYNDRTRELFQIDPHSGLVTVTGALDYEEGHVYELDVQAKDLGPNSIPAHCKVTVSVLDTNDNPPVINLLSVN
SEVSESAPPGYVIALVRVSDRDSGLNGRVQCRLLGNVPFRLQ-EYESFSTILVDGRLDREQHDQYNLTIQARDGGVPMLQ
SAKSFTVRITDENDNHPHFSKPYYQVIVQEN
>UniRef100_UPI00027FB42F
NLKYSVEEEQRAGTVIANVAKDAGFALDRQASAFRVAPHLVDINPSSGLLVTKQKIDRDLLCRQSPKCIISLEV-MSSSM
EICVIKVEIKDLNDNAPSFPAAQIELEISEAASPGTRIPLDSAYDPDSGSFGVQTYELTPNEMFGLEIKTRDGSRFAELV
VEKSLDRETQSHYSFRITALDGGDPPRLGTVGLNIKVTDSNDNNPVFGESTYTVSVPENSPPNTPVIRLNASDPDEGTNG
QVVYSFYGYNDRTRELFQIDPHSGLVTVTGALDYEEGHVYELDVQAKDLGPNSIPAHCKVTVSVLDTNDNPPVINLLSVN
SEVSESAPPGYVIALVRVSDRDSGLNGRVQCRLLGNVPFRLQ-EYESFSTILVDGRLDREQHDQYNLTIQARDGGVPMLQ
SAKSFTVLITDENDNHPHFSKPYYQVIVQEN
>UniRef100_UPI0003298CB9
TIQYQVSEEQPAGTRVSCLADDLRQRDEGSLEDFQVKALPFSVTTRDGVVSTQGRLDREELCRGTDLCEVAFSVLYRGAV
KCLRVHVKVMDLNDHSPSFPNTLQEVEISETASLGKRIPLDWAVDPDAGSNSLQTYSLSVNQHFDLDVTVGGGTKQAELV
VVKELDREIQASFDLTLVAWDKGNPPRSGSTLVRVSIQDSNDNSPTFEDSNPTVSLPEDTALGTTVIKLKATDPDQGANG
EVEYSFSKHHPEVQRLFYVDPQTGEVSIRAPLDYEAQSSYEVIVQASDHGPNAIPSYCRLHVKLIDINDNAPRIRLTWTP
ASVLEGAPEDTLLAVVTVSDADSGRNGNVTAQIQQSGPFRLKKMHGNDYMIVTSGSLDREKVMQYNITLFARDSGNPLLS
YVEHLPVYVLDENDNAPVFSIPIYRASFKEN
>UniRef100_UPI00042C8DC0
ELIYTIREELPENVPIGNIPKDLNISHIAATGTYRLDAPLVKVSSSTGEIFTTSRIDREKLCAEENECFFELEVVINDFF
RLIKIKIIVKDTNDNAPMFPSPVINISIPENTLINSRFPIPSATDPDTGFNGVQHYELLNQSVFGLDIVETEGEKWPQLI
VQQNLDREQKDTYVMKIKVEDGGAPQKSSTAILQVTVSDVNDNRPVFKEGQVEVHIPENAPVGTSVIQLHATDADVGSNA
EIRYIFGAQAPATKRLFALNNTTGLITVQRSLDREETAIHKVTVLASDGSST--PARATVTINVTDVNDNPPNIDLRYII
SPLSEKDPVNTKIALITVSDKDTDVNGKVICFIEREVPFHLKAVYDNQYLLETSSLLDYEGTKEFSFKIVASDSGKPSLN
QTALVRVKLEDENDNPPIFNQPVIELSVSEN
>F7E1P4_MACMU
RVMYKVPDEQPPNTLLGSLADYGFPDVGLY--KLEVGAPYLRVDGKTGDIFTTESIDREGLCQNQDPCILEFEVSINGSP
RLLEGQIEVQDINDNTPNFASPVITLAIPENTNIGSLFPIPLASDRDAGPNGAQ-------ELFGLQVAEDQEEKQPQLI
VMGNLDRERWDSYDLTIKVQDGGSPPRASSALLRVTVLDTNDNAPKFERPSYEAELSENSPIGHSVIQVKANDSDQGANA
EIEYTFHQAPEVVRRLLRLDRNTGLITVQGPVDREDLSTLRFSVLAKDRGTNPKSARAQVVVTVKDMNDNAPTIEIRGIM
ANISEDVAEETAVALVQVSDRDEGENAAVTCVVAGDVPFQLRQDSKKKYFLQTTTPLDYEKVRDYTIEIVAVDSGNPPLS
STNSLKVQVVDINDNAPVFTQSVTEVAFPEN
>UniRef100_UPI00051C8E98
TVKYRVFEEVPPGTVIGTLAEHFEGGESETVDTFQLRRFLLHVGSMDGALSTAGRVDREQLCRHSDPCWVSFDVLAARNL
ALIHVEVQVLDINDNAPRFPTPEIELEMSESASLRTRIPLDRALDADAGTNARCSYTLSPSEHFALEVVSSDGTRHAELV
VVKEVDRELHSSFDLVLTATDHGEPPKSGTALIKVIVLDSNDNSPIFAESSLTVEVWEDALPGTLLVTVTATDPDQGPNG
EIEYSLSKHPLEVLSAFSIDARTGSVTLKHPLDYEETHAYELDVQARDLGANPIPAHCKILVKVLDVNDNAPDVHVTWAA
WALSEALPRDSFVALVTASDPDSGRNGQVHCSLSQYEHFRLKQTNSHSYVLMTNATLDRELRAEYNLTLVVRDHGDLSLA
VLKHLTICISDVNDNAPSFEKATYEVAVAEN
>A0A096NAM2_PAPAN
--------------------------------------TDLAIDEHSGVVRTARVLDREQRDRYR------FTA-VTPDG
ATVEVTVRVADINDHAPAFPQARAALQVPEHTAFGTCYPLEPARDADAGHLGTQGYALSGDETFRLETRPGDGAPVPELV
VTGELDRENRSHYMLQLEAYDGGSPPRRAQTLLDVTLLDINDHAPAFNQSRYHAVVSESLAPGSPVLQVFASDADAGANG
AVTYEINRRQSEGDGPFSIDAHTGLLQLERPLDFEQRRVHELVVQARDGGAHPELGSAFVTVHVRDANDNQPSMTVIFLS
ADVSEAAPPGQLVARISVSDPDDGDFAHVNVSLEGEGHFALSTQDSVIYLVCVARRLDREERDAYNLRVTATDSGSPPLR
AEAAFVLHVTDVNDNAPAFDRQFYQPELPEV
>UniRef100_UPI000329A220
TLKYQIYEEQKVGTVIARLKEDVADVLASVPLRFRASSSFFNVREQDGEISIKTKIDREKLCEKNLNCSIQFDVLTTEHL
QLFLIEVEVLDINDNAPQFARAVIPIEISESAAVGARIPLDSATDPDVGENSLYSYALEPNNFFKLDIQSRDGVKYAELV
VLRELDREERSGYELQYTASDRGVPPRTGSTLLKISVTDSNDNSPVFEKSSYVINLPENSPVGTLLIDLNATDADEGTNA
KIVYSFSSHSPKIMETFKINPDSGHLTLIRRVDHETANSYDIDVQAQDMGPNSMPAHCKILVKVVDINDNKPDISITLMS
SQVSEASPLDTFVALVRVEDLDSGLNGEVECKLHGQGYFKLQKTYENNYMILTNVTLDREKRSEFSLTVVAEDRGTPSLS
TVKHFTVHVTDENDNPPRFEKGQYEIFKSEN
>UniRef100_UPI0005225A2F
NLKYRIYEEQRVGSVIARLSEDVALKMPPSSVRFRANSPLLVVREDNGEISIGAKIDREQLCQKNLNCSIEFDVITTEHL
QLFHVEVEVLDINDNSPQFSRALIPIEISESAAVGTRIPLDSAFDPDVGDNSLHTYSLSANDFFSIEVRTRDGAKYAELV
VVRELDRELKSTYELQLTASDKGVPQRSGSSLLKISISDSNDNSPVFEQQSYIIQLLENSPVGTLLIDLNATDPDEGANG
KVVYSFSSHSAKITETFKIDSEKGHLTLLKQVDYEVTKSYEIDAQAQDLGPNSIPAHCKIIIKVVDVNDNRPEISLNLMS
PEISEGSPLDTFVALVRVQDKDSGVNGEVVCKLHGHGHFKLQKTYENNYLILTNATLDREKRSEYSLTVIAEDKGTPSLS
TVKHFTVQISDENDNPPRFQTNRYEVVILEN
>L8IGM3_9CETA
---YTIREEMPENVLIGDLLKDLNLSLITTPMQFKLDVPLIRIEEGTGEIFTTGRIDREKLCAVDTHCFYEVEVAVDEIF
RLVKIRFLIEDINDNAPLFPATVINISIPENSAINSRYALPAAIDPDTGINGVQNYQLIKAPIFGLDIIETEGEKMPQLI
VQKELDREEKDTYVMKVKVEDGGFPQRSSTAILQVSVADTNDNHPVFKENEIEVSIPENAPVGSSVTQLHATDADIGENA
RIHFYFSSLSSVAKRLFHLNSTTGLITVKEPLDREESPNHKLLVLASDGGLM--PARAMVLVNVTDVNDNVPLIDIRYII
NPLSENAPLNTKIALITVTDKDADHNGRVTCFTDHEVPFRLRPVFSNQFLLETAAYLDYESTREYAIKLLASDAGKPPLN
QSSMLLIKLKDENDNAPVFTQPFISLSVPEN
>H2T7I8_TAKRU
-ILYRVQEEQPPNTLIGSLAADQGLPDSGHLYKLEVGSPYLRVDGKTGDIFTTEPIDRETLCRKGKPCYLEFEVSVNQSP
RLIEGRIEVQDINDNTPQFPSSVLTISVPENTIMGALFSIPLAMDRDSDRNGVADYALTAATLFGLQVADDRGGKLPQLI
VLGNLDRELKDSYDLTIKAVDGGNPQRYSSALLRVVVTDANDNAPRFEKSMYEAEVSENSPIGHSVLQVKANDSDMGPNG
EIEYTLHQAVDPVPKLLRIDRSTGTIYVKGPLDREDISSLSFYVVARDKGPQPKSSKTFVTIEVTDQNDNAPAVEIRGIV
ANISEDMPVGTAVALVQVSDKDEGENAVVTCVVAGDVPFQLRSDNKRKYFLQTTTPLDYERVRDYRVEIVAVDSGNPALS
STNSLKVQVTDVNDNSPIFSPTLFEVDFAEE
>UniRef100_UPI000203A1F2
VLRYRLAEEGPADIRIGNVASDLGIVTG--SGEVTFGADYLKIDNMTGELSTTERIDREKLCQDENECFLDFEVSVQSWV
DLFEGRVVILDINDNTPTFPSPVLTLTVEENRPVGTLYLLPTATDRDFGRNGIERYELLQEPVFELQVADTDGEKQPQLI
VKGPLDREQRDAYELSLRVRDGGDPARSSQALLRVLITDVNDNSPRFEKSVYEADLAENSSPGTPILQLRAADADAGVNG
QLEYVFGAATESVRRLLRLDEASGWLSVLHRIDREEVNQLRFSVMARDRGQPPKSDKATVVLNIRDENDNVPAIDIRKIV
ATVGEDVLVDTPVALVQVSDRDQGENGVVTCTVVGDVPFQLKPQNKRKYFLHTSAPLDYEAARDYNVVIVAVDSGSPSLS
SNNSLLVRVADANDNPPVFGQALLELSFPEN
>UniRef100_UPI000388C352
ELIYTIREELPENVPIGNIPKDLNISHIAATGTYRLDAPLVKVSSTTGEIFTTSKIDREKLCAEENECFFELEVVINDFF
RLIKIKIIVKDTNDNAPMFPSPVINISIPENTLINSRFPIPSATDPDIGFNGVQHYELLNQSVFGLDIVETEGEKWPQLI
VQQNLDREQKDTYVMKIKVEDGGTPQKSSTAILQVTVSDVNDNRPVFKESQVEVHIPENAPVGTSVIQLHATDADVGSNA
EIRYIFGAQAPATKRLFALNNTTGLITVQRSLDREETAIHKVTVLASDGSST--PARATVTINVTDVNDNPPNIDLRYII
SPLSEKDPVNTKIALITVSDKDTDVNGKVICFIEREVPFHLKAVYDNQYLLETSSLLDYEGTKEFSFKIVASDSGKPSLN
QTALVRVKLEDENDNPPIFSQPVIELSVSEN
>H3A2T4_LATCH
ELIYTIREELPENVQIGNIPKDLNISHIAVTGSYRLDTPLVRVSSNTGEIFTTSKIDREKLCAEENECSFELEVVINDYF
RLIKIKIIVKDTNDNAPMFPSPIINISIPENTLINSRFPIPSATDPDTGFNSVQHYELFNQGVFGLDIVETEGEKWPQLI
VQQILDREQKDTYVMKIKVEDGGTPQKSSIAILQVTVSDVNDNRPVFKEGQMEVHIPENAPVGTSVLQLHATDADIGTNA
EVKYIFGTQTPATKRLFALNTTTGLITVQRPLDREDTAVHKMTVLATDGSST--PARATVIINVTDVNDNPPNIDLRYII
SPLSEKDPINTKIALITVSDKDTDVNGKVICFIERDVPFHLKGVYDNQYLLETSSMLDYEGTKEYRFKIVASDSGKPSLN
QTALVRVKLEDENDNPPIFSQPVIELSVSEN
>A0A091UK30_PHORU
------------------------------------GGQYVQLDSRSGELHTSAEIDREALCPSSESCLLLLDVLVQEYF
RLVKVKIAIRDVNDNAPRFPVPHIRLSVPENAPVNTRLAIEHALDPDVGTNGVQTYRLRDNGVFTLDVEENSGERTPYLI
VMGALDRETRGEYVTVIVAEDGGTPPLVGSATLTIGISDINDNCPQFSDSQLNVTLYGNSSLGTHVATVHAVDMDLGSNA
QITYSYSQKPQPSRDLFHLDESTGAITLSSKVDGDTPRLHRLIILGNGPGCI--PAVITVLVTIIKVMMRPPEVVPRFIA
NELRELEPINTPIAFFTIKDPDE--KYKVNCYLDGDGPFRLSPPYNNEYLLETTKPLDYETQQLYEISVVAWNS--EGFH
VNKIIKVQVLDDNDNSPVFSQQLIELSIEEN
>S7PNQ8_MYOBR
NLKYSVEEEQRAGTVIANVAKDARFALDRQASAFRVAPHLVDINPSSGLLVTKQKIDRDLLCRQSPKCIISLEV-MSSSM
EICVIKVEIKDLNDNAPSFPAAQIELEISEAASPGTRIPLDSAYDPDSGSFGVQTYELTPNELFGLEIKTRDGSRFAELV
VEKSLDRETQSHYSFRITALDGGDPPHLGTVGLSIKVTDSNDNNPVFGESTYSVSVPENSPPNTPVIRLNASDPDEGTNG
QVVYSFYGYNDHTRELFQIDPHSGLVTVTGALDYEEGHVYELDVQAKDLGPNSIPAHCKVTVSVLDTNDNPPVINLLSVN
SEVSESAPPGYVIALF----------------------------------------------------------------
-------------------------------
>UniRef100_UPI00038BC416
-LRYRLAEEGPADVRIGNVASDLGIVTG--SGEVTFGSEYLKIDNLTGELSTSERIDREKLCQDENECFLDFEVSVQSWV
DLFEGRVIVLDINDNTPTFPSPVLTLTVEENRPVGTLYLLPTATDRDFGRNGIERYELLQEPVFELQVADTDGEKQPQLI
VKGALDREQRDSYELTLRVRDGGDPPRSSQAILRVLITDVNDNSPRFEKSVYEADLAENSAPGTPILQLRAADLDVGVNG
QIEYVFGAATESVRRLLRLDETSGWLSVLHRIDREEVNQLRFTVMARDRGQPPKTDKATVVLNIKDENDNVPSIEIRKIV
ANVAEDVLVDTPIALVQVSDRDQGENGVVTCTVVGDVPFQLKPQNKKKYFLHTSAPLDYETTREFNVVIVAVDSGSPSLS
SNNSLVVKVGDTNDNPPVFGQSVVEVYFPEN
>A4IFK1_BOVIN
RVVYKVAEEQPPNTLIGSLAADYGFPDVGHLYKLEVGAPYLRVDGKTGDIFTTESIDREGLCQNQEPCILEFEVSINGSP
RLLEGQIEVQDINDNTPNFASPVITLPIPENTNIGSLFSIPVASDRDAGPNGVASYELQAQELFGLQVAEDE-GKQPQLI
VMGNLDRERLDSYDLTIKVQDGGNPPRASSALLRVTVLDTNDNAPKFERPSYEAELSENSPIGHSVIQVKANDSDQGANA
EIDYTFHQAPEVVRRLLRLDRNTGLITVQGPVDREDLSTLRFSVLAKDRGTNPKSARAQVVVTVKDMNDNAPTIEIRGIM
ANISEDVAEETAVALVQVSDRDEGENAAVTCVVAGDVPFQLRQDSKKKYFLQTTTPLDYEKVKDYTIEIVAVDSGNPPLS
STNSLKVQVVDVNDNAPVFTQSVTEVAFPEN
>UniRef100_UPI00044211D8
NLKYRIYEEQRVGSVIARLSEDVADVLYPSSVRFRANSPLLLVREDNGEISIGAKIDREQLCQKNLNCSIEFDVITTEHL
QLFHVEVEVLDINDNSPQFSRALIPLEISESAAVGTRIPLDSAFDPDVGENSLYTYSLSANDFFTIEVRTRDGAKYAELI
VVRELDRELKSSYELQLTASDNGVPQRSGSSLLKISISDSNDNSPVFQQQTYIIQLLENSRVGTLLIDLNATDPDEGANG
KVVYSFSSHSSKIIETFKMDSERGQLTLLKPVDYETTKSYEIDAQAQDLGPNSIPAHCKIIIKVVDVNDNKPEINLNLMS
PGISEKASIETFVALVRVQDKDSGLNGEVVCKLHGHGHFKLQKTYENNYLILTNTTLDREKRSEYSLTVIAEDKGTPSLS
TVKHFTVQIIDENDNPPQFQTERYEIVILEN
>UniRef100_UPI0004628FDC
NLNYSVPEEQGAGTVIGNIGRDARLQPGGGKSTFRVAPHLLDVDGESGLLYTKQRLDREALCRRSAKCQLSLEVF-ANDQ
EICMIKVEIQDLNDNAPAFPSDQVDLDISENAAPGTRFPLASAHDPDAAENGLRTYLLTRDDYFALDVKARDGTKFPELV
VQKPLDREEQSHHTLVLTALDGGDPPRSGTVQLNVRLIDSNDNSPVFEAASYVVELPENAPLGTAVLDLNATDADEGTNG
EVLYAFSGYPERVRELFSIDPQSGLIRVKGNLDYEEGALVEIDVQARDLGPNPIPAHCKVTVRLLDRNDNAPSIGFVSVR
QGLSEAAPPGTVIALVRVTDRDSGKNGQLLCRVEGAVPFTLEENYDNLYTVVTDRPLDREVQDEYNVTILARDGGNPPLN
STKSFTVRILDENDNPPRFSKNLYVLQVPEN
>UniRef100_UPI000154EE50
-LRYRLAEEGPADVRIGNVASDLGIVTG--SGEVTFGSEYLKIDNLTGELSTSERIDREKLCQDENECFLDFEVSVQSWV
DLFEGRVIVLDINDNTPTFPSPVLTLTVEENRPVGTLYLLPTATDRDFGRNGIERYELLQEPVFELQVADTDGEKQPQLI
VKGALDREQRDSYELTLRVRDGGDPPRSSQAILRVLITDVNDNSPRFEKSVYEADLAENSAPGTPILQLRATDLDVGVNG
QIEYVFGAATESVRRLLRLDETSGWLSVLHRIDREEVNQLRFTVMARDRGQPPKTDKATVVLNIKDENDNVPSIEIRKIV
ANVAEDVLVDTPIALVQVSDRDQGENGVVTCTVVGDVPFQLKPQNKKKYFLHTSAPLDYETTREFNVVIVAVDSGSPSLS
SNNSLVVKVGDTNDNPPVFGQSVVEVYFPEN
>G3Q0I8_GASAC
ERDYTVKEEQPENVRIGNLRKDLDLNLDSSPLQFKPDVPLVRVEANTGEIFTTNRIDREKLCSADKRCYYEIEVAVDEIF
RLVKIRFLIEDVNDNAPLFQSTVINISIPENTAINTRYPVPSAFDPDVGINGIQHYELVKSSEFGLDIIETEGDKWPQLI
VQQNLDREQKDTFVMKIKVEDGGNPPKSSTAILQVTISDVNDNRPVFKDSELEVTVPENAPMGTSVAQLHASDADLGSNA
LIHFAFSNQSAPTKRHFVIDSSTGLVTVKQPLDREVTPVHKLIVLASDGSST--PSRATVIVNVTDVNDNVPSIDTRYII
NLLSENAPLNTKIALITVTDKDADLYGKVACYTDHDVPFRLKPVFNDQFLLETAAPLDYETTREYAIKIVASDRGTPPLN
TSAMVLIKIKDENDNAPIFPQPEIQLSIPEN
>UniRef100_UPI0004EFB806
TVQYRVFEEVPPGTVIGTLAEHFEGGESDTAETFQLGRFPLRVGSGDGALSTAGRVDREQLCRHSDPCWVSFDVLAAQNL
ALIHVEVQVLDVNDNAPQFPTPELELEISESASLQTRIPLDRALDADAGPNARCSYALSPSEHFALEVISSDGMRHAELV
VVKEVDRELHSSFDLKLTATDHGEPPKSGTALIKVIVLDSNDNSPVFAESSLTVEVREDALPGTLLVTVTATDPDQGPNG
EIEYSLSKHPPEVLSTFSVDARTGSIILKHPLDYEETHTYELDVQARDLGANPIPAHCKVLVKVLDVNDNAPDVHVTWAA
RVLSEALPKDSFVALVTASDPDSGSNGQVLCSLSQDEHFRLKRTNSHSYVLMTNAALDRELRAEYNLTLVVRDLGDLSLA
VLKHLTICISDVNDNAPAFDRATYEAAVAEN
>A0A060VQ75_ONCMY
--------------------------------------------------------------------------------
--------------------------------------------------------------------------------
--KELDRETQSSYAVELIATDGGNPYRSGSTKITIKVTDFNDNRPVFDQNNFSVTLPENAQVGFVLLNLNAVDPDEGLNG
EVGYGFGKQSAEIRELFEVDSKSGRVRLKNPVDFETKKTYELDVQATDLGSNPTPAVCKIIIHIKDVNDNAPEISITPMT
SIISETADKDSLVALISTSDRDSGVNSQVHCTLYGHDHFKLQQAYEDSYMIVTAAFLDREKISEYNLTVMAEDFGSPPLR
KITQYTIRLSDENDNAPHFTKPIYEVSVVEN
>UniRef100_UPI000495AB24
QVQFSLQEEQEPGTLVGSLRKHFPPPYQ-------LTQDYLRVDGDTGNLYTTERMDYEDICPREEECNILHYAIVGPTE
ELIQFPVIMEDINDNAPHFENSEIHLRISEDVPVGTSFPLDQAQDRDAGRNGEIRYHLMDDDIFSLRVEDE--GQVIMLV
VEAALDRETQDLYQMALVATDCGTDPRSATATLIVTVTDVNDNCPSFHSSPRHVTIPGDSSKDTVVAQVRATDPDVGTNA
AIVYSLSPKSERARSLFSLDSLTGSIRLSQDLHSDNSEELLLKVLASSHHCP--PADTQVTVAVLPEAKQELTLKMGFIV
EHILENQP-PTGLAVLELE-GDSSFKGS-SLAIEGEVPFTLSP-QNGKYLLSTSKPLDYEMKREHHITVVVHGRGSTHIP
SRHVIRVLVADVNDNAPCFLQSFYQLEVMEN
>UniRef100_UPI0003958E28
ELFYSLNEGLPAGVLIGSLARDLRLPTASQQAAFTLGGQYVQLDNRSGELHTSAEIDREALCPSPESCLLLLDVLVQEYF
RLVKVKIAIRDVNDNAPRFPVPHIRLSVPENAPVNTRLAIEHALDPDMGTNGVQTYRLRDNGVFTLDVEENNGERTPYLI
VMGALDREMQDEYVTVIIAEDGGTPPLVGSATLTIGISDINDNCPQFNDSQLNITLYGNSSLGTHVATVHAVDMDLGSNA
QITYSYSQKPQPSRDLFHLNESTGAITLSTKVGGDTPRLHRLIILGNGPGCI--PAVITVLVTIIKVMMRPPEVVPRFIA
NELKELEPINTPIAFFTIKDPDE--KYKVSCYLDGDGPFRLSPPYNNEYLLETTKPLDFETQQLYEISVVAWNS--EGFH
VKKVVKVQVLDDNDNSPVFSEQLIELSIEEN
>H2LHX6_ORYLA
ELIYPIREELQENVLIGNIPKDLNISHTAATGAYRLDSPLVRVLGNTGEIFTTSRIDREKLCPEDAECSFEIEVVVNDYF
RLIKIKIIVKDTNDNAPMFPSPVINISIPENTLINSRFAIPSATDPDTGPNSVHKYELINQSAFGLDIVETEGEKWPQLI
VQQNLDREQKDTYVMKIKVEDGGSPQKSSTAILQVTVTDVNDNKPVFRENQIEVHIPENSPIGTSVVQLQATDADIGPNA
EIHYVFGTQSPATKRLFALNSTSGLITVQRPLDREETAIHKLSVLASDGSSS--PARATVIINVTDVNDNPPNIDLRYII
SPLSEKDPINTKIALITVSDKDTDINGKVICFIEKDVPFHLKAVYDNQYLLETSALLDYEGTKEYNFKIVASDSGKPSLN
QTALVRVRLEDENDNPPIFTQPVIELAVMEN
>Q4S490_TETNG
--------------------------------------------------------------------------------
-----------------------------------------------------------------------SGSKQAELV
IIKELDREVQESVELILVAWDKGDPPRSGSTSIHVRILDSNDNSPTFEDSSPTLELPEDTARGTTVIRLKATDPDQGLNG
EVAYSLSRHRPEVQRLLAVDPQTAAVSLKAPLDYEVQSSYEVVVEARDRGPNAVPAYCKLHIKLLDVNDNAPRILFIWDR
PGVLEGAPRDTFLSLVMVLDADSGRNGQVKAEIDGSGPFRLKHVQDGSYTIVTNGTLDREKVTHYNITLLARDHGDPPLS
TLGQLTVHVLDENDNAPVFSTSLYKASFEET
>UniRef100_UPI0004626F21
-LDLQIDEEQPAGTVIGDISAGL--PPGASYMYFISVSTDLDIDENTGIVKTARVLDRESRPHYS------F-IAVTPEG
ATVEVRVQVLDINDHAPAFPRPHGALRVPENTPSGSRFPLEPAFDADGGALGTQGYLLKGDKAFRLETRRSEGALQPELV
VAGALDRETRARYMLHLEAFDGGSPPRSSQMALEVQVEDVNDNAPAFNQSRYQALIPENLQPGSSVLRVFASDADEGENG
AVVFEINRRQSDPERYFAIDAATGVIRLNRGLDYELRKVHELVVQARDRALHPEVSTAFVTIQVRDYNDNQPTMTIIFLS
EDVSEGAQPGQFVARISVSDPDYGEYANVNVSLEGEGKFALTTKDSIIYLICVDQMLDREERDAYSLRVTATDAGTPPLR
AESAFVLRVTDVNDNPPLFDTQEYEQSVPEV
>I3J978_ORENI
TIQYQVSEEQPAGTRVGCLADDLRQRDEGSLEDFQVKALPFSVTTRDGVVSTQGRLDREELCRGTDLCEVAFSVLYRGAV
KCLRVHVKVMDLNDHSPSFPNTLQEVEISETASLGKRILLDWAVDPDAGSNSLQNYSLSVNQHFDLDVTVGGGTKQAELV
VVQELDREIQASFDLTLVAWDKGNPPRSGSTLVRVSIQDSNDNSPTFEDSNPTVSLPEDTALGTTVIKLKATDPDQGANG
EVEYSFSKHHPEVQRLFYVDPQTGEVSIRAPLDYEAQSSYEVIVQASDRGPNAIPSYCRLHIKLIDINDNAPRIRLTWTP
ASVLEGAPEDTLLAVVTVSDADSGRNGNVTAQIQQSGPFRLKKMHGNDYMIVTSGSLDREKVMQYNITLFARDSGNPLLS
CVEHLPVYVLDENDNAPVFSTPIYRASFKEN
>UniRef100_UPI00045E4E93
EKNYTIREEMPENVLIGDLLKDLNLSLITSAMQFKLDVPLIRIEEGTGEIFTTGRIDREKLCATDELCFYEVEVAIDEIF
RLVKIRFLIEDINDNAPLFPTTVINISIPENSAINSKYTLPAAIDPDAGINGVQNYELIKQNIFGLDVIETEGEKMPQLI
VQKELDREEKDIYVMKVKVEDGGFPQRSSTAILQVSITDTNDNHPVFKETEIEVSIPENAPVGTSVTQLHATDADIGENA
RIHFSFSNLSNIAKRLFHLNTTTGLITIKEPLDREETPNHKLLVLASDGGLV--PARAMVLVNVTDVNDNVPSIDIRYIV
NPLSENVPFNTKIALITVTDKDADHNGRVTCFTDHEIPFRLRPVFSNQFLLETAAYLDYESTKEYAIKLLAADSGKPPLN
QSAMLFIKVKDENDNAPVFTQSLVTVSIPEN
>UniRef100_UPI0003834846
-----------------------------GEMSFRLNSSLVRVREEDGQLSIGEGLDREQLCGQAPQCVLAFDVVSRERY
RLVHVELEVRDINDNAPRFPRAQMTLEVSESAAPGTRLPLEVAVDEDVGSNSIQSFQVSLNSHFGVEAQTRDGARCADLV
LLQELDRERQPSYTLELVAKDGGSPARSGTATVHVRVLDANDNSPTFAQSSVTVELPEDAPPGSLLLDLDAVDPDEGPNG
EVIYAFSSQPPEARRLFRLDPRSGRLTLEATVDYERTRTYELDVRAQDRGTSPRAATCTVVVRLTDVNDNAPRISISALR
GAVSEAAASESFVALVSASDRDSGANGQVRCSLRGHDHFALQRAYEDSYMIVTTAALDRERIPEYNLTVVAEDLGSPPFK
TVRQYTVRVSDENDNAPLFAKPLYEVAVPEN
>W5MX73_LEPOC
TLKYKVYEEQKVGTVIARLKEDVSDVLSLPSLRFRASTSLLSVREEDGEISIGAKIDREQLCEKNLNCSIEFDVITTEHL
QLFHIEVDVLDINDNSPQFSRSIIAIDISESAAVGTRIPLDSATDPDVAENSLHTYSLSQNNYFTIDVRTRDGAKYAELV
VVRELDREVQSSYELQLMASDKGVPPKSGSTLLKISISDSNDNSPLFEEQSYVIHLQENSPLGSLLIDLNATDPDEGTNG
KVVYSFSSHSPKILETFKINPENGHLTLSKPVDYEASNSYEIDVQAQDLGPNSIPAHCKIIIKVVDVNDNKPEININLMT
QGISEAAPKDTFVALIRVEDKDSGLNGEVICKLHGHGHFKLQKTHEKNYMILTNASLDREKRSEYSLTVIAEDKGIPSLS
TIKHFTVQVQDENDNPPHFEKNRYEIFKSEN
>Q68HB5_RAT
-LRYRLAEEGPADVRIGNVASDLGIVTG--SGEVTFGSEYLKIDNLTGELSTSERIDREKLCQDENECFLDFEVSVQSWV
DLFEGRVIVLDINDNTPTFPSPVLTLTVEENRPVGTLYLLPTATDRDFGRNGIERYELLQEPVFELQVADTDGEKQPQLI
VKGALDREQRDSYELTLRVRDGGDPPRSSQAILRVLITDVNDNSPRFEKSVYEADLAENSAPGTPILQLRATDLDVGVNG
QIEYVFGAATESVRRLLRLDETSGWLSVLHRIDREEVNQLRFTVMARDRGQPPKTDKATVVLNIKDENDNVPSIEIRKIV
ANVAEDVLVDTPIALVQVSDRDQGENGVVTCTVVGDVPFQLKPQNKKKYFLHTSAPLDYETTREFNVVIVAVDSGSPSLS
SNNSLVVKVGDTNDNPPVFGQSVVEVYFPEN
>UniRef100_UPI000440F0D1
VLRYRLAEEGPADVRVGNVAADLGIVAG--SGEVTFGSDYFKIDNITGDLSTNERIDREKLCQDENECFIDFEVSVQSWV
DLFEGKVIILDINDNTPSFPSPVLTLSVEENRPIGTLYLLPTATDRDFGRNGIERYELIQDGVFELQVADTDGEKQPQLI
IKGALDREQRDSYELTLRVRDGGDPARSSQAILRVMITDVNDNSPRFEKSVYEADLPENSSPGAPILQLKAMDADVGVNG
QIEYVFGAATESVRRLLRLDESTGWLSVLHRIDREEVSQLRFTVMARDRGQPPKTDKATMIINIKDENDNVPNIDIRKIV
ANVAEDVVVDTPIALVQVSDRDKGPNGVVTCTVVGDVPFQLKPMNKKKYFLHTSAPLDYEAVQEYNVVIVAVDSGSPSLS
SNNSLIVKVGDINDNPPIFTKSTVEVSFPEN
>UniRef100_UPI00051E37CC
RVVYKVQEEQPPNTLIGSLASDYGFPDMGHLYKLEVGAPYLRVDGKTGDIYTTESIDRESLCQHLHPCLLEFEVSINSSP
RLLEGEIEVLDINDNTPNFASPVIPLSIHENTNIGALFSIPLAMDRDSGPNGVASYELVAQELFGLQVAEDD-EKQPQLI
VMGNLDREQWDSYDLTIKVQDGGNPPRASSALLRITILDMNDNAPKFEKALYEAELSENSPVGHSVLQVKANDSDQGANA
EIDYSFHQASDIVRRLLRLDRTTGLITVQGPIDREDVSILKFSVMAKDKGANPKSARTQVVVTIKDMNDNAPSIEIRGIM
ANISEDVPVETAVALVQVSDRDEGENAVVTCVVAGDVPFQLRQDSKKKYFLQTTTPLDYESVKEYTIEIVAVDSGNPPLS
STNSLKVQVVDVNDNAPVFSQSFTEVAFPEN
>UniRef100_UPI000522603E
-LDLQIDEEQPAGTIIGDISAGLP--PGSAYMYFISVTTDLGIDENTGIIKTARVLDRETRDRYSF-------IAVTPEG
ITVEVNIQVNDINDHAPAFPKQHRTFQIPEHTPIGSRFPLDPAFDADSGLLNTQGYVIKGEQAFRLETRRGNGVLYLDLV
VSNVLDRENRSSYSLLLEAYDGGSPPRSTQMTLDVSIQDINDNAPSFNQSRYHTLISENLKPGSSILQVFASDADEGDNG
DVIYEINRRQSDPDQYFTIDSRTGVIKLNKGLDYEVRKVHELVVQARDKAVHPEVTTAFVTIHVRDYNDNQPTMTIIFLS
EDISEGAQPGQYVARISVSDPDYGEYSNVNVTLEGDGKFALTTKDNIIYLICVDQLLDREERDSYDLRVTATDSGTPPLR
AESAFVLQVMDINDNPPLFDQQEYKQSIPEV
>H2SWQ9_TAKRU
-LKYQTNEEGAPGTVIGTLAKDMSLSLSSSKTNFRMNDSFIRVRESDGELTVGERIDRERICRHTPQCLITFDVVNKDRY
KLIHVAVEIRDINDNSPEFPNKESIVEISENAAVGSRVPLDPAADADVGSNYIQSYQISVNSHFTIDVLLRDGVKYAELV
LMKELDRETQSSYTVDLVATDGGHPFRSGSTKITILVTDFNDNSPVFDQNSFSVTLPEDAPVGTVILNLNAVDADDGLNG
EVVYGFGKQSHEIRQLFQVDHKSGRLTLRSPVDFEEKTTYELDVQATDLGANPSPSLCKIIIHITDVNDNAPEISITPMT
SMISEAADKDSLVALISTQDRDSGVNSQVHCSLYGHDHFKLRQAYEDSYMIVTAASLDRERISEYNLTVMAEDFGSPPMR
KIIQYTIRLSDENDNAPHFARGVTEVSVVEN
>UniRef100_UPI0003D78715
-LRYRLAEEGPADVRIGNVASDLGIVTG--SGEVTFGSEYLKIDNLTGELSTSERIDREKLCQDENECFLDFEVSVQSWV
DLFEGRVIVLDINDNTPTFPSPVLTLTVEENRPVGTLYLLPTATDRDFGRNGIERYELLQEPVFELQVADTDGEKQPQLI
VKGALDREQRDSYELTLRVRDGGDPPRSSQAILRVLITDVNDNSPRFEKSVYEADLAENSAPGTPILQLRATDLDVGVNG
QIEYVFGAATESVRRLLRLDETSGWLSVLHRIDREEVNQLRFTVMARDRGQPPKTDKATVVLNIKDENDNVPSIEIRKIV
ANVAEDVLVDTPIALVQVSDRDQGENGVVTCTVVGDVPFQLKPQNKKKYFLHTSAPLDYETTREFNVVIVAVDSGSPSLS
SNNSLVVKVGDTNDNPPVFGQSVVEVYFPEN
>UniRef100_UPI00051F0943
----SVEEEQRAGTVIANVAKDAGFVLDRQPTAFRVAPHLVDISPGSGLLVTKQKIDRDLLCRQSPKCVISLEV-MSSSM
EICVIKLEIKDLNDNAPSFPTDQIELEISETASPGTRVPLESAYDPDSGSFGVQSYEITPNDLFGLETKTRDGSRFAELV
VEKSLDRETQSHYSYVITALDGGDPPNFGTVELSIRVIDSNDNNPLFEEPAYTVSVPENAPPGTPVIRLNASDPDEGTNG
QVLYSFHSYSERARELFQIDPQSGLITVSGAIDYEEGHVYELDVQAKDLGPNSIPAHCKVTISVQDANDNPPLINLLSVN
SEVSENAPPGYVIALVRVSDRDSGANGRVQCKLLGNVPFRLQ-EYESFSTILVDGRLDREQRDQYNLTIQAKDNGVPSLQ
ATKSFTVKITDENDNHPHFSKPYYQVIVQEN
>UniRef100_UPI0003EC1F09
VLRYRLAEEGPADVRVGNVATDLGIVAG--SGEVTFGSDFFKIDNITGELSTNERIDREKLCQDENECFIDFEVSVQSWV
DLFEGKVIILDINDNTPSFPSPVLTLSVEENRPIGTLYLLPTATDRDFGRNGIERYELIQDNVFELQVADTDGEKQPQLI
IKGALDREQRDSYELTLRVRDGGDPPRSSQAILRVMITDVNDNSPRFEKSVYEADLPENSSPGAPILQLKAADADVGVNG
QIEYVFGAATESVRRLLRLDESTGWLSVLHRIDREEVSQLRFTVMARDRGQPPKMDKATVVLNIKDENDNVPAIEIRKII
ANVAEDVVVDTPIALVQVSDRDQGENGIVTCTVVGDVPFQLKPQNKKKYFLHTSAQLDFETTQEYNVVIVAVDSGSPSLA
SNNSLLVKVGDTNDNPPIFSQNVVEVSFPEN
>UniRef100_UPI0003EAF8C3
NLKYRIYEEQRVGSVIARLSEDVALKLPPSTVRFRANSPLLVVNEDNGEISIGATIDREQLCQKNLNCSIEFDVITTEHL
QLFHIEVEVLDINDNSPQFSRSLIPIEISESAAVGTRIPLDSAFDPDVGENSLHTYSLSANDFFNIEVRTRDGAKYAELI
VVRELDRELKSSYELQLTASDMGVPQRSGSSILKISISDSNDNSPAFEQQSYIIQLLENSPVGTLLLDLNATDPDEGANG
KIVYSFSSHSPKIMETFKIDSERGHLTLFKQVDYEITKSYEIDVQAQDLGPNSIPAHCKIIIKVVDVNDNKPEININLMS
PGIFEGDPIDTFVALVRVQDKDSGLNGEIVCKLHGHGHFKLQKTYENNYLILTNATLDREKRSEYSLTVIAEDRGTPSLS
TVKHFTVQINDINDNPPHFQRSRYEFVISEN
>UniRef100_UPI000441A3EE
TLDLQVDEEMPAGTIIGDISAGLPAGTT-SYMYFISVTTDLDIDENTGIIKTAGVLDRESRDHYS-------FIAVTPDG
ATVEVNIQVNDINDHAPTFSKQRTSLLIPEHTPPGSHFPLEPAFDADSDLLSTQGYAIKGNQAFQLETRRGNGVLHPELV
VSSILDREARSVFTLLLEAYDGGSPPRSSQMTLDVSVQDINDNAPAFNQSRYHTLIPENLLPGSSILQVFAWDADEGDNG
AVVYEINRRQSDPEQYFTIDASTGVIKLNKGLDYELRKVHELVVQARDRAVHPEVSTAFVTIQVRDYNDNQPTMTIIFLS
EDISEGAQPGQFVARISVSDPDYGEYANVNVSLEGEGKFALTTKDNIIYLICVDQMLDREERDSYELRVTATDAGTPPLR
AESAFVLQVTDINDNPPLFDAQEYEQSVPEV
>UniRef100_UPI00051C2776
NLKYRIYEEQRVGSVIARLSEDVALKMPPSAVRFRANSPLLVVRENNGEISIGAKIDREQLCQKNLNCSIEFDVITTEHL
QLFHVEVEVLDINDNSPQFSRALIPIEISESAAVGTRIPLDSAFDPDVGDNSLHTYSLSANDFFSIEVRTRDGAKYAELI
VVKELDRELKSSYELQLTASDKGVPQRSGSSLLKISISDSNDNSPVFEQQSYIIQLLENSPIGTLLIDLNATDPDEGANG
KVVYSFSSHSAKIIETFKIDSETGHLTLLKQVDYEVTKSYEIDAQAQDLGPNSIPAHCKIIIKIVDVNDNKPEISLNLMS
PEISEGSPLDTFVALVRVQDKDSGVNGEIVCKLHGHGHFKLQKTYENNYLILTNATLDREKRSEYSLTVIAEDKGTPSLS
TVKHFTVQVSDENDNPPRFQTNRYEVVILEN
>UniRef100_UPI0003AB61E6
NLKYRIYEEQRVGSVIARLSEDVALKLPPSTVRFRANSPLLVVNEDNGEISIGATIDREQLCQKNLNCSIEFDVITTEHL
QLFHIEVEVLDINDNSPQFSRSLIPIEISESAAVGTRIPLDSAFDPDVGENSLHTYSLSANDFFNIEVRTRDGAKYAELI
VVRELDRELKSSYELQLTASDMGVPQRSGSSILKISISDSNDNSPAFEQQSYIIQLLENSPVGTLLLDLNATDPDEGANG
KIVYSFSSHSPKIMETFKIDSERGHLTLFKQVDYEITKSYEIDVQAQDLGPNSIPAHCKIIIKVVDVNDNKPEININLMS
PGIFEGDPIDTFVALVRVQDKDSGLNGEIVCKLHGHGHFKLQKTYENNYLILTNATLDREKRSEYSLTVIAEDKGTPSLS
TVKHFTVQINDINDNPPHFQRSRYEFVISEN
>I3J5C6_ORENI
ELIYKIKEGLPRGTFIGAIGVDLNLDFSDPPFIFSLSEQYVNLNNTTGELYTSAEIDRETLCADNQGCVLSLDVFVQQYF
QLVKVKILIEDVNDNRPKFPTDEITMSVPENAPINARYAVEQAVDPDLGPHGVQTYWLVNDGTFTLDVEENGGELTPFLI
VTEALDRETQAEYITDIIAEDGGTPPLLGAATLKIVITDVNDNCPQFKESQINVTLHGNTTKGVHLARLHAFDPDLGANA
QISYAYSERPRDTRSLFHLDKITGVIKLAGKIDTGTATFYKLTVLATGPGCI--PAVATVTVHIIKVVTGPPTVIPRYIA
PEIKESEPAFSPIAFFTVKNIDK--NQRVDCYLEGPGPFRLSPLFKNEYLLETTEPLDFERTQEYDLILVANS--TRGIV
IKTFLKVQVLDENDNAPVFQQSLVEISVEEN
>UniRef100_UPI00005BDDA0
QLHYTVQEEQEHGTFVGNIAEDLGLDITLSARGFQTRTPYLDLNLETGVLYVNEKIDREQICKQSPSCVLHLEVFLENPL
ELFRVEIEVLDINDNPPSFPEPDLTVEISESATPGTRFPLESAFDPDVGTNSLRDYEITPNSYFSLDVQTQDGNRFAELV
LEKPLDREQQAVHRYVLTAVDGGQQQRTGTALLTIRVLDSNDNVPAFDQPVYTVSLPENSPPGTLVIQLNATDPDEGQNG
EVVYSFSSHSPRARELFGLSPRTGRLEVSGELDYEESPVYQVYVQAKDLGPNAVPAHCKVIVRVLDANDNAPEISFSTVK
EAVSEGAAPGTVVALFSVTDRDSEENGQVQCELLGDVPFRLKSSFKNYYTIVTEAPLDREAGDSYTLTVVARDRGEPALS
TSKSIQVQVSDVNDNAPRFSQPVYDVYVTEN
>UniRef100_UPI00042AB0FB
QLHYTVQEEQEHGTFVGNIAEDLGLDITLSARRFQTRTPYLDLNLETGVLYVNEKIDREQICKQSPSCVLHLEVFLENPL
ELFRVEIEVLDINDNPPSFPEPDLTVEISESATPGTRFPLESAFDPDVGTNSLRDYEITPNSYFSLDVQTQDGNRFAELV
LEKPLDREQQAVHRYVLTAVDGGQQQRTGTALLTIRVLDSNDNVPAFDQPVYTVSLPENSPPGTLVIQLNATDPDEGQNG
EVVYSFSSHSPRARELFGLSPRTGRLEVSGELDYEESPVYQVYVQAKDLGPNAVPAHCKVLVRVLDANDNAPEISFSTVK
EAVSEGAAPGTVVALFSVTDRDSEENGQVQCELLGDVPFRLKSSFKNYYTIVTEAPLDREAGDSYTLTVVARDRGEPALS
TSKSIQVQVSDVNDNAPRFSQPVYDVYVTEN
>UniRef100_UPI0003447B00
ELIYTIREELPENVPIGNIPKDLNISHIAATGTYRLDAPLVKVSSSTGEIFTTSRIDREKLCAEENECFFELEVVINDFF
RLIKIKIIVKDTNDNAPMFPSPVINISIPENTLINSRFPIPSATDPDTGFNGVQHYELLNQSVFGLDIVETEGEKWPQLI
VQQNLDREQKDTYVMKIKVEDGGTPQKSSTAILQVTVSDVNDNRPVFKEGQVEVHIPENAPVGTSVIQLHATDADIGSNA
EIRYIFGAQAPATKRLFALNNTTGLITVQRSLDREETAIHKVTVLASDGSST--PARATVTINVTDVNDNPPNIDLRYII
SPLSEKDPVNTKIALITVSDKDTDVNGKVICFIEREVPFHLKAVYDNQYLLETSSLLDYEGTKEFSFKIVASDSGKPSLN
QTALVRVKLEDENDNPPIFNQPVIELSVSEN
>UniRef100_UPI0003C4B6F4
EKNYSIREEMPENVLIGDLLKDLNLSLIHKSLKFKLEVPLIRIEEGTGEIFTTGRIDREKLCTLDGRCFYEVEVAVDEIF
RLVKIRFLIEDINDNAPLFPATVINISIPENSAINSRFALPAAIDPDIGINGVQNYQLIKQNVFGLDVIETEGDKMPQLI
VQKELDREEKDTYVMKVKVEDGGFPQKSSTAILQISIADINDNHPVFTESEIEVSIPENAPVGTSVTQLHATDADIGENA
KIHFYFSNLSNIAKRLFHLNSSTGLITIKEPLDREESPNHKLLVLASDGGLM--PARAMVLVNVTDINDNVPSIDIRYII
NPLSENASLNTKIALITVTDKDADHNGRVTCFTDHDVPFRLRPVFSNQFLLETAAFLDYESTKEYAIKLLAADAGKPPLN
QSSMLLIKIKDENDNAPVFTQSFISTSVPEN
>A0A091R249_9GRUI
NLNYSVPEEQGAGTVIGNIGRDARLAAGGPKSTFRVAPHLLDVDGESGLLYTKQRIDREALCRRNAKCQLSLEVF-ANDQ
EICMIKVEIQDLNDNAPAFPSDQVDMDISENAAPGTRFPLTSAHDPDAGDNGLRTYLLTRDDYFSLDVKSRDGTKFPELV
IQKPLDREEQSHHTLVLTALDGGDPPRSGTVQINVRLIDSNDNSPVFEAASYVVELPENAPLGTAVIDLNATDADEGTNG
EVLYSFSGYSERVRDLFSIDPQSGLIRVKGNLDYEESGLIEIDVQARDLGPNPIPAHCKVTVRLIDRNDNAPTIGFVSVR
QGLSEAAPPGTVIALVRVTDRDSGKNGQLQCRVPGAVPFTLEENYDNFYTVVTDRPLDREAQDEYNVTIVARDGGNPPLN
STKSFSVRILDENDNPPRFSKNLYVLQVPEN
>UniRef100_UPI0005569365
NLKYGINEEMKPGSVIGNVTKDALKQGFLQPPYLRVEPRWVELSP-AGILTTQMKIDRDVVCRQNPKCIISLEV-MSNSM
EICVIKVEIEDLNDNAPRFPTSHIDIEISENASPGTRFPLEGASDPDSGIFGVQSYSITPNELFGLEIKTRDGSKIAELV
VQKSLDRETQSHYSYEISAEDGGDPPKIGAVQLNIKVIDSNDNNPVFDESVYTVNVMENSPINTLVIDLNATDPDEGPNG
EVVYTFNSYTEKTRDAFKIDSRTGIITVNGILDYETSQIFEIDIQAKDLGPNSIPAHCKVTVNVMDTNDNPPIISLLSLN
TEVSENAQRGYVIALVRVSDKDSGANGKVQCRLQGNVPFRLQ-EYESFSTILVDGRLDREQKDTYNLTIQAEDSGSPPLR
ATKSLVVKVSDENDNPPHFIKPHYQEMVMEN
>UniRef100_UPI00034FF61E
-LRYRLAEEGPADVRIGNVASDLGIVTG--SGEVTFGSEYLKIDNLTGELSTSERIDREKLCQDENECFLDFEVSVQSWV
DLFEGRVIVLDINDNTPTFPSPVLTLTVEENRPVGTLYLLPTATDRDFGRNGIERYELLQEPVFELQVADTDGEKQPQLI
VKGALDREQRDSYELTLRVRDGGDPPRSSQAILRVLITDVNDNSPRFEKSVYEADLAENSAPGTPILQLRAADLDVGVNG
QIEYVFGAATESVRRLLRLDETSGWLSVLHRIDREEVNQLRFTVMARDRGQPPKTDKATVVLNIKDENDNVPSIEIRKIV
ANVAEDVLVDTPIALVQVSDRDQGENGVVTCTVVGDVPFQLKPQNKKKYFLHTSAPLDYESAREFNVVIVAVDSGSPSLS
SNNSLVVKVGDTNDNPPVFGQSVVEVYFPEN
>H2M7M3_ORYLA
--IYKLSEEQPPNTLIGSLAADLGLPDSGHLYKLEVGSPYLRVDSKTGEIYTTEPIDRETLCREDDKCFLEFEVSITDMV
KLIEGIIEVLDINDNTPQFSSPILTLSIPENTHTGTLFSIPVAVDRDSGSNGVAEYALSANQLFGLQVAEDD-EKIPQVI
VIGNLDREKKDSYDLNIRVVDGGKPPRASSALLRITVTDQNDNAPKFEKNQYEAELPENSPPGHSVLQVRANDADTGANG
DIDYSLHQASDTVQRLLRIDRSTGIIYVKGLVDREEDNLLKFYVVARDRGPNSKSSKAQVTISIKDQNDNAPAIEIRGIV
ANISEDMPIGTPVALVQVSDRDEGENAVVTCVVAGDVPFQLRPDRKRKYFLQTTTLLDYERIKDYRIEIVAVDSGNPALS
STNSLKVQVTDINDNTPSFSPALLEVNFAED
>UniRef100_UPI00042CB4BD
ELIYTIREELPENVPIGNIPKDLNISHIAATGTYRLDAPLVKVSSSTGEIFTTSRIDREKLCAEENECFFELEVVINDFF
RLIKIKIIVKDTNDNAPMFPSPVINISIPENTLINSRFPIPSATDPDTGFNGVQHYELLNQSVFGLDIVETEGEKWPQLI
VQQNLDREQKDTYVMKIKVEDGGTPQKSSTAILQVTVSDVNDNKPVFKEGQVEVHIPENAPVGTSVIQLHATDADIGSNA
EIRYIFGAQAPATKRLFALNNTTGLITVQRSLDREETAIHKVTVLASDGSST--PARATVTINVTDVNDNPPNIDLRYII
SPLSEKDPVNTKIALITVSDKDTDVNGKVICFIEREVPFHLKAVYDNQYLLETSSLLDYEGTKEFSFKIVASDSGKPSLN
QTALVRVKLEDENDNPPIFNQPVIELSVSEN
>G3NJ15_GASAC
TIRYQTSEEDAPGTIIGNLAKDMSLSLSSSKTNFRMNDSFIRVRESNGELTVGERIDRERICRHTPLCLVTFDVVHSDRY
RLIHVQVEIKDINDNSPEFPNKEYVVEISENAAAGSRIPLDPAADADVGSNYIQSYQISVNSHFTIDVLLRDGVKYAELV
LMKELDRETQSSYTVELVATDGGNPYRSGSTKITIKVTDFNDNSPVFDQSSFSVSLPEDAPVGAFILDLNAVDADEGSNG
EVVYGFGKQSHEIRELFRVDNKSGRLTLRSALDFEDKDTYELDVQATDLGPNPTPSVCKIIIHVTDVNDNVPEISITPMT
SIISEAAERDSLVALISTLDRDSGVNGQVHCTLYGHDHFKLRQAYGDSYMIVTAAALDRERISEYNLTVMAEDFGSPALR
KITQYTIRLSDENDNAPHFTKAVYEVSVAEN
>G3Q382_GASAC
QLHYSLPEEQEPGSVVGNIAEDLGLDITLSARRFQTRTPYLEVNLENGALLVKEKIDREEICKQTTPCLLHLEVFLENPL
ELFRVEIEVMDINDNPPSFPETDISVEISESAIPGTRFPVENAFDPDVGTNALSTYAITNNNYFYLDVQTQDGNKFAELV
LEKPLDREQQAVHRYVLTAVDGGIPQRTGTALLVVKVLDSNDNAPTFDQSVYSVNLRENSPLSTLIIQLNATDVDEGQNG
EIVYSFSSHAPRIKDLFNIDARSGRIEVAGEVDFEESNTHQIYIQAKDLGANAVPAHCKVLVKLVDVNDNTPEIGFSTVT
ESVSEQDAPGTVIALFSVSDRDSGENGHMSCEILGDVPFKLKSSFKNYYTIVTDGPLDRENTDSYTITVVAKDKGQPSLA
TSKSIKVHVSDENDNAPRFTQVVYDVYVTEN
>UniRef100_UPI0003AB5FFF
ELIYTIREELPENVPIGNIPKDLNISHIAATGTYRLDAPLVKVSSSTGEIFTTSRIDREKLCAEENECFFELEVVINDFF
RLIKIKIIVKDTNDNAPMFPSPVINISIPENTLINSRFPIPSATDPDTGFNGVQHYELLNQSVFGLDIVETEGEKWPQLI
VQQNLDREQKDTYVMKIKVEDGGTPQKSSTAILQVTVSDVNDNRPVFKEGQVEVHIPENAPVGTSVIQLHATDADIGSNA
EIRYIFGAQAPATKRLFALNNTTGLITVQRSLDREETAIHKVTVLASDGSST--PARATVTINVTDVNDNPPNIDLRYII
SPLSEKDPVNTKIALITVSDKDTDVNGKVICFIEREVPFHLKAVYDNQYLLETSSLLDYEGTKEFSFKIVASDSGKPSLN
QTALVRVKLEDENDNPPVFNQPVIELSVSEN
>UniRef100_UPI0004BF2A0F
TVQYRVLEEVPPGTVIGTLAQHLEGDESETADTFQLGRFPLHVGSGDGVLSTAGRVDREQLCRHSDPCWVSFNVLAARNL
ALIHVEVQVLDINDHAPRFPMPQLELEMSESASLQTRIPLDRALDADAGPNARCSYALSSSEHFALEVISSDGTRHAELV
VVKEVDRELHSSFDLVLTATDQGEPPKSGTALIKVIVLDSNDNSPIFAESSLTVEVWEDALPGTLLVTVTATDPDQGPNG
EIEYSLSRHPPEVLSAFAIDARTGSLSLRHPLDYEETHTYELDVQARDLGANPIPAHCKILIKVLDVNDNAPEVHVTWAA
RALSEALPKDSFVALVTASDPDSGSNGQVHCSLSQYEHFRLKKTNSHSYVLMTNATLDRELQDEYNLTLVVRDHGDLSLA
VLKHLTICISDVNDNAPSFEKATYEVAVAEN
>UniRef100_UPI00022B0616
TIQYQVSEEQPAGTRVGCLADDLRQRDEGSLEDFQVKALPFSVTTRDGVVSTQGRLDREELCRGTDLCEVAFSVLYRGAV
KCLRVHVKVMDLNDHSPSFPNTLQEVEISETASLGKRILLDWAVDPDAGSNSLQNYSLSVNQHFDLDVTVGGGTKQAELV
VVQELDREIQASFDLTLVAWDKGNPPRSGSTLVRVSIQDSNDNSPTFEDSNPTVSLPEDTALGTTVIKLKATDPDQGANG
EVEYSFSKHHPEVQRLFYVDPQTGEVSIRAPLDYEAQSSYEVIVQASDRGPNAIPSYCRLHIKLIDINDNAPRIRLTWTP
ASVLEGAPEDTLLAVVTVSDADSGRNGNVTAQIQQSGPFRLKKMHGNDYMIVTSGSLDREKVMQYNITLFARDSGNPLLS
CVEHLPVYVLDENDNAPVFSTPIYRASFKEN
>UniRef100_UPI000535948F
NLNYSVPEEQGAGTVIGNIGRDARLAAG----LFRVAPHLLDVDGESGLLYTKQRIDREALCRRSTKCQLSLEVF-ANDQ
EICMIKVEIQDLNDNAPSFPSDQVDMDISENAAPGTRFPLTSAHDPDAGDNGLRTYLLTRDDYFSLDVKSRDGTKFPELV
IQKPLDREEQSHHTLVLTALDGGDPPRSGTVQINVRLIDSNDNSPIFEAASYVVELPENAPLGTAVIDLNATDADEGTNG
EVLYSFSGYPERVRDLFSIDPQSGLIRVKGNLDYEESGLIEIDVQARDLGPNPVPAHCKVTVRLIDRNDNAPTIGFVSVR
QGLSEAAPPGTVIALVRVTDRDSGKNGQLQCRVPGAVPFTLEENYDNFYTVVTDRPLDREAQDEYNVTIVARDGGNPPLN
STKSFSVRILDENDNPPRFSKNLYVLQVPEN
>G3UJS1_LOXAF
ELIYTIREELPENVPIGNIPKDLNISHIAATGTYRLDAPLVKVSSSTGEIFTTSRIDREKLCAEENECFFELEVVINDFF
RLIKIKIIVKDTNDNAPMFPSPVINISIPENTLINSRFPIPSATDPDTGFNGVQHYELLNQSVFGLDIVETEGEKWPQLI
VQQNLDREQKDTYVMKIKVEDGGTPQKSSTAILQVTVSDVNDNRPVFKEGQVEVHIPENAPVGTSVIQLHATDADVGSNA
EIRYIFGAQAPATKRLFALNNTTGLITVQRSLDREETAIHKVTVLASDGSST--PARATVTINVTDVNDNPPNIDLRYII
SPLSEKDPVNTKIALITVSDKDTDVNGKVICFIEREVPFHLKAVYDNQYLLETSSLLDYEGTKEFSFKIVASDSGKPSLN
QTALVRVKLEDENDNPPIFNQPVIELSVAEN
>B5TR11_XENLA
-AQYYIDEEEPPGTVIAVLSQHSIFNTTIPATNFRLNNSLIGVRESDGQLSIMERIDREQICRQSLHCNLALDVVSKGHF
KLLNVKVEVRDINDHSPHFPSEIMHVEVSESASVGTRIPLEIAIDEDVGSNSIQNFQISNNSHFSIDVLTRDRVKYADLV
LMRELDREIQPTYIMELLAMDGGVPSLSGTAVVNIRVLDFNDNSPVFERSTIAVDLVEDAPLGYLLLELHATDDDEGVNG
EIVYGFSTLSQEVRQLFKINSRTGSVTLEGQVDFETKQTYEFEVQAQDLGPNPLTATCKVTVHILDVNDNTPAITITPLT
TVIPETATKENFIALISTTDRDSGSNGQVRCTLYGHEHFKLQQAYEDSYMIVTTSTLDRENIAEYTLTVVAEDLGFPSLK
TKKYYTVKVSDENDNAPVFSKPQYEASILEN
>UniRef100_UPI00020AF389
EKNYTIREEMPENVLIGDLLKDLNLSLITSAMQFKLDVPLIRIEEDTGEIFTTGRIDREKLCARDEHCFYEVEVAIDEIF
RLVKIRFLIEDINDNAPLFPATVINISIPENSAINSKYTLPAAVDPDVGINGVQNYELIKQNIFGLDVIETEGDKMPQLI
VQKELDREEKDTYVMKVKVEDGGFPQRSSTAILQVSVTDTNDNHPVFKETEIEVSIPENAPVGTSVTQLHATDADIGENA
KIHFSFSNLSNIARRLFHLNATTGLITIKEPLDREETPNHKLLVLASDGGLM--PARAMVLVNVTDVNDNVPSIDIRYIV
NPLSENIPLNTKIALITVTDKDADHNGRVTCFTDHEIPFRLRPVFSNQFLLETAAYLDYESTKEYAIKLLAADAGKPPLN
QSAMLFIKVKDENDNAPVFTQSFVTVSIPEN
>A0A093PJ35_9PASS
NLNYSVPEEQGAGTVIGNIGRDARLAAGGPKSTFRVAPHLLDVDGESGLLYTKQRIDREALCRRSTKCQLSLEVF-ANDQ
EICMIKVEIQDLNDNAPSFPSDQVDMDISENAAPGTRFPLTSAHDPDAGDNGLRTYLLTRDDYFSLDVKSRDGTKFPELV
IQKPLDREEQSHHTLVLTALDGGDPPRSGTVQINVRLIDSNDNSPIFEAASYVVELPENAPLGTAVIDLNATDADEGTNG
EVLYSFSGYPERVRDLFSIDPQSGLIRVKGNLDYEESGLIEIDVQARDLGPNPIPAHCKVTVRLIDRNDNAPTIGFVSVR
QGLSEAAPPGTVIALVRVTDRDSGKNGQLQCRVPGAVPFTLEENYDNFYTVVTDRPLDREAQDEYNVTIVARDGGNPPLN
STKSFSVRILDENDNPPHFSKNLYVLQVPEN
>H2V4B4_TAKRU
ELIYKIKEGLPKGTYIGAIGPDLNLDFTDPPFSFSFSEQYVILNNTTGELYTSAEIDREALCPEQWGCVLPLDVFVQQYF
QLVKVKIVIQDVNDNRPKFPVDEISITIPENALVNARYAVEQAVDPDLGSHGVQTYWLVNDGVFTLDVEENGGELTPFVI
VTDALDRETQAEYITDIIAEDGGTPPLLGAATLKIVIADVNDNCPQFTESQINVTLHGNASKGTHLARLHAFDPDLGANA
QISYAYSERPKDTRSLFHLDRITGVIKLARKTDTGTATFYKLTVLANGPGCI--PAVATIHVNIIKVVTGPPAVITRYIA
PEIKESEPAFSPIAFFTIKNI--AMNQRVECFLEGTGPFRLTPLLRNEYLLETTENLDYEKTQEYELIVVART--TQDIV
IETFLKVQVLDENDNAPVFEKSLVKISIDEN
>W5NE26_LEPOC
NLKYSVDEEERAGTVIANVAKDAKDAGFPRQPSLRVAPHLVDINP-AGLLVTKQKIDRDIFCRQSPKCFISLEV-MSNSM
EICVIKVEIKDSNDNAPSFPTDHIDLEISETAAPGTRIPLEGANDPDSGIFGVQTYEITPNDLFGLEIKTRDGSRFAELV
VEKSLDRETQSHYSYMITALDGGEPPNFGSVELNIKVIDSNDNNPVFDEPVYTVNVMENSPINTVVIDLNATDPDEGTNG
EVVYSFNSYSEKTREVFKIDSRTGVITVSGVLDFETMNIYEIDVQAKDLGPNSIPAHCKVTVNVMDMNDNVPVINLLSVN
SEVSENAPLGYVIALVRVSDRDSGANGRVQCRLQGSVPFRLQ-EYESFSTILVDGRLDREQRDTYNLTIQAEDSGIPSLK
TTKSFTVKITDENDNHPHFSKPIYQVIVQEN
>UniRef100_UPI0003D0B27B
NLKYSVEEEQRAGTVIANVAKDARFVLDRQPAAFRVAPHLVDINPGSGLLVTKQKIDRDLLCRQSPKCVISLEV-MSSSM
EICVIKLEIKDLNDNAPSFPTDQIELEISETASPGTRVPLESAYDPDSGSFGVQSYQITPNDLFGLETKIRDGSRFAELV
VEKSLDRETQSHYSYLITALDGGDPPNLGTVELSIRVIDSNDNNPLFEELAYTVSVPENAPPGTPLLRLNASDPDEGTNG
QVLYSFHSYSERARDLFQIDPQSGLITVSGAIDYEEGHVYELDVQAKDLGPNSIPAHCKVTVTVQDANDNPPLINLLSVN
SEVSENAPPGYVIALVRVSDRDSGANGRVQCKLLGNVPFRLQ-EYESFSTILVDGRLDREQRDQYNLTIQAKDNGIPSLQ
ATKSFTVKITDENDNHPHFSKPYYQVIVQEN
>A0A091F8N1_CORBR
---YRLAEEGPADIRIGNVASDLGIVTG--SGEVTFGSDYLKIDNMTGELSTTERIDREKLCQDENECFLDFEVSVQSWV
DLFEGRVIILDINDNTPTFPSPVLTLTVEENRPVGTLYLLPTATDRDFGRNGIERYK------------------QPQLI
VKGALDREQRDSYELSLRVRDGGDPARSSQAILRVLITDVNDNSPRFEKSVYEADLAENSSPGTPILQLRATDLDVGVNG
QIEYVFGAATESVRRLLRLDETSGWLSVLHRIDREEVNQLRFTVMARDRGQPPQTDKATVVLNIRDENDNVPTIDIRKIV
ASVAEDVLVDTPIALVQVSDRDQGENGVVTCTVVGDVPFQLKPQNKRKYFLHTSAPLDYEAVRDYNVVIVAVDSGSPSLS
SNNSLLVRVGDTNDNPPMFSQAVLEVSFPEN
>UniRef100_UPI0005151CBF
NLKYRIYEEQRVGSVIARLSEDVADVLLPSSVRFRANSPLLVVREDNGEISIGAKIDREQLCQKNLNCSIEFDVITTEHL
QLFHVEVEVLDINDNSPQFSRALIPIEISESAAVGTRIPLDSAFDPDVGDNSLHTYSLSANDFFSIEVRTRDGAKYAELV
VVRELDRELKSSYELQLTASDKGVPQRSGSSLLKISISDSNDNSPVFEQQSYIIQLLENSPIGTLLIDLNATDPDEGANG
KVVYSFSSHSAKIIETFKIDSEKGHLTLLKQVDYEVTKSYEIDAQAQDLGPNSIPAHCKIIIKVVDVNDNRPEINLNLMS
PEISEGSPLDTFVALVRVQDRDSGMNGEIVCRLHGHGHFKLQKTYENNYLILTNATLDREKRAEYSLTVIAEDKGTPSLS
TVKHFTVQISDENDNPPRFQTNRYEVVILEN
>UniRef100_UPI00038C1691
NLKYSVEEEQRAGTVIANVAKDARFAMDRQASTFRVAPHLVDINPSSGLLVTKQKIDRDLLCRQNPKCIISLEV-MSSSM
EICVIKVEIKDLNDNAPSFPTAQIELEISEAASPGTRIPLDSAYDPDSGSFGVQTYELTPNELFGLEIKTRDGSRFAELV
VEKNLDRETQSHYNFRITALDGGDPPHMGTAGLSIKVTDSNDNNPVFGESSYSVSVPENSPPNTPVIRLNASDPDEGTNG
QVIYSFYGYNDHTRELFQIDPHSGLVTVTGALDYEEGQVYELDVQAKDLGPNSIPAHCKVTVSILDTNDNPPIINLLSVN
SEVSESAPPGYVIALVRVSDRDSGLNGRVQCRLLGNVPFRLQ-EYESFSTILVDGRLDREQHDQYNLTIQARDSGVPTLQ
SAKSFTVRITDENDNHPHFSKPYYQVIVQEN
>V4BXV2_LOTGI
---YTLLEEKPKGFFIGKISDNVDLPLVTESLRYSFHSAFFNLT-KDGLLYTSKQLDREDLCGFMDTCILEAEIAINQFF
RKEKLTVILQDINDHSPTFSSDSITLKISEAVSVNSSFILESALDRDVGENSLQGYNLVSTDNFGIRVTKTDGGTVVSLV
VLRPLDHEERHFYEIVIVAKDGANPPNTGALSVNISVVDVNDNPPVFAAQKYNTTVNESAPINTSVTQVKATDRDSGINN
VSQYRFSPLPRDVKKYFHLDKSSGKITVSKSLHPIQGQTMQFIVECLDGGSPPLVAQAQVTINVEDSTNNPPSINLNLFE
NAVSENASPGLTVGHVAVLDPDSDQNGLVRCSLFGD-SFDIQGLGLNEYRVIVARKLDRERKATHKIVLTCKDAGKPQLN
DTISFQIKIRDENDHAPIFRQMKYTGNISEN
>UniRef100_UPI00034FABA9
EKNYTVREEMPENVLIGDLLKDLNLSLITSPMQFKLDVPLIRIEESTGEIFTTGRIDREKLCAIDSRCFYEVEVAVDEIF
KLVKIRFLIEDINDNAPLFPATVINISIPENSAINSRYPLPVAIDPDIGINGVQNYQLIKQNSFGLDVTETEGDKMPQLI
VQKELDREEKDTYVMKVKVEDGGFPQRSSTAILQVSVSDTNDNHPVFKEQEIEVSIPENAPVGTSVTQLHATDADIGENA
KIHFYFSNLSNMAKRLFHLNTTTGLITIKEPLDREEAPSHKLLVLASDGGSM--PAKATVLVNITDVNDNVPSIDIRYII
NPLSENAPLNTKIALITVTDKDAEHNGRVTCFTDHEVPFRLRPVFSNQFLLETAAYLDYESTREYAIKLLAADAGKPPLN
QSSMLLIKVKDENDNAPIFTQPFISLSVPEN
>H2RBJ6_PANTR
QLHYTVQEEQEHGTFVGNIAEDLGLDITLSARGFQTRTPYLDLNLETGVLYVNEKIDREQICKQSPSCVLHLEVFLENPL
ELFQVEIEVLDINDNPPSFPEPDLTVEISESATPGTRFPLESAFDPDVGTNSLRDYEITPNSYFSLDVQTQDGNRFAELV
LEKPLDREQQAVHRYVLTAVDGGQQQRTGTALLTIRVLDSNDNVPAFDQPVYTVSLPENSPPGTLVIQLNATDPDEGQNG
EVVYSFSSHSPRARELFGLSPRTGRLEVSGELDYEESPVYQVYVQAKDLGPNAVPAHCKVLVRVLDANDNAPEISFSTVK
EAVSEGAAPGTVVALFSVTDRDSEENGQVQCELLGDVPFRLKSSFKNYYTIVTEAPLDREAGDSYTLTVVARDRGEPALS
TSKSIQVQVSDVNDNAPRFSQPVYDVYVTEN
>UniRef100_UPI00046B34F2
NLKYSVEEEQRAGTVIANVAKDARFALDRQASAFRVAPHLVDINPSSGLLVTKQKIDRDLLCRQSPKCIISLEV-MSSSM
EICVIKVEIKDLNDNAPSFPAAQIELEISEAASPGTRIPLDSAYDPDSGSFGVQTYELTPNELFGLEIKTRDGSRFAELV
VEKSLDRETQSHYSFRITALDGGDPPHMGTVGLSIKVTDSNDNNPVFGESTYAVSVPENSPPNTPVIRLNASDPDEGTNG
QVVYSFYGYNDRTRELFQIDPHSGLVTVTGALDYEEGHVYELDVQAKDLGPNSIPAHCKVTVSVLDTNDNPPVINLLSVN
SEVSESAPPGYVIALVRVSDRDSGLNGRVQCRLLGNVPFRLQ-EYESFSTILVDGRLDREQHDQYNLTIQARDGGMPMLQ
SAKSFTVRITDENDNHPHFSKPYYQVIVQEN
>UniRef100_UPI0001D5792D
ELIYTIREELPENVPIGNIPKDLNISHIAATGTYRLDAPLVKVSSSTGEIFTTSRIDREKLCAEENECFFELEVVINDFF
RLIKIKIIVKDTNDNAPMFPSPVINISIPENTLINSRFPIPSATDPDTGFNGVQHYELLNQSVFGLDIVETEGEKWPQLI
VQQNLDREQKDTYVMKIKVEDGGTPQKSSTAILQVTVSDVNDNKPVFKEGQVEVHIPENAPVGTSVIQLHATDADIGSNA
EIRYIFGAQAPATKRLFALNNTTGLITVQRSLDREETAIHKVTVLASDGSST--PARATVTINVTDVNDNPPNIDLRYII
SPLSEKDPVNTKIALITVSDKDTDVNGKVICFIEREVPFHLKAVYDNQYLLETSSLLDYEGTKEFSFKIVASDSGKPSLN
QTALVRVKLEDENDNPPIFNQPVIELSVSEN
>UniRef100_UPI000496CBBA
ELIYPIREELQENVLIGNIPKDLNISHMAATGTYRLDNPLVRVLSSTGEIFTTSRIDREKLCPEDSECSFEIEVVINDYF
RLIKIKIIVRDTNDNAPMFPSPVINISIPENTLINSRFAIPSATDPDTGPNSVHKYELINQSAFGLDIVETEGEKWPQLI
VQQNLDREQKDTYVMKIKVEDGGNPQKSSTAILQVTVTDVNDNRPVFKENQMEVHIPENSAIGTSVVQLVATDADIGANA
EIRYMFGTQSPATKRLFALNSTSGLITVQRPLDREETAIHKLSVLASDGSSS--PARATVTINVTDVNDNPPNIDLRYII
SPLSEKDPINTKIALITVSDKDTDINGKVICFIEKDVPFHLKAVYDNQYLLETSALLDYEGTKEYNFKIVASDSGKPSLN
QTALVRVRLEDENDNPPIFTQPVIELAVMEN
>UniRef100_UPI0002A4C566
ELIYPIREELQENVLIGNIPKDLNISHTAATGAYRLDSPLVRVLGNTGEIFTTSRIDREKLCPEDAECSFEIEVVVNDYF
RLIKIKIIVKDTNDNAPMFPSPVINISIPENTLINSRFAIPSATDPDTGPNSVHKYELINQSAFGLDIVETEGEKWPQLI
VQQNLDREQKDTYVMKIKVEDGGSPQKSSTAILQVTVTDVNDNKPVFRENQIEVHIPENSPIGTSVVQLQATDADIGPNA
EIHYVFGTQSPATKRLFALNSTSGLITVQRPLDREETAIHKLSVLASDGSSS--PARATVIINVTDVNDNPPNIDLRYII
SPLSEKDPINTKIALITVSDKDTDINGKVICFIEKDVPFHLKAVYDNQYLLETSALLDYEGTKEYNFKIVASDSGKPSLN
QTALVRVRLEDENDNPPIFTQPVIELAVMEN
>UniRef100_UPI0002C2F92A
-LRYRLAEEGPADVRIGNVASDLGIVTG--SGEVTFGSEYLKIDNLTGELSTSERIDREKLCQDENECFLDFEVSVQSWV
DLFEGRVIVLDINDNTPTFPSPVLTLTVEENRPVGTLYLLPTATDRDFGRNGIERYELLQEPVFELQVADTDGEKQPQLI
VKGALDREQRDSYELTLRVRDGGDPPRSSQAILRVLITDVNDNSPRFEKSVYEADLAENSAPGTPILQLRAADLDVGVNG
QIEYVFGAATESVRRLLRLDETSGWLSVLHRIDREEVNQLRFTVMARDRGQPPKTDKATVVLNIKDENDNVPSIEIRKIV
ANVAEDVLVDTPIALVQVSDRDQGENGVVTCTVVGDVPFQLKPQNKKKYFLHTSAPLDYEATREFNVVIVAVDSGSPSLS
SNNSLIVKVGDTNDNPPVFGQSVVEVYFPEN
>L5JV95_PTEAL
RVVYKVPEEQPPNTLIGSLAADYGFPDVGHLYKLEVGAPYLRVDGKTGDIFTTESIDREGLCQNQEPCILEFEVSINGSP
RLLEGQIEVQDINDNTPNFASPVITLPIPENTNIGSLFSIPVASDRDAGPNGVASYELQAQELFGLQVAEDDG-KQPQLI
VMGNLDRERWDSYDLTIKVQDGGSPPRASSALLRVTVLDTNDNAPKFERPSYEAELSENSPIGHSVIQVKANDSDQGANA
EIDYMFHQAPEVVRRLLRLDRNTGLITVQGPVDREDLSTLRFSVLAKDRGTNPKSARAQVVVTVKDMNDNAPTIEIRGIM
ANISEDVAEETAVALVQVSDRDEGENAAVTCVVAGDVPFQLRQDSKKKYFLQTTTPLDYEKVKDYTIEIVAVDSGNPPLS
STNSLKVQVVDVNDNAPVFTQSVTEVTFPEN
>UniRef100_UPI00053CE041
NLNYSVPEEQGAGTVIGNIGRDARLAAG----LFRVAPHLLDVDGESGLLYTKQRIDREALCRRSAKCQLSLEVF-ANDQ
EICMIKVEIQDLNDNAPAFPSDQVDMDISENAAPGTRFPLTSAHDPDAGDNGLRTYLLTRDDYFSLDVKSRDGTKFPELV
IQKPLDREEQSHHTLVLTALDGGDPPRSGTVQINVRLIDSNDNSPIFEAASYVVELPENAPLGTPVIDLNATDADEGTNG
EVLYSFSGYPERVRDLFSIDPQSGLIRVKGNLDYEESGLIEIDVQARDLGPNPIPAHCKVTVRLIDRNDNAPTIGFVSVR
QGLSEAAPPGTVIALVRVTDRDSGKNGQLQCRVPGAVPFTLEENYDNFYTVVTDRPLDRETQDEYNVTIVARDGGNPPLN
STKSFSVRILDENDNPPRFSKNLYVLQVPEN
>UniRef100_UPI00038C5873
TVKYQVTEEVPPGTVIGKLSRELGREERGQTAAFQVQALPIQVDAEDGLLSTGRRLDREQLCRQRDPCLVSFDVFATGDL
TLIHVEIQVLDINDHQPQFPKGEQELEISESASLHTRIPLDRALDPDTGPNTLYSYTLSPSEHFALDVIMGDETKHAELV
VVKELDREVHSFFDLVLTAYDSGNPPKSGTSLVKVNVLDSNDNSPVFAESSLALEIREDAAPGTLLINLTATDPDQGPNG
EVEFFLGKHPLEVLHTFSVDAKTGQVILRRPLDYEKNPAYEVDVQARDLGPNPIPAHCKVLIKVLDVNDNAPSIHITWAS
QPVSEALPKDSFIALVMADDLDSGNNGLVHCWLNQELHFRLKRTNGNTYMLLTNATLDREQWPRYTLTLLAQDQGPQPLS
TKTQLSIQISDANDNAPVFEKSRYEVSTREN
>UniRef100_UPI000359CEC4
NLKYSVEEEQRAGTVIANVAKDARFALDRQASAFRVAPHLVDINPSSGLLVTKQKIDRDLLCRQSPKCIISLEV-MSSSM
EICVIKVEIKDLNDNAPSFPAAQIELEISEAASPGTRIPLDSAYDPDSGSFGVQTYELTPNELFGLEIKTRDGSRFAELV
VEKSLDRETQSHYSFRITALDGGDPPHLGTVGLSIKVTDSNDNNPVFGESTYSVSVPENSPPNTPVIRLNASDPDEGTNG
QVVYSFYGYNDRTRELFQIDPHSGLVTVTGALDYEEGHVYELDVQAKDLGPNSIPAHCKVTVSVLDTNDNPPIINLLSVN
SEVSESAPPGYVIALVRVSDRDSGLNGRVQCRLLGNVPFRLQ-EYESFSTILVDGRLDREQHDQYNLTIQARDSGVPMLQ
SAKSFTVRITDENDNHPHFSKPYYQVIVQEN
>UniRef100_UPI000462C182
VLRYRLAEEGPADIRIGNVASDLGIVTG--SGEVTFGADYLKIDNMTGELSTTERIDREKLCQDENECFLDFEVSVQSWV
DLFEGRVVILDINDNTPTFPSPVLTLTVEENRPVGTLYLLPTATDRDFGRNGIERYELLQEPVFELQVADTDGEKQPQLI
VKGPLDREQRDAYELSLRVRDGGDPARSSQALLRVLITDVNDNSPRFEKSVYEADLAENSSPGTPILQLRAADADAGVNG
QLEYVFGAATESVRRLLRLDEASGWLSVLHRIDREEVNQLRFSVMARDRGQPPKSDKATVVLNIRDENDNVPAIDIRKIV
ATVGEDVLVDTPVALVQVSDRDQGENGVVTCTVVGDVPFQLKPQNKRKYFLHTSAPLDYEAARDYNVVIVAVDSGSPSLS
SNNSLLVRVADANDNPPVFGQALLELSFPEN
>UniRef100_UPI0003D7209B
-LRYRLAEEGPADVRIGNVASDLGIVTG--SGEVTFGSEYLKIDNLTGELSTSERIDREKLCQDENECFLDFEVSVQSWV
DLFEGRVIVLDINDNTPTFPSPVLTLTVEENRPVGTLYLLPTATDRDFGRNGIERYELLQEPVFELQVADTDGEKQPQLI
VKGALDREQRDSYELTLRVRDGGDPPRSSQAILRVLITDVNDNSPRFEKSVYEADLAENSAPGTPILQLRATDLDVGVNG
QIEYVFGAATESVRRLLRLDETSGWLSVLHRIDREEVNQLRFTVMARDRGQPPKTDKATVVLNIKDENDNVPSIEIRKIV
ANVAEDVLVDTPIALVQVSDRDQGENGVVTCTVVGDVPFQLKPQNKKKYFLHTSAPLDYETTREFNVVIVAVDSGSPSLS
SNNSLVVKVGDTNDNPPVFGQSVVEVYFPEN
>E2C0G8_HARSA
---------------------------------------DLEVIKETGELKTKGPLDRETHPSYS---LLA-------LP
QNIQIVVKVLDENDNAPTFSVDHVDVEFPENSPRDSKRALPPALDPDLDLYTTQSYEIASGDVFRLSQHRGDGVLYLDLQ
SSGSLDREARSRYHLVIEALDGGTPPLRSSLRVNVTVQDVNDNPPTFNQTRYVASVPENATVGTAVLTVNATDADAGENS
RIEYSINRRQSDREEMFRIDAETGLVYVNKVLDFESKERHELVIVARDCGAQPLEASAFLSVRVTDVNDNQPAITVIFLS
DDISESAQPGEFVARIFVNDPDSRTESNASVTLAGEGHFGLTTRDNIIYLVVVERPLDREEKPVYELSVEATDTGTPPLR
AVRTFRLLVTDVNDNAPKFEQETYEAYLLEA
>A0A091D976_FUKDA
NLKYRIYEEQRVGSVIARLSEDVALKLPPSAVRFRAGNSLLVVNENTGEISIGGTIDRERLCQKNLNCSIEFDVITTEHL
QLFHVEVEVLDINDNSPQFSRSLIPVEISESAAVGTRIPLDSALDPDVGENSLHTYSLSANDFFNIEVRTRDGAKYAELI
VVRELDRELQSSYELQLTASDMGVPQRSGSSVLKISISDSNDNSPAFEQQSYIIQLLENSPVGTLLLDLNATDPDEGANG
KIVYSFSSHSPKIIETFKIDPERGHLTLFKQVDYEITKSYEIDVQAQDLGPNSIPAHCKIIINVVDVNDNKPEININLMS
PGIFEGDPIDTFVALVRVQDKDSGPNGEIVCKLHGHGHFKLQQTYENNYLILTNATLDREKRSEYSLTVIAEDKGTPSLS
SVKHFTVQVNDINDNPPRFQRSQYEFVISEN
>UniRef100_UPI0004D07028
RVVYKVPEEQPPNTLIGSLAADYGFPDVGHLYKLEVGAPYLRVDGKTGDIFTTESIDREGLCQNQEPCILEFEVSINGSP
RLLEGQIEVQDINDNTPNFSSPVITLAIPENTNIGSLFPIPLASDRDAGPNGVASYELQAQELFGLQVAEDQEEKQPQLI
VMGNLDRERWDSYDLTIKVQDGGSPPRASSALLRVTVLDTNDNAPKFERPSYEAELSENSPIGHSVIQVKANDSDQGANA
EIDYTFHQAPEVVRRLLRLDRNTGLITVQGPVDREDLSTLRFSVLAKDRGANPKSARAQVVVTVKDMNDNAPTIEIRGIM
ANISEDVAEETAVALVQVSDRDEGENAAVTCVVAGDVPFQLRQDSKKKYFLQTTTPLDYEKVKDYTIEIVAVDSGNPPLS
STNSLKVQVVDVNDNAPVFTQSITEVAFPEN
>UniRef100_UPI00035084D5
-LDLQIDEEQPAGTIIGDISAGLP--PGSAYMYFISVATDLGIDENTGIIKTARVLDRETRDRYSF-------IAVTPEG
ITVEVNIQVNDINDHAPAFPKQHSTFQIPEHTPIGSRFPLDPAFDADSGLLNTQGYVIKGDQAFRLETRRGNGVLYLDLV
VSNVLDRENRSSYSLLLEAYDGGSPPRSTQMMLDISIQDINDNAPTFNQSRYHTLISENLKPGSSILQVFASDADEGENG
DVIYEINRRQSDPDQYFTIDSRTGVIKLNKGLDYEVRKVHELVVQARDKAVHPEVTTAFVTIHVRDYNDNQPTMTIIFLS
EDISEGAQPGQYVARISVSDPDYGEYSNVNVTLEGDGKFALTTKDNIIYLICVDQLLDREERDSYDLRVTATDSGTPPLR
AESTFVLQVVDINDNPPLFDQQEYKQSIPEV
>UniRef100_UPI00048C0042
TVKYQVTEEVPSGTVIGKLSQQLGREDRPRTAAFQVRALPIQVDSENGLLSTARRLDREQLCRQRDPCLVSFDVLAAGEL
ALIHVEVQVLDINDHQPQFPKGQQELEISESASLHTRIPLDRALDPDTGPNTLHSYALSPSEHFALDVIVGDDTKHAELV
VVKELDREVHSFFDLVLTAYDSGSPPKSGTSLVKVNVLDSNDNSPVFAESSLALEVREDAAPGTLLVNLTASDPDQGPNG
EVEFSLGKHPAQVLDTFSIGAKTGQVILRRPLDYERDSAYEVDVQARDLGPNPIPAHCKVLIKVLDVNDNAPSIHITWAS
QPVSEDLPKDSFIALVMAQDLDSGNNGLVHCWLSQGGHFRLQRTNGNTYMLLTNATLDREQWPRYTLTVLAQDQGPQPLS
ADRQLSIEIGDANDNAPVFEKSRYEVSTREN
>UniRef100_UPI000462503A
QLHYTVQEEQEHGAFVGNIAEDLGLDITLSARRFQTRSPYLDLNLETGVLYVSEKIDREQICRQSPSCQLHLEVFLENPL
ELFRVEVEVLDLNDNPPAFPEPDLTVEISESATPGTRFPLESAFDPDVGTNALRTYEITPNAFFSLDVQTQDGNRFAELV
LSKPLDREQQALHRYVLTAVDGGQPQRTGTALLTVRVLDSNDNVPAFEQPVYTVALPENSPPGTLVLQLNASDPDEGQNG
EIIYSFSSHSARARELFGISPRTGRLEVSGELDYEESAVYQVYVQAKDLGPNAVPAHCKVLVRVLDANDNAPEISFSTVK
EAVSEAAAPGTVVALFSVSDRDSEENGQVQCELQGDAPFRLKSSFKNYYTIVTEAPLDREQPEAYTLTVVARDMGRPSLS
ASKSIQVRVSDVNDNAPRFSQPLYQVYVSEN
>W5P883_SHEEP
-----------GGVLIGSLAEDLRLLPSLQSQSFSLSGQYVTLDNRSGELHTSAEIDREALCPSADSCLLLLDVLVQEYF
RFVKVKIAIRDINDNAPRFPISQISVWVPENAPVNTRLAIEHAVDPDMGTNGVQTYRLLDHRMFTLDVEENNGERTPYLI
VMGLLDRETQDQYVSIIIAEDGGSPPLIGSATLTIGISDINDNCPLFTDSQINITVYGNATVGTPIAAVQAVDRDLGNNA
QITYSYSQKPQASKDLFHLNENTGVIKLFSKIGGSVLQTHKLTILANGPGCI--PAVITALVTIIRVIFRPPEIVPRYIA
NELKELEPINTPIAFFTIRDPEG--KYKVSCYLEGEGPFRLLPPYSNEYLLETTKPMDYELQQFYEIAIVAWNS--EGFQ
VKKMIKVQLLDDNDNAPVFLQPLVELTIEEN
>U3IIM1_ANAPL
RVVYKVPEEQPPNTLIGSLASDYGFPDAGHLYKLEVGAPYLRVDGKTGDIYTTESIDRESLCQHLEPCYLEFEVSINNSP
RLLEGQIEVLDINDNTPNFASPVLTLTIPENTNIGALFSIPPAMDRDSGPNGVASYELMAQELFGLQVAEDD-EKQPQLI
VMGNLDREQWDSYDLTIKVQDGGSPPRASSALLRITIVDMNDNAPKFEKALYEAELSENSPVGHSVLQVKANDSDQGANA
EIDYSFHQASDMVRRLLRLDRATGLITVQGPIDREDVSILKFSVMAKDKGANPKSARTQVVVTIKDMNDNAPSIEIRGIM
ANISEDVPVETAVALVQVSDRDEGENAVVTCVVAGDVPFQLRQDSKKKYFLQTTTPLDYESVKDYTIEIVAVDSGNPPLS
STNSLKVQVVDVNDNAPVFSQSFTEVAFPEN
>UniRef100_UPI0003EBF463
TLKYQIYEEQKVGTVIARLKEDVADVLASVPLRFRASSSFFNVREQDGEISIKTKIDREKLCEKNLNCSIQFDVLTTEHL
QLFLIEVEVLDINDNAPQFARAVIPIEISESAAVGARIPLDSATDPDVGENSLYSYALEPNNFFKLDIQSRDGVKYAELV
VLRELDREERSGYELQYTASDRGVPPRTGSTLLKISVTDSNDNSPVFEKSSYVINLPENSPVGTLLIDLNATDADEGTNA
KIVYSFSSHSPKIMETFKINPDSGHLTLIRRVDHETANSYDIDVQAQDMGPNSMPAHCKILVKVVDVNDNKPDISITLMS
SQVSEASPLDTFVALVRVEDLDSGLNGEVECKLHGQGYFKLQKTYENNYMILTNVSLDREKRSEFSLTVVAEDRGTPSLS
TVKHFTVHVTDENDNPPRFEKGQYEIFKSEN
>H2T9F7_TAKRU
-LQYRVWEEQPSGTRVGCLVDDLRQRDEGPFEDFQVRALPFSVGARDGVLATQGRLDREELCRGSDLCEVAFSVLYSGAM
NCLRVRVEVMDQNDHSPQFPNAEQDVEISEIAGLRMRIPLERAVDPDAGPNGLQTYSLSVNRYFALDVTVGEGTKQAELV
IIRELDREVQDSVDLSLVAWDKGDPPRSGSTLIHVRIQDSNDNSPTFEDSAPTVELPENTARGTTIISLKATDPDQGVNG
EVVYSLSKHQPEVQRLIAVDPQTAAVSLKAPLDYEVQTSYEVVVEARDRGPNAIPAYCKLHIKLLDVNDNAPRILADWDR
SSVLEGAPKDTFLSLVTVLDADSGQNGKVKAQIEGSGPFSLKHMQGGNYKIVTNGTLDREQVTWYNLTLLAQDYGDPPLS
SVKHMSVQVVDENDNAPVFSTNIYKASFEET
>H0VS17_CAVPO
TVRYSTFEEDAPGTVIGTLAEDLHMKVA-GDTSFRLNSSLLRVREGDGQLTVGDGLDRERLCGQAPQCVLAFDVVSPEQF
RLVHVEVEVRDVNDHAPRFPRAQIPVEVSEGAAVGTRIPLEVPVDEDVGANGLQTMRLTPNSPFRVELQTRDGAQCADLV
LVQELDRESQATYSLELVAQDGGRPPRSATAALSVRVLDANDHSPAFPQAVAEVELAEDAPVGSLLLDLDAADPDEGPNG
DVVFAFGARPPEARRLFRLDPRSGRLTLAGPVDFERQDTYELDVRAQDRGAGPRATTCKVIVRIRDVNDNAPDISITPLT
SLVPEGAARESLVALVSTSDRDSGANGQVRCALYGHEHFRLQPAYAGSYLVVTAASLDRERIAEYNLTLVAEDRGAPPLR
TVRPYTVRVGDENDNAPLFTRPVYEVSVREN
>M3WXS2_FELCA
NLKYRIYEEQRVGSVIARLSEDVAVKLPPSTVRFRANSPLLVVNEDNGEISIGAKIDREQLCQKNLNCSIEFDVITTEHL
QLFHIEVEVLDINDNAPQFSRSVIPIEISESAAVGTRIPLDSAFDPDVGENSLHTYSLSANDFFSIEVRTRDGAKYAELI
VVRELDRELKSSYELQLTASDMGVPQRSGSSILKISISDSNDNSPAFEQQSYVIQLLENSPVGTLLLDLNATDPDEGANG
KIVYSFSSHSPKIIETFKIDSEKGHLTLFKQVDYEITKSYEIDVQAQDLGPNSIPAHCKIIIKVVDVNDNKPEININLMS
PGIFEGDPIDTFVALVRVQDKDSGLNGEIVCKLHGHGHFKLQKTYENNYLILTNATLDREKRSEYSLTVIAEDKGTPSLS
SVKHFTVQINDINDNPPHFQRSRYEFAISEN
>UniRef100_UPI0003AF54C4
TIQYQVSEEQPAGTRVGCLADDLRQRDEGSLEDFQVKALPFSVTTRDGVVSTQGRLDREELCRGTDLCEVAFSVLYRGAV
KCLRVHVKVMDLNDHSPSFPNTLQEVEISETASLGKRIPLDWAVDPDAGSNSLQTYSLSVNQHFDLDVTVGGGTKQAELV
VVKELDREIQASFDLTLVAWDKGNPPRSGSTLVRVSIQDSNDNSPTFEDSNPTVSLPEDTALGTTVIKLKATDPDQGANG
EVEYSFSKHHPEVQRLFYVDPQTGEVSIRAPLDYEAQSSYEVIVQASDHGPNAIPSYCRLHVKLIDINDNAPRIRLTWTP
ASVLEGAPEDTLLAVVTVSDADSGRNGNVTAQIQQSGPFRLKKMHGNDYMIVTSGSLDREKVMQYNITLFARDSGNPLLS
YVEHLPVYVLDENDNAPVFSTPIYRASFKEN
>W5MTW9_LEPOC
VLRYRLAEEGPADVRIGNVAADLGIVAG--SGEVTFGSDYFKIDNITGELSTNERIDREKLCQDENECFIDFEVSVQSWV
DLFEGKVIILDINDNTPSFPSPVLTLSVEENRPIGTLYLLPTATDRDFGRNGIERYELIQDSVFELQVADTDGEKQPQLI
IKGALDREQRDSYELTLRVRDGGDPPRSSQAILRVLISDVNDNSPRFEKSIYEADLAENSSPGTPILQLKATDLDVGVNG
QIEYVFGAATESVRRLLRLDENSGWLSVLHRIDREEVSQLRFTVMARDRGQPPKMDKATVVLNIKDENDNVPIIDIRKII
ANVAEDVVVDTPIALVQVSDRDQGENGVVTCTVVGDVPFQLKPQNKKKYFLHTSAPLDYEATQEYNVVIVAVDSGSPSLS
SNNSLIVKVGDTNDNPPIFSQNVVEVAFAEN
>UniRef100_UPI0005332D2E
-LRYRLAEEGPADVRIGNVASDLGIVTG--SGEVTFGSEYLKIDNLTGELSTSERIDREKLCQDENECFLDFEVSVQSWV
DLFEGRVIVLDINDNTPTFPSPVLTLTVEENRPVGTLYLLPTATDRDFGRNGIERYELLQEPVFELQVADTDGEKQPQLI
VKGALDREQRDSYELTLRVRDGGDPPRSSQAILRVLITDVNDNSPRFEKSVYEADLAENSAPGTPILQLRAADLDVGVNG
QIEYVFGAATESVRRLLRLDETSGWLSVLHRIDREEVNQLRFTVMARDRGQPPKTDKATVVLNIKDENDNVPSIEIRKIV
ANVAEDVLVDTPIALVQVSDRDQGENGVVTCTVVGDVPFQLKPQNKKKYFLHTSTPLDYETTREFNVVIVAVDSGSPSLS
SNNSLIVKVGDTNDNPPVFGQSVVEVYFPEN
>UniRef100_UPI000383353D
---------------------------------FRVAPHLLDVDGESGLLYTKQRIDREALCRRSTKCQLSLEVF-ANDQ
EICMIKVEIQDLNDNAPAFPSDQVDMDISENAAPGTRFPLTSAHDPDAGDNGLRTYLLTRDDYFSLDVKSRDGTKFPELV
IQKPLDREEQSHHTLVLTALDGGDPPRSGTVQINVRLIDSNDNSPIFEAASYVVELPENAPLGTAVIDLNATDADEGTNG
EVLYSFSGYPERVRDLFSIDPQSGLIRVKGNLDYEESGLIEIDVQARDLGPNPIPAHCKVTVRLIDRNDNAPTIGFVSVR
QTLSEAAPPGTVIALVRVTDRDSGKNGQLQCRVPGAVPFTLEENYDNFYTVVTDRPLDREAQDEYNVTIVARDGGNPPLN
STKSFSVRILDENDNPPRFSKSLYVLQVPEN
>UniRef100_UPI00034F8713
ELTFYIPEEQNEGTYIGSLKTNS-L---SSPLQYKLPSIYFHLDKQTGDLYTTAKLDREHLCPQDNQCFVEIDAFVQEHS
EIAKIKIFILDINDHAPFFTDRIITISVQEDTAVGTIFPIDHASDPDAGQNSILLYHLNSDNVFTLGNN----SQLLSLT
LQQPLDHESKSEYYMDLIASDKGQPPLSGSALIIVQITDVNDNCPVFLTSNMFIILQRNSSVNSTVTQLEAVDEDTGENS
IIQYVYSNRPAESKKLFHLESMTGILRLAAPIPEDSPNNHKLTVLAIGPGCA--PAVATVKLAIQELKRKEPRMEFRVIG
AQVKEDVPINTIIAILEIKDTDYSILR--PVYINGTIPFALKVNSPDTYLLLTSGILDFELEQKYTIQVLGNATFDNLIV
YQASLNVKLEDVNDNAPQFPQSVLEVSVEEN
>UniRef100_UPI000441042F
-VRYRVLEEQRVGTVIGRLLEDAASALSSVSPRFRAGTPLLSVREEDGEISVASRIDREALCAQQPNCTVELDVATTEHL
RLFRVRVDVLDVNDHAPRFARSVVPVEISESAAVGTRVPLDGAWDPDVGENALRSYSLARSEQFRLEVRARDGSRRAELV
VARELDREARASHELQLTAADAGTPPRTGSTLLRIRVLDSNDNSPAFEQQAYAVSVPESAPPGTLLVDLNATDPDEGSNG
KVVYSFGPHPQKILDTFRIDSETGHLTLIKKLDYEASSSYEIDVQAQDMGPNSVPGHCKVVVKVVDVNDNKPRINVNLMS
QGVSEAAPVDTFVALVRVDDSDSGPNGEVTCRLHGHGHFRLQKTYENNYVILTNVSLDREKRSEYSLTVIAEDRGSPSLS
AVKHFTVQLQDENDNPPRFEKGRYEIFKSEN
>UniRef100_UPI00046BC78E
TVKYQVSEEVPSGTVIGKLSQELGWEERRQATAFQVQELPIQVDPADGLLRTVRRLDREQLCRQRDPCLVAFDVFATGDL
ALIHVEIQVLDINDHQPQFPKGKQELEISESASLSTRIPLDRALDPDTGPNTLHSYSLSPSEHFALDVIVGDETKHAELV
VVKELDREIHSFFDLVLTAYDSGDPPKSGTSLIKVNVLDSNDNSPVFAESSLALEIHEDAAPGTLLINLTATDPDQGPNG
EVEFFFSKHPPEVLDTFSIDAKTGQVILRQPLDYEKNPAYEVDVQARDLGPNPIPAHCKVLIKVLDVNDNAPSIHITWAS
QPVSEALPKDSFIALITANDLDSGNNGLVHCWLSQELHFRLKRTNGNTYMLLTNATLDREQWPEYSLTLLAQDQGPQPLS
AEKQLSIQIGDVNDNAPVFEKSRYEVSIREN
>UniRef100_UPI0003316621
ELLYSLNEGLPAGVLIGSLAQDLRLVPPGGRNEFSLSGQYVTLDNRSGELHTSTEIDREALCPSPDSCLLLLDVLVQEYF
RFVKVKIAIRDINDNAPQFPVSQISVWVPENAPINTRLAIEHATDPDVGTNGVQTYRLLDHRMFTLDVEENNGERTPYLI
VMGLLDRETQDQYVSIIIAEDGGSPPLLGSATLTIGISDINDNCPLFAESQINVTVYGNATVGTPIAAVQAVDVDLGVNA
QITYSYSQKPQASKDLFHLDESTGVIKLFSKIGGSVLQTHKLTILANGPGCI--PAVITALVTIIKVIFRPPEIVPRYIA
NELKELEPVNTPIAFFTIRDPEG--KYQVNCYLDGEGPFKLSPPYSNEYLLETTKPLDYELQQLYEVAVVAWNS--EGFH
VKKVLKVQLLDDNDNAPVFPQPLIELTIEEN
>UniRef100_UPI00042CFDC1
EILYSLNEGLPAGVLIGSLAEDLRLLPSLQSQSFSLSGQYVTLDNRSGELHTSAEIDREALCPSADSCLLLLDVLVQEYF
RFVKVKIAIRDINDNAPRFPISQISVWVPENAPVNTRLAIEHAVDPDMGTNGVQTYRLLDHRMFTLDVEENNGERTPYLI
VMGLLDRETQDQYVSIIIAEDGGSPPLIGSATLTIGISDINDNCPLFTDSQINITVYGNATVGTPIAAVQAVDRDLGNNA
QITYSYSQKPQASKDLFHLNENTGVIKLFSKIGGSVLQTHKLTILANGPGCI--PAVITALVTIIKVIFRPPEIIPRYIA
NQLKELEPVNTPIAFFTIRDPEG--KYKVNCYLDGEGPFRLLPPYSNEYLLETTKPMDYELQQFYEIAIVAWNS--EGFQ
VKKMIKVQLLDDNDNAPVFLQPLVELTIEEN
>UniRef100_UPI0005767E91
NLNYSVNEEQGPGTVIGNIAKDAKLGLGGKKSNFRVAPHLIDVDPESGLLYTKQRIDRETLCRRNPKCQLSMEVFA-NDK
EICMIKVDIVDINDNSPTFPSDQIDIDISENAAPGTRFPLTSAHDPDAGDNGLKTYQITRDDYFSLDVKSRDGTKFPELV
IQRPLDREERSHHTLILTATDGGEYPRSGTMQINVKVIDSNDNSPVFEQPSYVVEIPENSPPGKVLIDLNATDPDEGSNG
QVVYSFSGYPDRIRELFSIDSRTGVIKIQGEIDYEENPIIEIDVQAKDLGPNPIPGHCKVTVNVIDRNDNWPSIGFVSVR
QGISEAAPPGTVIALVRVTDKDSGRNGKLQCRVLGNVPFKLEENYDNFYTVVTDRPLDREQQDEYNVTIVAKDNGTPPLN
STKSFTVKILDENDNVPRFTKAVYLLQVPEN
>Q8CAC6_MOUSE
EKNYTVREEMPENVLIGDLLKDLNLSLITTPMQFKLDVPLIRIEEGTGEIFTTGRIDREKLCALDARCFYEVEVAVDEIF
RLVKIRFLIEDINDNAPLFPTTVINISIPENSAINSRYSLPAAIDPDIGINGVQNYQLIKQNIFGLDVIETEGDKMPQLI
VQKELDREEKDTYVMKVKVEDGGFPQRSSTAILQVSVADTNDNHPIFIEKEIEVSIPENAPIGSSVTQLHATDADIGENA
RIHFYFSNLSNIAKRLFHLNTTTGLITVKEPLDREESPSHKLLVLATDGGST--PARATVLVNVTDINDNIPSIDIRYIV
NPLSENAPLNTKIALITVMDKDSEHNGRVTCFTDHEVPFRLRPVFSNQFLLETAAFLDFESTREYAIKLLAADAGKPPLN
QSSMLLIKV----------------------
>F1RM49_PIG
TVKYQVSEEVPAGTVIGKLARELGREERLAGGAFQVQALPIQVDAEDGLLSTGKRLDREQLCRQQDPCLVSFDVLAAGDL
ALIHVEVQVLDINDHQPQFPKGEQELEISESASLSTRIPLDRALDPDTGPNTLHSYTLSPSEHFALDVIVGDETKHAELV
VVKELDREIRSFFDLVLTAYDSGNPPKSGTSLVKVNVLDSNDNSPVFAESSLALEVQEDTAPGTLLINLTATDPDQGPNG
EVEFLLSKHPPEVLDAFSIDAKTGQVILRQPLDYEKNPAYEVDVQARDLGPNPIPAHCKILIKVLDVNDNAPSIHITWAS
QPVSEALPKDSFVALVTANDLDSGDNGLVHCWLSQELHFRLKRTNGNTYMLLTNATLDREQWPLYTLTLLAQDRGPQPLS
AETLLSIQISDANDNAPMFEKSRYQVSTREN
>UniRef100_UPI000440C5D7
VLRYRLAEEGPADVRVGNVAADLGIVAG--SGEVTFGSDYFKIDNITGDLSTNERIDREKLCQDENECFIDFEVSVQSWV
DLFEGKVIILDINDNTPSFPSPVLTLSVEENRPIGTLYLLPTATDRDFGRNGIERYELIQDGVFELQVADTDGEKQPQLI
IKGALDREQRDSYELTLRVRDGGDPARSSQAILRVMITDVNDNSPRFEKSVYEADLPENSSPGAPILQLKAMDADVGVNG
QIEYVFGAATESVRRLLRLDESTGWLSVLHRIDREEVSQLRFTVMARDRGQPPKTDKATMIINIKDENDNVPNIDIRKIV
ANVAEDVVVDTPIALVQVSDRDKGPNGVVTCTVVGDVPFQLKPMNKKKYFLHTSAPLDYEAVQEYNVVIVAVDSGSPSLS
SNNSLIVKVGDINDNPPIFTKSTVEVSFPEN
>UniRef100_UPI00044234E8
NLKYSVEEEQRAGTVIANIAKDAGFVLDRQPTAFRVAPHLVDINPGSGLLVTKQKIDRDLLCRQSPKCVISLEV-MSSSM
EICVIKLEIKDLNDNAPSFPTDQIALEISETASPGTRVPLESAYDPDSGSFGVQSYEITPNDLFGLETKTRDGSRFAELV
VEKSLDRETQSHYSYMITALDGGDPPNFGTVELTIRVIDSNDNNPLFEEPSYTVSVLENAPPGTPVIRLNATDPDEGTNG
QVLYSIHSYSEKARDLFQINPQTGLITVTGAIDYEEGHAYELDVQAKDLGPNSIPAHCKVTVTVQDANDNPPLINLLSVN
SEVSENAPPGYVIALVRVSDRDAGANGRVQCKLLGNVPFRLQ-EYESFSTILVDGRLDREQRDQYNLTIQAKDNGIPSLQ
ATKSFTVKITDENDNHPHFSKPYYQVIVQEN
>UniRef100_UPI0003956254
-LDLQIDEEQPAGTIIGDISAGLPPETS-AYMYFISVSTDLGIDENTGIIKTARVLDRETRDRYSF-------IAVTPEG
ITVEVNIQVNDINDHAPAFPKQHSTFQIPEHTPIGSRFPLDPAFDADSGLLNTQGYTIKGNQAFRLETRRGNGVLYLDLV
VSNVLDRENRSSYSLLLEAYDGGSPPRSTQMTLDVSIQDINDNAPSFNQSRYHTLISENLKPGSSILQVFASDADEGDNG
DVIYEINRRQSDPDQYFTIDARTGVIKLNKGLDYEVRKVHELVVQARDKAVHPEVTTAFVTIHVRDYNDNQPTMTIIFLS
EDISEGAQPGQYVARISVSDPDYGEYSNVNVTLEGDGKFALTTKDNIIYLICVDQLLDREERDSYDLRVTATDSGTPPLR
AESAFVLQVMDVNDNPPLFDQQEYKQSIPEV
>UniRef100_UPI0005403C97
NLKYRIYEEQRVGSVIARLSEDVAFKLPPSAVRFRANSPLLVVSEDNGEISIGAKIDREQLCQKNLNCSIEFDVITTEHL
QLFHIEVEVLDINDNSPQFSRSLIPIEISESAAIGTRIPLDSAFDPDVGENSLHTYSLSANDFFNIEVRTRDGAKYAELI
VVRELDRELKSSYELQLTASDMGVPQRSGSSVLKISIADSNDNSPAFEQQSYILQLLENSPVGTLLLDLNATDPDEGANG
KIVYSFSSHSPKIIETFKIDSERGYLTLFKQVDYEITKSYEIDVQAQDLGPNSIPAHCKIIIKVVDVNDNKPEININLMS
PGVFEGDPIDTFVALVRVQDKDSGLNGEIVCKLHGHGHFKLQKTYENNYLILTNATLDREKRSEYSLTVIAEDKGTPSLS
TVKHFTVQINDINDNPPHFQRSRYEFVISEN
>UniRef100_UPI0005403AC0
--------------------------------------------------------------------------------
--------------------------------------------------------------------------------
--GNLDRERWDSYDLTIKVQDGGSPPRASSALLRVTVLDTNDNAPKFERPSYEAELSENSPIGHSVIQVKANDSDQGANA
EIDYTFHQAPEVVRRLLRLDRNTGLITVQGPVDREDLSTLRFSVLAKDRGANPKSARAQVVVTVKDMNDNAPTIEIXGIM
ANISEDVAEETAVALVQVSDRDEGENAAVTCVVAGDVPFQLRQDSKKKYFLQTTTPLDYEKVKDYTIEIVAVDSGNPPLS
STNSLKVQVVDVNDNAPVFTQSITEVAFPEN
>UniRef100_UPI0003F11FE1
EKNYTVREEMPENVLIGDLLKDLNLSLITSPMQFKLDVPLIRIEEGTGEIFTTGRIDREKLCALDARCFYEVEVAVDEIF
RLVKIRFLIEDINDNAPLFPATVINISIPENSAINSRYALPAAIDPDIGINGVQNYHLIKQSIFGLDVIETEGDKMPQLI
VQKELDREEKDTYVMKVKVEDGGFPQRSSTAILQVNVADTNDNRPVFKENEIEVSIPENAPIGTSVTQLHATDADIGENA
KIHFYFSNLSNIAKRLFHLNTTTGLITIKEPLDREESPNHKLLVLASDGGLM--PARAMVIVNVTDINDNVPSIDIRYII
NPLSENAPLNTKIALITVTDKDADHNSRVTCFTDHDVPFRLRPVFSNQFLLETAAYLDYESTREYAIKLLAADAGKPPLN
QSSMLLVKIKDENDNAPVFTQPFISISVPEN
>UniRef100_UPI0003C1306D
EKNYAVKEELQENVLIGNLRKDLDLTLDSAPLHFKLDIPLVRVEESTGEIFTTGKIDREKLCANEKRCFYEIEVAVDEIF
KLVKIRFLIEDINDNSPLFPSTVINISIPENTAINSRYSVPSAVDPDVGVNGIQHYELLKQNVFGLDIIETEGDKWPQLI
VQQILDREQKDTFVMKIKVEDGGTPPRSSTAILQVTVTDVNDNRPVFKESEIEVSIPENAPIGTSVTQLHATDADLGPNA
RIHFTFSNQTSQAKRLFAIDDNTGLITIKQPLNREETPVHKLVVLASDGSST--PSRATVTVNVTDINDNVPSIDTRYII
NPLSEKAPINTKIALITVTDKDADLNGKITCFTDHDVPFRLKPAFDNQFLLETAAPLDYETTREYAIKIVASDSGKPPLN
QSAMLLIKIKDENDNAPVFTQPVIGISVPEN
>UniRef100_UPI00029DD199
-LRYRLAEEGPADVRIGNVASDLGIVTG--SGEVTFGSEYLKIDNLTGELSTSERIDREKLCQDENECFLDFEVSVQSWV
DLFEGRVIVLDINDNTPTFPSPVLTLTVEENRPVGTLYLLPTATDRDFGRNGIERYELLQEPVFELQVADTDGEKQPQLI
VKGALDREQRDSYELTLRVRDGGDPPRSSQAILRVLITDVNDNSPRFEKSVYEADLAENSAPGTPILQLRAADLDVGVNG
QIEYVFGAATESVRRLLRLDETSGWLSVLHRIDREEVNQLRFTVMARDRGQPPKTDKATVVLNIKDENDNVPSIEIRKIV
ANVAEDVLVDTPIALVQVSDRDQGENGVVTCTVVGDVPFQLKPQNKKKYFLHTSTPLDYEATREFNVVIVAVDSGSPSLS
SNNSLIVKVGDTNDNPPMFGQSVVEVYFPEN
>Q9Z1B1_MOUSE
QLHYTVQEEQEHGTFVGNIAEDLGLDITLSARRFQTRTPYLDLNLETGVLYVNEKIDREQICKQSPSCVLHLEVFLENPL
ELFRVEIEVLDINDNPPSFPEPDLTVEISESATPGTRFPLESAFDPDVGTNSLRDYEITPNSYFSLDVQTQDGNRFAELV
LEKPLDREQQAVHRYVLTAVDGGQQQRTGTALLTIRVLDSNDNVPAFDQPVYTVSLPENSPPGTLVIQLNATDPDEGQNG
EVVYSFSSHSPRARELFGLSPRTGRLEVSGELDYEESPVYQVYVQAKDLGPNAWPAHCKVLVRVLDANDNAPEISFSTVK
EAVSEGAAPGTVVALFSVTDRDSEENGQVQCELLGDVPFRLKSSFKNYYTIVTEAPLDREAGDSYTLTVVARDRGEPALS
TSKSIQVQVSDVNDNAPRFSQPVYDVYVTEN
>T1EIY6_HELRO
ELVYNVEEETATGTYIGNITKDLSLNQFITRLSFTFNKTCFNLNNETGEISTACRLDRDKICPKAKECFIEFNVAINMKI
KIVKIKIHINDINDNEPVFSPKTIQCSIAENADVNTGTAIPTATDHDSPENGIREYC-DSQTKFKLQCKTTDGGSDLRLI
LTDKLDRETKDCYLLTVLAVDGGTPSKTGSILINITVLDANDNSPVFENSSYAVRVPENTPVGAPILTVKANDIDTGLNG
QVTYEFEKFETKYGSFFSIKPEKGQIYLKNNLDYEETKTFQLYVSARDKGPDAIAVIVSVEVIVQDVNDHSPQIEVKTFS
NEVREDAEIGTFVALLSVIDNDSGPNGKFSCEVND-MTFKLNEVYVTELKVLTARTLDRENQESYDLTFSCVDHGVEPLT
STVPLKVKVEDVNDNDPKFGVNSYVASIREN
>UniRef100_UPI00034F46DD
NLNYSVPDEVGAGTLIGNISKDAKLGIPGRKSNFRVAPHLLDVDQDSGVLYTKQRIDRESLCRRSPKCQLSLEVFA-NDK
EICMIKVDILDINDNSPNFPSEQIDIDISENASPGTRFPLTSAHDPDAGENGLKTYVITRDDFFSLDVKSRDGTKFPELV
IQKELDREEQSHHKLILTALDGGDPPRSATIQINVKVIDSNDNSPVFEALSYMVEIPENSPLGRIVIDLNATDADEGSNG
EVVYSFSGYPDRIRELFSIDSKTGIIQVKGNLDYEENGLIEIDVQARDQGPNPIPKHCKVTVKVIDKNDNAPSISFVSVR
QGISEAAPPGTVIALVRVTDKDSGKNGQLICRVLGNVPFKLEENYDNLYTVVTDRPLDREIQDEYNVTIIARDNGSPPLN
STKSFSVKILDENDNPPHFTKAMYVLQVSEN
>UniRef100_UPI00045DF135
RVVYKVPEEQPPNTLIGSLAADYGFPDVGHLYKLEVGAPYLRVDGKTGDIFTTESIDREGLCQNQDPCILEFEVSINGSP
RLLEGQIEVQDINDNTPNFASPVITLAIPENTNIGSLFPIPLASDRDAGPNGVASYELQAQELFGLQVAEDQEEKQPQLI
VMGNLDRERWDSYDLTIKVQDGGSPPRASSALLRVTVLDTNDNAPKFERPSYEAELSENSPIGHSVIQVKANDSDQGANA
EIEYTFHQAPEVVRRLLRLDRNTGLITVQGPVDREDLSTLRFSVLAKDRGTNPKSARAQVVVTVKDMNDNAPTIEIRGIM
ANISEDVAEETAVALVQVSDRDEGENAAVTCVVAGDVPFQLRQDSKKKYFLQTTTPLDYEKVRDYTIEIVAVDSGNPPLS
STNSLKVQVVDVNDNAPVFTQSVTEVAFPEN
>H3CVP8_TETNG
NLNYSVPEEQGPGTVIGNIAKDARLGPEGKKANFRVAPHLIDVDPQSGLLYTKQRIDRETLCKRNPKCQLSMEVFA-NDK
EICMIKIDIQDINDNSPTFPSDQIDIDISENAVPGTRFPLTSAHDPDAGENGLKTYQITRDDYFSLEVKSRDGSKFPELV
IQRPLDREERSHHTLILSATDGGEYPRSGTMQINVKVIDSNDNSPVFDQPSYVVEIPENSPPGKVLIDLNATDPDEGNNG
QVVYSFSGYPERIRELFSIDSRTGVIKIQGEIDYEESPVIEIDIQAKDLGPNSIPGHCKVTVKVVDRNDNLPSIGFVSVR
QGISEAAPPGTVIALVRVTDKDSGRNGQLQCRVLGNVPFKLEENYDNFYTVVTDRPLDREVQDEYNVTIVAKDNGNPSLN
STKSFTVKILDENDNVPRFTKSVYLLQIPEN
>UniRef100_UPI0003AF4BF4
NLKYRIYEEQRVGSVIARLSEDVAVKLPPSTVRFRANYPLLVVNEDNGEISIGSKIDREQLCQKNLNCSIEFDVITTEHL
QLFHIEVEVLDINDNSPQFSRSLIPIEISESAAVGTRIPLDSAFDPDVGENSLHTYSLSANDFFNIEVRSRDGAKYAELI
VVRELDRELKSSYELQLTASDMGVPQRSGSSILKISISDSNDNSPAFEQQSYIIQLLENSPVGTLLLDLNATDPDEGANG
KIVYSFSSHSPKIIETFKIDSERGHLTLFKQVDYEITKSYEIDVQAQDLGPNSIPAHCKIIIKVVDVNDNKPEISINLMS
PGIFEGDPIDTFVALVRVQDKDSGLNGEIVCKLHGHGHFKLQKTYENNYLILTNATLDREKRSEYSLTVIAEDKGTPSLS
TVKHFTVQINDINDNPPHFQRSRYEFAISEN
>UniRef100_UPI00051BACD1
---YSLNEGLPAGVLXXXXXXXXRPPTAQPPRSFTLGGQYVRLDNRSGELHTSAEIDREALCPSSESCLLLLDVLVQEYF
RLVKVKIAIRDVNDNAPRFPVPHIHLSVPENAPVNTRLAIEHALDPDVGTNGVQTYRLRDNGVFTLDVEENSGERTPYLI
VMGALDREAREEYVTVIVAEDGGTPPLVGSATLTIGISDINDNCPQFSDSQLNVTVYGNSSLGTHVVTVHAVDMDLGSNA
QITYSYSQKPQPSRDLFHLDESTGSITLSSKVDGDTPRLHRLIILGNGPGCI--PAVITVLVTIIKVMMRPPEVVPRFIA
NELKELEPINTPIAFFTIKDPDE--KYKVNCYLDGDGPFRLSPPYNNEYLLETTKPLDYETQQLYEISVVAWNS--EGFH
VNKIIKVQVLDDNDNSPVFSQPLIELSIEEN
>UniRef100_UPI00038C3CA6
-LRYRLAEEGPADVRIGNVASDLGIVTG--SGEVTFGSEYLKIDNLTGELSTSERIDREKLCQDENECFLDFEVSVQSWV
DLFEGRVIVLDINDNTPTFPSPVLTLTVEENRPVGTLYLLPTATDRDFGRNGIERYELLQEPVFELQVADTDGEKQPQLI
VKGALDREQRDSYELTLRVRDGGDPPRSSQAILRVLITDVNDNSPRFEKSVYEADLAENSAPGTPILQLRAADLDVGVNG
QIEYVFGAATESVRRLLRLDETSGWLSVLHRIDREEVNQLRFTVMARDRGQPPKTDKATVVLNIKDENDNVPSIEIRKIV
ANVAEDVLVDTPIALVQVSDRDQGENGVVTCTVVGDVPFQLKPQNKKKYFLHTSAPLDYETTREFNVVIVAVDSGSPSLS
SNNSLVVKVGDTNDNPPVFGQSVVEVYFPEN
>H0V910_CAVPO
EKNYTVREEMPENVLIGDLLKDLNLSLITSPMQFKLDVPLIRIEEGTGEIFTSGRIDREKLCAIDARCFYEVEVAVDEIF
RLIKIRFLIEDINDNAPLFPATVINISIPENSAINSRYALPAAIDPDIGINGVQNYQLIKQNIFGLDVIETEGDKMPQLI
VQRELDREEKDTYVMKVKVEDGGFPQRSSTAILQVSVSDTNDNHPVFREQEIEVSIPENAPIGTSVTQLHATDADIGENA
RIHFYFSNLSNIAKKLFHLNTTTGLITIKELLDREEAPSHKLLVLASDGGSV--PARAIVLVNITDVNDNIPSIDIRYII
SPLSENAPLNTKVALITVTDKDAEHNGRVTCFTDNEVPFRLRPVFSNQFLLETAAYLDYESTREYAIKLLAADAGKPSLN
QSSLLLVKVKDENDNAPVFTQLFISLSVPEN
>PC11X_PANTR
EKNYTIREEMPENVLIGDLLKDLNLSLITTAMQFKLDVPLIRIEEDTGEIFTTGRIDREKLCARDEHCFYEVEVAIDEIF
RLVKIRFLIEDINDNAPLFPATVINISIPENSAINSKYTLPAAVDPDVGTNGVQNYELIKQNIFGLDVIETEGDKMPQLI
VQKELDREEKDTYVMKVKVEDGGFPQRSSTAILQVSVTDTNDNHPVFKETEIEVSIPENAPVGTSVTQLHATDADIGENA
KIHFSFSNLSNIARRLFHLNATTGLITIKEPLDREETPNHKLLVLASDGGLM--PARAMVLVNVTDVNDNVPSIDIRYIV
NPLSENIPLNTKIALITVTDKDADHNGRVTCFTDHEIPFRLRPVFSNQFLLETAAYLDYESTKEYAIKLLAADAGKPPLN
QSAMLFIKVKDENDNAPVFTQSFVTVSIPEN
>UniRef100_UPI0003EDBB1A
--------------------------------------------------------------------------------
------------------------------------------------------KASIQGQSIFGLDVIETEGDKMPQLI
VQKELDREEKDTYIMKVKVEDGGFPQRSSTAILQISVADTNDNSPVFKEDGIEVNIPENAPVGTSVTQLHATDADIGENA
KIHFYFSNLSNIAKRLFHLNTTTGLITVKQPLDREESPNHRLLVLASDGGLM--PARAMVLVNVTDINDNAPSIDIRYII
NPLSENAPLNTKIALITVTDKDADHNGMVTCFTDHEVPFRLRPVFSNQFLLETAAYLDYESTREYAIKLLAADAGKPPLN
QSSMLLVKVKDENDNAPVFTQPFISLSLPEN
>G3H502_CRIGR
ELIYTIREELPENVPIGNIPKDLNISHIAATGTYRLDAPLVKVSSSTGEIFTTSRIDREKLCAEENECFFELEVVINDFF
RLIKIKIIVKDTNDNAPMFPSPVINISIPENTLINSRFPIPSATDPDTGFNGVQHYELLNQSVFGLDIVETEGEKWPQLI
VQQNLDREQKDTYVMKIKVEDGGTPQKSSTAILQVTVSDLNDNRPVFKEGQVEVHIPENAPVGTSVIQLHATDADIGSNA
EIRYIFGAQAPATKRLFALNNTTGLITVQRSLDREETAIHKVTVLASDGSST--PARATVTINVTDVNDNPPNIDLRYII
SPLSEKDPVNTKIALITVSDKDTDVNGKVICFIEREVPFHLKAVYDNQYLLETSSLLDYEGTKEFSFKIVASDSGKPSLN
QTALVRVKLEDENDNPPIFNQPVIELSVSEN
>A0A093F1S1_GAVST
NLKYRIYEEQRVGSVIARLSEDVALKMPPSSVRFRANSPLLVVREDNGEISIGAKIDREQLCQKNLNCSIEFDVITTEHL
QLFHVEVEVLDINDNSPQFSRALIPIEISESAAVGTRIPLDSAFDPDVGDNSLHTYSLSANDFFSIEVRTRDGAKYAELI
VVRELDRELKSSYELQLTASDKGVPQRSGSSLLKISISDSNDNSPVFEQQSYVIQLLENSPVGTLLLDLNATDPDEGANG
KVVYSFSSHSAKIIETFKIDSEKGHLTLLKQVDYEVTKSYEIDAQAQDLGPNSIPAHCKIIIKIVDVNDNRPEINLNLMS
PEISEGSPLDTFVALVRVQDKDSGVNGEIVCKLHGHGHFKLQKTYENNYLILTNATLDREKRSEYSLTVIAEDKGTPSLS
TVKHFTVQISDENDNPPRFQTNRYEVVILEN
>UniRef100_UPI0003BD467B
SLLFSIPEELEPDTLVGSLSKNFSPPYQ-------LPHKYLRMDINTGNFYTTEKMDREAICPKAEECVTLYNAIVGPSK
DLIQFSVIIEDINDNAPHFENNKIHLGVPEDTTVGTSFLLDTALDSDTGPNGEVQYHLKSDGAFGLKIEED--SSLIMLV
VERALDRETRDLFQMQLVATDCGVDPLSVSADLIVTVTDVNDNCPAFSSSPHSVTIPGDSRKNTVVTQVRATDPDLGPNG
DIVYSLSPKSERVKTLFSLNSLTGSISLTRDLESDNSEELVLKVLASGHHCP--PADTQVTISVLPKANQMLTIKIGFIA
EHVLQENQHPTALAVLELEG-DS-IFKDLFLAIEGEVPFTLSP-QNGKYLLSTSKPLDYEMDREHHISVVARAEGSVIVP
SRRVVTVLVADINDNAPYFVQPHYELQVEEN
>UniRef100_UPI0004627B66
VLRYRLAEEGPADIRIGNVASDLGIVTG--SGEVTFGADYLKIDNMTGELSTTERIDREKLCQDENECFLDFEVSVQSWV
DLFEGRVVILDINDNTPTFPSPVLTLTVEENRPVGTLYLLPTATDRDFGRNGIERYELLQEPVFELQVADTDGEKQPQLI
VKGPLDREQRDAYELSLRVRDGGDPARSSQALLRVLITDVNDNSPRFEKSVYEADLAENSSPGTPILQLRAADADAGVNG
QLEYVFGAATESVRRLLRLDEASGWLSVLHRIDREEVNQLRFSVMARDRGQPPKSDKATVVLNIRDENDNVPAIDIRKIV
ATVGEDVLVDTPVALVQVSDRDQGENGVVTCTVVGDVPFQLKPQNKRKYFLHTSAPLDYEAARDYNVVIVAVDSGSPSLS
SNNSLLVRVADANDNPPVFGQALLELSFPEN
>UniRef100_UPI0004F1DD0C
NLKYSVEEEQRAGTVIANVAKDARFALDRQASAFRVAPHLVDINPSSGLLVTKQKIDRDLLCRQSPKCIISLEV-MSSSM
EICVIKVEIKDLNDNAPSFPAAQIELEISEAASPGTRIPLDSAYDPDSGSFGVQTYELTPNELFGLEIKTRDGSRFAELV
VEKSLDRETQSHYSFRITALDGGDPPRLGTVGLSIKVTDSNDNNPVFSESTYSVSVPENSPPNTPVIRLNASDPDEGTNG
QVVYSFYGYNDRTRELFQIDPHSGLVTVTGALDYEEGHVYELDVQAKDLGPNSIPAHCKVTVSVLDTNDNPPVINLLSVN
SEVSESAPPGYVIALVRVSDRDSGLNGRVQCRLLGNVPFRLQ-EYESFSTILVDGRLDREQHDQYNLTIQARDGGVPMLQ
SAKSFTVLITDENDNHPHFSKPYYQVIVQEN
>A0A093IB28_EURHL
ELFYSLNEGLPAGVLIGRPGPRPRLEKRQPPLSFTLGGQYVQLDNRSGELHTSAEIDREALCASSESCLLLLDVLVQEYF
RLVKVKIAIRDVNDNAPRFPVPHIRLSVPENAPVNTRLAIEHAFDPDVGTNGVQTYRLRENGVFTLDVEENNGERTPYLI
VMGALDRETQGEYVTVIIAEDGGTPPLVGSATLTIGISDINDNCPQFSDSQLNITLYGNSSLGTHVATVHAVDMDLGSNA
QITYSYSQKPQLSRDLFHLDESTGAITLSSKVDGDTPRLHRLIILGNGPGCI--PAVITVLVTIIKVMMRPPEIVPRFIA
NELKELEPINTPIAFFTIKDPDE--KYKVSCYLDGDGPFRLSPPYNNEYLLETIKPLDYETQQLYEISVVAWNS--EGFH
VNKIIKVQVLDDNDNSPVFSQQLIELSIEEN
>UniRef100_UPI0003ACB22E
NLKYSVEEEQRAGTVIANVAKDARFALDRQASAFRVAPHLVDINPSSGLLVTKQKIDRDLLCRQSPKCIISLEV-MSSSM
EICVIKVEIKDLNDNAPSFPAAQIELEISEAASPGTRIPLDSAYDPDSGSFGVQTYELTPNELFGLEIKTRDGSRFAELV
VEKSLDRETQSHYSFRITALDGGDPPHLGTVGLSIKVTDSNDNNPVFGESTYAVSVPENSPPNTPVIRLNASDPDEGTNG
QVVYSFYGYNDRTRELFQIDPHSALVTVTGALDYEEGHVYELDVQAKDLGPNSIPAHCKVTVSVLDTNDNPPVINLLSVN
SEVSESAPPGYVIALVRVSDRDSGLNGRVQCRLLGNVPFRLQ-EYESFSTILVDGRLDREQHDQYNLTIQARDGGVPMLQ
SAKSFTVRITDENDNHPHFSKPYYQVIVQEN
>UniRef100_UPI0003F1266E
TVKYQVLEEVPSGTVIGKLSKELGWEESGPTAAFQVQVLPIQVNAKDGLLSTVRRLDRELLCRQQDPCVVSFDVLAAGDL
ALIHVEIQVLDINDHQPQFPKGRQELEISESAALHTRIPLDRAVDPDTGPNTLYSYTLSPSQHFDLVIV-GAETKYAELV
VVKELDRESHSFFDLVLTAYDNGNPPKSGTSLIKVNVLDSNDNSPVFAESSLALEIQEDTIPGTLLINLTATDPDQGPNG
EVEFSLSKHPPEVLDTFSIDAKTGQVILRQPLDYEKNPTYEVDVQARDLGPNPIPSHCKVLIKVLDVNDNVPSIHITWAS
QSVSEALPKDSFIALVMANDLDSGNNGLVHCWLNQELHFRLKRTNDNTYMLLTNATLDREQWPEYTLTLLAQDQGPQPLL
AKKQLSIQISDANDNAPVFEKTKYEVSTREN
>G3NJ12_GASAC
TIRYQTSEEDAPGTIIGNLAKDMSLSLSSSKTNFRMNDSFIRVRESNGELTVGERIDRERICRHTPLCLVTFDVVHSDRY
RLIHVQVEIKDINDNSPEFPNKEYVVEISENAAAGSRIPLDPAADADVGSNYIQSYQISVNSHFTIDVLLRDGVKYAELV
LMKELDRETQSSYTVELVATDGGNPYRSGSTKITIKVTDFNDNSPVFDQSSFSVSLPEDAPVGAFILDLNAVDADEGSNG
EVVYGFGKQSHEIRELFRVDNKSGRLTLRSALDFEDKDTYELDVQATDLGPNPTPSVCKIIIHVTDVNDNVPEISITPMT
SIISEAAERDSLVALISTLDRDSGVNGQVHCTLYGHDHFKLRQAYGDSYMIVTAAALDRERISEYNLTVMAEDFGSPALR
KITQYTIRLSDENDNAPHFTKAVYEVSVAEN
>U3IUN9_ANAPL
--------------------------------------------------------------------------------
--------------------------------------------------------------IFELQVADTDGEKQPQLI
VKGALDREQRDSYELSLRVRDGG-PPRSSQAILRVLITDVNDNSPRFEKSVYEADLAENSSPGTPILQLRAADLDVGVNG
QIEYVFGAATESVRRLLRLDETSGWLRALHRIDREEVNQLRFTVMARDRGQPPKTDKATVVLNIRDENDNVPTIDIRKIV
ASVAEDVLVDTPIALVQVSDRDQGENGVVTCTVVGDVPFQLKPQNKRKYFLHTSAPLDYEAVRDYNVVIVAVDSGSPSLS
SNNSL-VRVADTNDNPPVFGQAVLEVSFPEN
>UniRef100_UPI00038EF772
NLKYRIYEEQRVGSVIARLSEDVALKLPPSAVRFRAGNSLLVVNENNGEISIGATIDREQLCQKNLNCSIEFDVITTEHL
QLFHIEVEVLDINDNSPQFSRSLIPIEISESAAVGTRIPLDSAFDPDVGENSLHTYSLSANDFFNIEVRTRDGAKYAELI
VVRELDRELKSSYELQLTASDMGVPQRSGSSILKISISDSNDNSPAFEQQSYIIQLLENSPVGTLLLDLNATDPDEGANG
KIVYSFSSHSPKIIETFKIDSERGHLTLFKQVDYEITKSYEIDVQAQDLGPNSIPAHCKIIINVVDVNDNKPEININLMS
PGIFEGDPIDTFVALVRVQDKDSGLNGEIVCKLHGHGHFKLQQTYENNYLILTNATLDREKRSEYSLTVIAEDKGTPSLS
SVKHFTVQINDINDNPPRFQRSRYEFVISEN
>UniRef100_UPI0003F1756A
NLKYSVEEEQRAGTVIANVAKDAGFALDRQASAFRVAPHLVDINPSSGLLVTKQKIDRDLLCRQSPKCIISLEV-MSSSM
EICVIKVEIKDLNDNAPSFPAAQIELEISEAASPGTRIPLDSAYDPDSGSFGVQTYELTPNELFGLEIKTRDGSRFAELV
VEKSLDRETQSHYSFRITALDGGDPPHLGTVGLSIKVTDSNDNNPVFGESTYAVSVPENSPPNTPVIRLNASDPDEGTNG
QVVYSFYGYNDRTRELFQIDPHSGLVTVTGALDYEEGHVYELDVQAKDLGPNSIPAHCKVTVSVLDTNDNPPIINLLSVN
SEVSESAPPGYVIALVRVSDRDSGLNGRVQCRLLGNVPFRLQ-EYESFSTILVDGRLDREQHDQYNLTIQARDGGVPMLQ
SAKSFTVRITDENDNHPHFSKPYYQVIVQEN
>UniRef100_UPI0004A3F9F7
TLKYQIFEEQKVGTVIARLRDDVADVLASVSLRFRASSSFLTVREQDGEISIRTKIDREKLCEKNLNCSIQFDVLTTEHL
QLFHVEVEVLDINDNAPHFARALIPIEISESAAIGARIPLDSATDPDVGENSLYTYALEPNNNFKIDVQSRDGVKYAELV
VLRELDREVRSSYELQYTASDRGVPPRTGSTLLRISIADSNDNSPVFEKSSYVINLPENSPVGTLLIDLNATDADDGTNA
KIAYSFSNHSPKIIETFKINTDSGHLTLIKRVDYETANSYDIDVQAQDMGPNSMPAHCKILVKVVDVNDNKPDISINFPS
QGVSEASPLDTFVALVRVEDLDSGSNGEVECKLHGQGYFKLQKTYENNYMILTNVSLDREKRSEFSLTVVAEDRGTPSLS
TVKHFTVHVTDENDNPPRFEKGRYEIFKSEN
>I3JDV1_ORENI
-LELQLDEEQPAGTIVGDISAGLPPGVTSLYFISDHVGSDLDIDESTGIIKTAKVLDRELRDRYNF-------IAVTMTG
VTVEVTIKVNDINDHAPKFPRKQATFKIPEQTAIGTRFPLEPAVDSDKGQLTTQGYLIKDGQAFTLETRRGNEVLYLDLV
VNTILDREKRSTYTLSLEAFDGGSPKRTDQMTLDITVQDINDNAPVFNQSRYHAIISENLQPGSNILQVFATDVDEGDNG
MVLYEINRRQSDPDRYFVIDSRTGIITLNKPLDFEMRRVHELVVQAQDNATHPEVTNAFVTIHVRDYNDNQPTMTIIFLS
EDISEGAQPGQYVARISVTDPDYGEYANVNVSLEGDGKFALTTKDSIIYLICVDQILDREERDTYELRVMATDSGTPPLR
AESSFTIQVIDINDNPPLFDQPVYRQVIPEV
>UniRef100_UPI0003D10073
NLNYSVPEEQGAGTVIGNIGKDARLQPGSKSGSYRVAPHLLDVDADSGLLYTKQRIDRESLCRHNAKCQLSLEVFA-NDK
EICMIKVEIQDINDNAPSFPSDQIEMDISENAAPGTRFPLTSAHDPDAGENGLRTYLLTRDDHFALDVKSRDGTKFPELV
IQKALDRELQNHHTLVLTALDGGEPPRSATVQINVKVIDSNDNSPVFEAPSYLVELPENAPLGTVVIDLNATDADEGPNG
EVLYSFSSYPDRVRELFSIDPKTGLIRVKGNLDYEENGMLEIDVQARDLGPNPIPAHCKVTVKLIDRNDNAPSIGFVSVR
QGLSEAAPPGTVIALVRVTDRDSGKNGQLQCRVPGSVPFKLEENYDNFYTVVTDRPLDRETQDEYNVTIVARDGGSPPLN
STKSFAVKILDENDNPPRFTKGLYVLQVHEN
>UniRef100_UPI0004F1261A
NLNYSVPEEQGAGTVIGNIGRDARLAAG----RFRVAPHLLDVDGESGLLYTKQRIDREALCRRSAKCQLSLEVF-ANDQ
EICMIKVEIQDLNDNAPSFPSDQVDMDISENAAPGTRFPLTSAHDPDAGDNGLRTYLLTRDDYFSLDVKSRDGTKFPELV
IQKPLDREEQSHHTLVLTALDGGDPPRSGTVQINVRLIDSNDNSPIFEAASYVVELPENAPLGTAVIDLNATDADEGTNG
EVLYSFSGYPERVRDLFSIDPQSGLIRVKGNLDYEESGLIEIDVQARDLGPNPIPAHCKVTVRLIDRNDNAPTIGFVSVR
QGLSEAAPPGTVIALVRVTDRDSGKNGQLQCRVPGAVPFTLEENYDNFYTVVTDRPLDREAQDEYNVTIVARDGGNPPLN
STKSFSVRILDENDNPPRFSKNLYVLQVPEN
>C4MH80_MUSPF
--------------------------------------------------------------------------------
-----------------------------------------------------------------------DGTKFPELV
IQKALDREQQNHHTLVLTALDGGDPPRSATVQINVKVIDSNDNSPVFEAPSYLVELPENAPLGTVVIDLNATDADEGPNG
EVLYSFSSYPDRVRELFSIDPKTGLIRVKGNLDYEENGMLEIDVQARDLGPNPIPAHCKVTVKLIDRNDNAPSIGFVSVR
QGLSEAAPPGTVIALVRVTDRDSGKNGQLQCRVGGSVPFKLEENYDNFYTVVTDRPLDRETQDEYNVTIVARDGGSPPLN
STKSFAVKILDENDNPPRFTKGLYVLQVHEN
>UniRef100_UPI0004A3DA21
VLRYRLAEEGPADVRVGNVAGDLGIVAG--SGEVTFGSEFFKIDNITGELTTNERIDREKLCQDENECFIDFEVSVQSWV
DLFEGKVTILDINDNTPSFPSPVLTLSVEENRPIGTLYLLTTATDRDFGRNGIERYELIQDNVFELQVADTDGEKQPQLI
IKGALDREQRDSYELSLRVRDGGDPPRSSQAILRVMITDVNDNNPRFEKNVYEADLPENSSPGAPILQLKAADADVGVNG
QIEYVFGAATESVRRLLRLDESTGWLSVLHRIDREEVSQLRFTVMARDRGQPPKMDKATVVLNIKDENDNVPAIEIRKIV
ANVAEDVMVDAPIALVQVSDRDQGENGVVTCTVVGDVPFQLKPQNKKKYFLHTSAPLDYEATQEYNVVIVAVDSGSPSLA
SNNSLIVKVGDTNDNPPIFSQNVVEVSFPES
>UniRef100_UPI00034F9CDF
NLNYSVPEEQVAGTVIGNIGKDARLQAGSKSGSYRVAPHLLDVDADSGLLYTKQRIDRESLCRHNAKCQLSLEVFA-NDK
EICMIKVEIQDINDNAPSFPSDQIEMDISENAAPGTRFPLTSAHDPDAGENGLRTYLLTRDDHFALDVKSRDGTKFPELV
IQKALDREQQNYHTLVLTALDGGEPPRSATVQINVKVIDSNDNSPVFEAPSYLVELPENAPLGTVVIDLNATDADEGPNG
EVLYSFSSYPDRVRELFSIDPKTGLIRVKGNLDYEENGMLEIDVQARDLGPNPIPAHCKVTVKLIDRNDNAPSIGFVSVR
QGLSEAAPPGTVIALVRVTDRDSGKNGQLQCRVGGSIPFKLEENYDNFYTVVTDRPLDRETQDEYNVTIVARDGGSPPLN
STKSFAVKILDENDNPPRFTKGLYVLQVHEN
>H3A1D9_LATCH
TVKYYAYEEDAPGTVIGTISEDLPIEQANPDSRFRLNSPLLKVRENDGQVTVGQRIDREQICKQLLQCLITFDVVSKEQF
KLIHVEVEVKDINDNSPTFPNSEISVEISENAAVGTRIPIDVAVDEDIGSNAIQRFQVSANSYFSIEMHTRGGEKYADVI
LMKKLDREVEASYTLEVEAVDGGNPPRASTAKLNIKVLDFNDNNPVFDQNSFIVELEEDAPVGFLLLELNAVDPDEGVNG
EIVYELSNQSEDIRQLFKIDSKSGRITLESSIDFESRKSYDLYIQAHDLGPNPIPAVCKITVQITDVNDNSPEISITPIT
SMITESAAVDSFVALISTSDKDSDRNGQVKFNLQGHDHFKLQQAYEDSYMLVTTSSLDREKISEYNLTVIAEDLGSPPFK
TIRQFTIRVSDENDNAPLFSKPMYEVSVLEN
>UniRef100_UPI0000EBD85B
NLKYRIYEEQRVGSVIARLSEDVAVKLPPSTVRFRANTPLLVVNEDNGEISIGAKIDREQLCQKNLNCSIEFDVITTEHL
QLFHIEVEVLDINDNSPQFSRSLIPIEISESAAVGTRIPLDSAFDPDVGENSLHTYSLSANDFFNIEVRTRDGAKYAELI
VVRELDRELKSSYELQLTASDMGVPQRSGSSILKISISDSNDNSPAFEQQSYIIQLLENSPVGTLLLDLNATDPDEGANG
KIVYSFSSHSPKIIETFKIDSERGHLTLFKQVDYEITKSYEIDVQAQDLGPNSIPAHCKIIIKVVDVNDNKPEISINLMS
PGIFEGDPIDTFVALVRVQDKDSGLNGEIVCKLHGHGHFKLQKTYENNYLILTNATLDREKRSEYSLTVIAEDKGTPSLS
TVKHFTVQINDINDNPPHFQRSRYEFAISEN
>UniRef100_UPI000329955A
-LELQLDEEQPAGTIVGDISAGLPPGETSLYFISDHVSNDLNIDETTGIITTARRLDREQRDHYSF-------IAVTMTG
VTIEVSITVNDINDHAPVFPKKSAVLKIPEHTAVGTRFSLEPATDADKDQLTTQGYAIRENQTFKLETKRGNKVLYLDLV
VNGLLDREKRSSYTLVIEAFDGGSPRKMGSMTLEVTVTDINDHAPVFNQSRYHSIISESLPQGSSILQVFATDEDEGDNG
LVLYEINRRQSDPECYFVIDVKSGVITLNKPLDYELKRVHELVVQARDNASHPEVTNAFVTIHVRDYNDNQPTMTIIFLS
EDISEGAQPGQYVARISVTDPDYGEYANVNVSLEGDGKFALTTKDSIIYLIYVDQVLDREERDSYDLRVMATDSGTPPLR
AESSFTIQVTDVNDNPPLFDQQAYRQTIPEV
>G1MCT0_AILME
-LDLQIDEEQPAGTLIGDISAGLPPGTAAPPMYFISVGTDLAIDEHSGVVRTARVLDRERRDRYR------FTA-VTPDG
ATVEVTVRVADINDHAPAFPQARAALQIPEHTALGTRYPLEPARDADAGRLGTQGYALSGDQTFQLETRPGDGAPVPELV
VTGELDRENRSQYMLQLEAYDGGSPPRRAQALLDVTLLDINDHAPAFNQSRYHAVVSESLAPGSPVLQVYASDADAGPNG
AVTYEINRRQSEGDGPFSIDAHTGLLRLERPLDFEQRRVHELVVQARDGGAHPELGSAFVTVNVRDANDNQPSMTVIFLS
ADVSEAAPPGQLVARISVSDPDDGDFAHVNVSLEGEGHFALSTQDSVIYLVCVARQLDREERDAYNLRVTATDSGSPPLR
AEATFVLHVTDVNDNAPTFDRQLYRPELPEV
>UniRef100_UPI0004410161
SITYQLREEQPPNTLVGSLAADQGLPDTGHLYKLEVGGPYLRVDGKTGDIYTTEPIDRETLCREGDPCFLEFEVSIGSGP
RLIEGRIEIQDENDNTPQFPSPILELAIPENTYVGAHYSIPVAMDKDAGSNGIADYKLNSGNLFSLQVADND-EKVPQLI
VLGNLDREQRDTYDLSIKVIDGGTPARYSSALLRITITDTNDNVPKFERSHYEGEMAENTPVGQSVLQVKANDDDLGANG
QVTYSFHQPSPNVQRLLHIDHNTGIIQVKGSVDREEVPLLKFSVQARDNGPQAKSSKAMVTITVKDRNDNAPSIRIRGFI
ANVSEDMPVGTPVALVEVSDKDEGENAVVTCVVAGDVPFQLRSTSKRKYFLQTTTPLDYERIKEYRIEIVAVDSGNPALS
STNSLKVQVTDMNDNAPVFSPSLYEVDFAEE
>UniRef100_UPI00035A16D0
EKNYTVREEMPENVLIGDLLKDLNLSLITTPMQFKLDVPLIRIEEGTGEIFTTGRIDREKLCALDARCFYEVEVAVDEIF
RLVKIRFLIEDINDNAPLFPATVINISIPENSAINSRYSLPAAIDPDIGINGVQNYQLIKQNIFGLDVIETEGDKMPQLI
VQKELDREEKDTYVMKVKVEDGGSPQRSSTAILQVSVADTNDNGPVFVEKEIEVSIPENAPIGSSVTQLHATDADIGENA
RIHFYFSNLSNIAKRLFHLNATTGLITVKEPLDREESPSHKLLVLATDGGST--PARAMVLVNVTDINDNVPSIDIRYIV
NPLSENAPLNTKIALITVMDKDSEHNGRVTCFTDHEIPFRLRPVFSNQFLLETAAFLDFESTREYAIKLLAADAGKPPLN
QSSMLLIKVKDENDNAPVFTQSFISLSVPEN
>UniRef100_UPI000495498D
ERDYTVKEEQPENVRIGNLRKDLNLNLDSSPLQFKPDVPLVRVEANTGEIFTTNRIDREKLCSTEKRCYYEIEVAVDEIF
RLVKIRFLIEDVNDNAPLFQSTVINISIPENTAINTRYPVPSAFDPDVGINGIQHYELVKSSEFGLDIIETEGDKWPQLI
VQQNLDREQKDTFVMKIKVEDGGSPPKSSTAILQVTISDVNDNRPIFKDTELEVTVPENAPMGTSVAQLHATDADLGSNA
QIHFTFSNQSASTKRHFTIDGSTGLITVKQPLDREVTPVHKLIVLASDGSST--PSRATVTVNVTDVNDNVPSIDTRYII
NLLSENAPLNTKIALITVTDKDADLYGKVACYTDHDVPFRLKPVFNDQFLLETAAPLDYETTREYAIKIVASDRGTPPLN
TSAMVLIKIKDENDNAPIFPQPEIQLSIPEN
>UniRef100_UPI0003EA8354
ELIYPIREELQENVLIGNIPKDLNISHIAATGTYRLDTPLVRVLSSTGEIFTTSRIDRERLCPEENECSFEIEVVINDYF
RLIKIKIVVKDTNDNAPMFPFPVINISIPENTLINSRFPIPSATDPDTGFNSVQHYELVNQSAFGLDIVETEGEKWPQLI
VQQNLDREQKDTYVMKIKVEDGGMPQKSSTAILQVTVTDVNDNRPVFKESQIEVHIPENAPVGTSVVQLQATDADVGPNA
DIRYIFGTQSLATKRLFSLNGTTGLITVQRPLDREETAIHKVTVLASDGSSS--PARATVTINVTDVNDNPPNIDLRYII
SPLSEKDPLNTKIALITVSDKDTDVNGKVICFIEKDVPFHLRAVYDSQYLLETSSLLDYEGTKEYSFKIVASDSGKPTLN
QTALVRVKLEDENDNPPIFSQPVIELSVMEN
>M3ZHH0_XIPMA
ELIYPIREELQENVLIGNIPKDLNISHTAATGAYRLDNPLVRVLSSTGEIFTTSRIDREKLCPEDSECSFEIEVVINDFF
RLIKIKIIVKDTNDNAPMFPSPVINISIPENTLINSRFAIPSATDPDTGPNSVHKYELINQSAFGLDIVETEGEKWPQLI
VQQNLDREQKDTYVMKIKVEDGGSPQKSSTAILQVTVTDVNDNKPVFKESQIEVHIPENSPIGTSVVQLQATDADIGANA
DIHYVFGTQSPATKRLFALNTTSGLITVQRPLDREETAIHKLSVLASDGSSS--PARATVTINVTDVNDNPPNIDLRYII
SPLSEKDPINTKIALITVSDRDTDINGKVICFIEKDVPFHLKAVYDNQYLLETSALLDYEGTKEYNFKIVASDSGKPSLN
QTALVRVRLEDENDNPPIFTQPVIELPVMEN
>PCDH7_HUMAN
-LRYRLAEEGPADVRIGNVASDLGIVTG--SGEVTFGSEYLKIDNLTGELSTSERIDREKLCQDENECFLDFEVSVQSWV
DLFEGQVIVLDINDNTPTFPSPVLTLTVEENRPVGTLYLLPTATDRDFGRNGIERYELLQEPVFELQVADTDGEKQPQLI
VKGALDREQRDSYELTLRVRDGGDPPRSSQAILRVLITDVNDNSPRFEKSVYEADLAENSAPGTPILQLRAADLDVGVNG
QIEYVFGAATESVRRLLRLDETSGWLSVLHRIDREEVNQLRFTVMARDRGQPPKTDKATVVLNIKDENDNVPSIEIRKIV
ANVAEDVLVDTPIALVQVSDRDQGENGVVTCTVVGDVPFQLKPQNKKKYFLHTSTPLDYEATREFNVVIVAVDSGSPSLS
SNNSLIVKVGDTNDNPPMFGQSVVEVYFPEN
>UniRef100_UPI0004F47F18
TIQYRVWEEQPPGTRVGRLLDDLRERGEGSLENFQVHALPVTVASRDGTVSTFGRLDREELCWGTELCELAFNVLYGGAM
HLLSVRVEVMDLNDHNPVFPSLLQEVEISETASLRMRIPLDRAADPDAGPNGLQTYTLSSNQHFALDVRSFGGAKQAELV
VTKELDRELQASLELELIAWDKGNPPKSGSTKIIVTILDSNDNSPIFEEAPSVIELAENTIRGTIVLNLRATDPDQGANG
EVEYSLSKHPLEVQRLFSIHPKTGALTLQGPLDFEEKNVYEVDIQARDLGPNGIPSHHKLQIKLQDINDNAPRIHITWTP
PDVTEGAPNETFLALVMVSDADYGANGQVQVHITGSGPFRLKQIHGDNYMIVTNGTLDREKQMEYNLTLLAQDSGDPSLS
CIKHLTVHVLDENDNPPIFTKSHYRSILKEN
>A0A060YGL4_ONCMY
VLRYRLAEEGPADVRVGNVAKDLGIVAG--SGEVTFGSDFFKIDNITGELTTNERIDREKLCQDENECFIDFEVSVQSWV
DLFEGKVIILDINDNTPSFPSPVLTLSVEENRPIGTLYLLPTATDRDFGRNGIERYELIQDSVFELQVADTDGEKQPQLI
IKGALDREQRDSYELTLRVRDGGDPPRSSQAILRVMITDVNDNSPRFEKAVYEADLPENSSPGAPILQLKAADADVGVNG
QIEYVFGAATESVRRLLRLDEGSGWLSVLHRIDREEVSQLRFTVMARDRGQPPKMDKATVVLNIKDENDNVPAIEIRKIV
ANVAEDVVVDTPIALVQVSDRDQGENGIVTCTVVGDVPFQLKPMNKKKYFLHTSAPLDYEATQEYNVVIVAVDSGSPSLA
SNNSLIVKVGDFNDNPPIFSQNVVEVSFLEN
>UniRef100_UPI00034F3B76
TVRYSTFEEDAPGTVIGTLAEDLHMKVS-GDTSFRLNTSLLRVREGDGQLTVGDGLDRERLCGQAPQCVLAFDVVSQEQF
RLVHVEVEVRDVNDHAPRFPRAQIPVEVSEGAGVGTRIPLEVPVDEDVGPNGLQTMRLTPNSPFRVELQTRDGAQCADLV
LLQELDRESQAAYSLELVAQDGGRPPRSATAALAVRVLDANDHSPAFPQAVAEVELAEDAPVGSLLLDLDAADPDEGPNG
DVVFAFGARPPEARRLFRLDPRSGRLTLAGPVDFERQDTYELDVRAQDRGAGPRAATCKVIVRIRDVNDNAPDISITPLT
SLVPEGAARESLVALVSTSDRDSGANGQVRCALYGHEHFRLQPAYAGSYLVVTAASLDRERIAEYNLTLVAEDRGAPPLR
TVRPYTVRVGDENDNAPLFTRPVYEVSVREN
>UniRef100_UPI0003C8A1F4
NLKYRIYEEQRVGSVIARLSEDVAVKLPPSTVRFRANSPLLVVNEDNGEISIGAKIDREQLCQKNLNCSIEFDVITTEHL
QLFHIEVEVLDINDNSPQFSRSLIPIEISESAAVGTRIPLDSAFDPDVGENSLHTYSLSANDFFNIEVRTRDGAKYAELI
VVRELDRELKSSYELQLTASDMGVPQRSGSSILKISISDSNDNSPAFEQQSYIIQLLENSPVGTLLLDLNATDPDEGANG
KIVYSFSSHSPKIIETFKIDSERGHLTLFKQVDYEITKSYEIDVQAQDLGPNSIPAHCKIIIKVVDVNDNKPEININLMS
PGIFEGDPVDTFVALVRVQDKDSGLNGEIVCKLHGHGHFKLQKTYENNYLILTNATLDREKRSEYSLTVIAEDKGTPSLS
TVKHFTVQINDINDNPPHFQRSRYEFAISEN
>UniRef100_UPI00027408C2
TVRYSTFEEDAPGTVIGTLAEDLHMKVS-GDTSFRLNSSLLRVREGDGQLTVGDGLDREQLCGQAPQCVLAFDVVSQEQF
RLVHVEVEVRDVNDHAPRFPRAQIPVEVSEGAAVGTRIPLEVPVDEDVGANGLQSVRLAPHSPFRVELQTRDGAQCADLV
LLQELDRESQAAYSLELVAQDGGRPPRSATAALSVRVLDANDHSPVFPQAVAEVELAEDAPVGSLLLDLDAADPDEGPNG
DVIFSFGARPPEARRLFRLDPRSGRLTLAGPVDYERQDTYELDIRAQDRGPGPRSATCKVIVRIRDVNDNAPDISITPLT
SLVPEGAARESLVALVSTSDRDSGANGQVRCALYGHEHFRLQPAYAGSYLVVTAASLDRERIAEYNLTLVAEDRGAPPLR
TVRPYTVRVGDENDNAPLFTRPVYEVSVREN
>UniRef100_UPI0003346658
-LRYRLAEEGPADVRIGNVASDLGIVTG--SGEVTFGSEYLKIDNLTGELSTSERIDREKLCQDENECFLDFEVSVQSWV
DLFEGRVIVLDINDNTPTFPSPVLTLTVEENRPVGTLYLLPTATDRDFGRNGIERYELLQEPVFELQVADTDGEKQPQLI
VKGALDREQRDSYELTLRVRDGGDPPRSSQAILRVLITDVNDNSPRFEKSVYEADLAENSAPGTPILQLRAADLDVGVNG
QIEYVFGAATESVRRLLRLDETSGWLSVLHRIDREEVNQLRFTVMARDRGQPPKTDKATVVLNIKDENDNVPSIEIRKIV
ANVAEDVLVDTPIALVQVSDRDQGENGVVTCTVVGDVPFQLKPQNKKKYFLHTSAPLDYETTREFNVVIVAVDSGSPSLS
SNNSLIVKVGDTNDNPPVFGQSVVEVYFPEN
>UniRef100_UPI0003F11B34
EKNYTVREEMPENVLIGDLLKDLNLSLITSPMQFKLDVPLIRIEEGTGEIFTTGRIDREKLCALDARCFYEVEVAVDEIF
RLVKIRFLIEDINDNAPLFPATVINISIPENSAINSRYALPAAIDPDIGINGVQNYHLIKQSIFGLDVIETEGDKMPQLI
VQKELDREEKDTYVMKVKVEDGGFPQRSSTAILQVNVADTNDNRPVFKENEIEVSIPENAPIGTSVTQLHATDADIGENA
KIHFYFSNLSNIAKRLFHLNTTTGLITIKEPLDREESPNHKLLVLASDGGLM--PARAMVIVNVTDINDNVPSIDIRYII
NPLSENAPLNTKIALITVTDKDADHNSRVTCFTDHDVPFRLRPVFSNQFLLETAAYLDYESTREYAIKLLAADAGKPPLN
QSSMLLVKIKDENDNAPVFTQPFISISVPEN
>UniRef100_UPI0005499820
NLKYRIYEEQRVGSVIARLAEDVALKIPPASVRFRANSPLLVVREDNGEISIGAKIDREQLCQKNLNCSIEFDVITTEHL
QLFHVEVEVLDINDNSPQFSRALIPIEISESAAVGTRIPLDSAFDPDVGDNSLHTYSLSDNDFFSIEVRTRDGAKYAELI
VVKELDRELKSSYELQLTASDKGVPQRSGSSLLKISISDSNDNSPAFEQQSYIIQLLENSPVGTLLIDLNATDPDEGANG
KVVYSFSSHSPKIMETFRIDSEKGHLTLLKQVDYEITKSYEIDAQAQDMGPNSIPAHCKIIIKVVDVNDNRPEISLNLMS
PEVSEGSPLETFVALVRVQDKDSGVNGEVVCKLHGHGHFKLQKTYENNYLILTNASLDREKRSEYSLTVIAEDKGTPSLS
TVKHFTVQISDENDNPPRFQTNRYEVVILEN
>A0A091V899_NIPNI
TVRYRTDEEGAPGTVIGTLADEMPVKAP-GEMSFRLNSSLVRVREEDGQLSIGEGLDREQLCGQAPQCVLAFDVVSRERY
RLVHVELEVRDINDNAPRFPHAQMALEVSESAAPGTRLPLEVAVDEDVGSNSIQSFQVSLNSHFGVEAQTRDGARCADLV
LLQELDRERQPSYTLELVAKDGGSPARSGTATVHVRVLDANDNSPAFTQGSVTVELPEDAPPGSLLLDLDAADPDEGPNG
EVVYTFGSQPPEARRLFRLDPRSGRLTLEAAVDYERTRTYELDVRAQDRGASPRAATCTVVVRLADVNDNAPRISISALR
GAVSEAAASESFVALVSASDRDSGANGQVRCSLRGHDHFALQRAYEDSYMIVTTAALDRERIPEYNLTVVAEDLGSPPFK
TIRQYTVRVSDENDNAPLFAKPLYEVAVPEN
>UniRef100_UPI000398F680
TVRYRVFEEVPLGTVIGTLAEHFEGGESEAADTFQLGRFPLHVGSGDGVLSTAGRVDREQLCRHSDPCWVSFDVLAARNL
ALIHVEIQVLDVNDNAPRFPTPELELEMSESASLRTRIPLDRALDADAGTNARCSYALSRSEHFALDVVSSDGTRHAELV
VVKEVDRELHSSFDLVLTATDHGEPPKSGTALIKVIVLDSNDNSPVFAESSLTVDVPEDALPGTLLVTVTATDPDQGPNG
EIEYSLSRHPPEVLSAFGIDARTGSVILKHPLDYEETHAYELDVQARDLGANPIPAHCKILVKVLDVNDNAPDVHVTWAT
RALSEALPKDSFVALVTASDPDSGSNGQVHCSLSQYEHFRLKRTNSHSYVLMTNDVLDRELRAEYNLTLEARDHGDLSLA
VLKHLTICISDVNDNAPSFEKATYEAAVAEN
>UniRef100_UPI0003942FE9
SLQFSVPEEMEPDTLVGSLSKNFSPPYQ-------LTHNYLRMDINKGNFYTTEKMDREAICPKAEECVTLYNAIVGPSK
ELIQFSVIIEDINDNAPHFENNKIHLGVPEDTTVGTSFLLDTALDSDSGPNGEVQYHLKSDGAFGLKIEED--SSLIMLV
VQRALDRETRDLFQMQLVATDCGVDPLSVSAALIVTMTDVNDNCPAFSSSPHSVTIPGDSQKNTVVTQVRATDPDLGPNG
DIVYSFSPKSERAKKLFSLDSLTGSISLTQDLESDNSEELVLKVLASGHHCP--PADTQVTISVLPKANQELTIKIRFIA
EHVLQENQHPTALAVLELEGDSS--FKDLFLAIEGEVPFTLSP-QNGKYLLSTSKPLDYEMNREHHISVIARAEGSVIVP
SRRVVTVLVADINDNAPYFVQPHYELQVEEN
>G3PZN9_GASAC
NLKYGINEEMKPGSVIGNVTKDALKQGFLQPPYLRVEPRWVELSP-AGILTTQMKIDRDVVCRQNPKCIISLEVM--SNM
EICVIKVEIEDLNDNAPRFPTSHIDIEISENASPGTRFPLEGASDPDSGTFGVQSYSITPNELFGLDIKTRDGSKIAELV
VQKSLDRETQSHYTYEISAEDGGDPPKIGAVQLNIKVIDSNDNNPVFDVPVYTVNVMENSPINTLVIDLNATDPDEGTNG
EVVYSFNSYSENTRDAFKIDPGTGIITVNGVLDYEAANIYEIDVQAKDLGPNSIPAHCKVTVNVMDTNDNPPVINLLSLN
TEVSENAQRGYVIALVRVSDKDSGANGKVQCRLQGNVPFRLQ-EYESFSTILVDGRLDREQKDTYNLTIQAEDSGMPPLR
ATKSLVVKVTDENDNPPHFLKPHYQEMVMEN
>M3XS45_MUSPF
TINFHTNEEEAYGSDIGVLSDGVLCNYQKIPHQFHLNSSLFAVSEGDGELTLAGGLDHAPQCGQATQCVLAFDLISQEQF
QLVHVEVEVRNINDHAPRLPLTQIPMEVCEGAAVGMRIPLEVPVDEDLGANPLQSVRLAPHNLFRVELQTLDGAQCVDLV
LLQELDREGQAAYSLELVAQDGRPQP-----LLSVRVLDANDHS---RGALAEVELAEDTPMGSLLLDLDAADPDEGPND
DVVLAFGAHRPKARRLFRLELRSGHLTLAKPVDYERQDTYELDVRAQDRGPGPRASTCKVIVHIRDVNDNAPDITITPLA
APVPEGAARESLVALVSTSDRDSGANGQVRCALYRHEHFRRQPAYAGSYLVVTAASLDRERIAEYNLTLVVEDRGAPPLR
TVRPYTVRVSDENDNAPLFTRPVYEVLVREN
>UniRef100_UPI0004F127D8
TVRYRTDEEGAPGTVIGTLADEMPVKAP-GEMSFRLNSSLVRVREEDGQLSIGEGLDRERLCGQAPQCVLAFDVVSRERY
RLVHVELEVRDINDNAPRFPHAQMALEVSESAAPGTRLPLEVAVDEDVGSNSIQSFQVSLNSHFGVEAQTRDGARCADLV
LLQELDRERQPSYTLELVAKDGGSPARSGTATVHVRVLDANDNSPTFAQSSVTVELPEDAPPGSLLLDLDAADPDEGPNG
EVIYAFSSQPPEARRLFRLDPRSGHLTLEAAVDYERTRTYELDVRAQDRGASPRAATCTVVVRLTDVNDNAPRISISALR
GAVSEAAATESFVALVSATDRDSGANGQVRCSLRGHDHFALQRAYEDSYMIVTTAALDRERIPEYNLTVVAEDLGSPPFK
TVRQYTVRVSDENDNAPLFAKPLYEVAVPEN
>UniRef100_UPI00042CC77B
--------------------------------------------------------------------------------
-----------------------------------------------------------GQNIFGLDIIETEGEKMPQLI
VQKELDREEKDTYVMKVKVEDGGFPQRSSTAILQVSVADTNDNHPVFKEDEIEVSIPENAPVGSSVTQLHATDADIGENA
RIHFYFSNLSSMAKRLFYLNSTTGLITVKEPLDREESPNHKLLVLASDGGLM--PTRAMVLVNVTDVNDNVPLIDIRYII
NPLSENAPLNTKIALITVTDKDADHNGRVTCFTDHEVPFRLRPVFSNQFLLETAAYLDYESTREYAIKLLASDAGKPPLN
QSSMLLIKLKDENDNAPVFTQPFISLSVPEN
>UniRef100_UPI0003AE9DF9
RVVYKVPEEQPPNTLIGSLAADYGFPDVGHLYKLEVGAPYLRVDGKTGDIFTTESIDREGLCQNQEPCILEFEVSINGSP
RLLEGQIEVQDINDNTPNFASPVITLPIPENTNIGSLFSIPVASDRDAGPNGVASYELQAQELFGLQVAEDE-GKQPQLI
VMGNLDRERWDSYDLTIKVQDGGNPPRASSALLRVTVLDTNDNAPKFERPSYEAELSENSPIGHSVVQVKANDSDQGANA
EIDYTFHQAPEVVRRLLRLDRNTGLITVQGPVDREDLSTLRFSVLAKDRGTNPKSARAQVVVTVKDMNDNAPSIEIRGIM
ANISEDVAEETAVALVQVSDRDEGENAAVTCVVAGDVPFQLRQDSKKKYFLQTTTPLDYEKVQDYTIEIVAVDSGNPPLS
STNSLKVQVVDVNDNAPVFTQSVTEVAFPEN
>H9G5Y9_ANOCA
VLRYRLAEEGPADIRIGNVASDLGIVTG--SGEVTFGADYLKIDNMTGELSTTERIDREKLCQDENECFLDFEVSVQSWV
DLFEGRVVILDINDNTPTFPSPVLTLTVEENRPVGTLYLLPTATDRDFGRNGIERYELLQEPVFELQVADTDGEKQPQLI
VKGPLDREQRDAYELSLRVRDGGDPARSSQALLRVLITDVNDNSPRFEKSVYEADLAENSSPGTPILQLRAADADAGVNG
QLEYVFGAATESVRRLLRLDEASGWLSVLHRIDREEVNQLRFSVMARDRGQPPKSDKATVVLNIRDENDNVPAIDIRKIV
ATVGEDVLVDTPVALVQVSDRDQGENGVVTCTVVGDVPFQLKPQNKRKYFLHTSAPLDYEAARDYNVVIVAVDSGSPSLS
SNNSLLVRVADANDNPPVFGQALLELSFPEN
>UniRef100_UPI00035058B6
EKNYTVREELPENVLIGNLLKDLNLTLDSSPLQFKLDVPLVRVEENTGEIFTTARIDREKLCSSENRCFYEVEVAVDEVF
RLVKIRFLIEDINDNAPLFPSTVINISIPENTAINSRYSVPSAIDPDIGVNGIQHYELLKPKVFGLDIIETEGDKWPQLI
VQQILDREQKDTYVMKIKVEDGGSPPRSSTAILQVTVTDVNDNRPVFKENDIEVSIPENAPVGTSVSQLHATDADLGSNA
QIHFYFSNQSSLAKKLFAIDNATGLITIREPLDREESPVHKLTVLASDGSST--PSRATVTVNVTDINDNVPSIDTRYII
NPLSEKAPLNTKIALITVMDKDSDLNGKVTCFTDHDVPFRLKPVFDNQFLLETATFLDYESTREYAIKIVASDSGKPPLN
QSAMLLIKIKDENDNAPVFTQPIIGLSIPEN
>UniRef100_UPI0003C13CE6
EKNYTIREEMPENVLIGDLLKDLNLSLITNPMQFKLDVPLIRIEEGTGEIFTTGRIDREKLCTVDTRCFYEVEVAVDEIF
RLVKIRFLIEDINDNAPLFPATVINISIPENSAINSRYALPAAIDPDTGINGVQNYQLIKQNIFGLDIIETEGEKMPQLI
VQKELDREEKDTYVMKVKVEDGGFPQRSSTAILQVSVADTNDNHPVFTEAEIEVSIPENAPVGSSVTQLHATDADIGENA
RIHFYFSNLSSMAKRLFHLNSTTGLITVKEPLDREESPNHKLLVLASDGGLM--PARAMVLVNVTDVNDNIPLIDIRYII
NPLSENAPLNTKIALITVTDKDADHNGRVTCFTDHEVPFRLRPVFSNQFLLETAAYLDYESTREYAIKLLAADAGKPPLN
QSSMLLIKLKDENDNAPVFTQPFISLSVPEN
>UniRef100_UPI000551D6DD
NLNYSVPEEQGPGTVIGNIAKDAGYGTMGKKSNFRVAPHLVDVDPESGLIFTKQRIDRETLCRRNPKCQLSMEVFA-NDK
EICMIKIDIQDINDNSPSFPSDHVNIDISENAAAGTRFPLTIAHDSDSGENGIKTYQVTRDDYFSLDLKVRDGTIYPELV
VQRPLDREDQSHHTLLLTAIDGGEYPRSGSMQINIRVTDSNDNSPVFEKSSYVIEILENSPPGKILIDLNATDQDEGSNG
QVVYSFTGYSERIQDLFSIDPNTGVIKVQGEIDFEENSIIEFDVQAKDLGPNPIPGHCKITVKVLDKNDNSPIISFVSVR
QGISEAAPPESVIALVRVTDKDSGRNGQLQCRVLGNVPFRLQENNDNFYTLLTDRPLDREMKDEYNVTIVARDNGIPSLN
YTKSFTVKILDENDNAPRFTKTVYVLQVPEN
>UniRef100_UPI00034FCFFB
MVRFRTQEEVAVGTTIGKISEMPGWSVD--SEEYKLKPFPVDVGLKDGTITTTGRLDREELCKPHGHCLLTFDVLATKAL
VLVHVEIEVLDINDNEPSFQKPELDLEISESVSLRHRIPLDRAFDPDSGSNALKGYNLSPNEHFTLNVLSNDGTKHPELL
VVKELDREIQSSFQLVLVALDGGVPQKSGTTQIRINVLDSNDNSPTFGESSVILEVPEDTSPGTLLLNLTATDPDQGPNG
EIEFSFSKNAHHVLSMFSIDPKLGGLVLKQSLDHEDRRTYELDVQANDLGPNPIPSHCKVLIKVVDINDNAPDIQVKWAS
QDVSETVPLGSFVALVMANDPDSGTNGQVDCHLQEQAHFKLQRGNGNSYILSTNAILDREKWEEYNLTIQAQDQGVPSFS
TKKSLKIRVTDANDNCPLFEKISYDVSVVEN
>UniRef100_UPI00038C3990
NLNYSVPEEQGAGTVIGNIGKDARLQPGGKSGSYRVAPHLLDVDADSGLLYTKQRIDRESLCRHNAKCQLSLEVFA-NDK
EICMIKVEIQDINDNAPSFPSDQIEMDISENAAPGTRFPLTSAHDPDAGENGLRTYLLTRDDHFALDVKSRDGTKFPELV
IQKALDRELQNHHTLVLTALDGGEPPRSATVQINVKVIDSNDNSPVFEAPSYLVELPENAPLGTVVIDLNATDADEGPNG
EVLYSFSSYPDRVRELFSIDPKTGLIRVKGNLDYEENGMLEIDVQARDLGPNPIPAHCKVTVKLIDRNDNAPSIGFVSVR
QGLSEAAPPGTVIALVRVTDRDSGKNGQLQCRVPGSVPFKLEENYDNFYTVVTDRQLDRETQDEYNVTIVARDGGSPPLN
STKSFAVKILDENDNPPRFTKGLYVLQVHEN
>A0A091QJV1_9GRUI
NLKYRIYEEQRVGSVIARLSEDVALKMPPSSVRFRANSPLLVVREDNGEISIGAKIDREQLCQKNLNCSIEFDVITTEHL
QLFHVEVEVLDINDNSPQFSRALIPIEISESAAVGTRIPLDSAFDPDVGDNSLHTYSLSANDFFSIEVRTRDGAKYAELI
VVRELDRELKSSYELQLTASDKGVPQRSGSSILKISISDSNDNSPVFEQQSYLIQLLENSPIGTLLIDLNATDPDEGANG
RVVYSFSSHSSRIIETFKIDSEKGHLTLLKQVDYEVTKSYEIDAQAQDLGPNSIPAHCKIIIKVVDVNDNRPEINLNLMS
PEISEGSPLDTFVALVRVQDKDSGVNGEIVCKLHGHGHFKLQQTYENNYLILTNATLDREKRSEYSLTVIAEDKGTPSLS
TVKHFTVQISDENDNPPRFQTNRYEVVILEN
>UniRef100_UPI00046B5DA2
EKNYTVREEMPENVLIGDLLRDLNLSLITSPMQFKLEVPLIRVEEGTGEIFTTGRIDREALCVIDDYCFYEVEVAVDEIF
RLIKIRFMIEDINDNAPLFPTTVINISIPENSAINSRYILPAAVDPDVGINGVQNYQLIKQDVFELNITETEGDKMPQLI
VQKELDREEKDTYVMKVKVEDGGFPQRSSTAILQVSVADTNDNHPVFKEKEIEVTIPENAPVGTSVTQLHATDADIGENA
RIHYHFSNLSNIAKRLFHLNTTTGLITIKEPLDREESPNHKLLVLASDGGLM--PARAMVLVNVTDINDNVPSIDIRYII
NPLSENIPLNTKIALITVTDKDADHNGRVTCFTDHDIPFRLRPVFSNQFLLETAAFLDYETTNNYAIKLLAADAGYPSLN
ESSTLHIKVKDENDNAPVFTPPFISLSVPEN
>H2SRJ6_TAKRU
--ELQLDEGQPAGTIVGDISAGLPAGET-TSLYFISVGSDLNIDETTGIITTARSLDREKRDHYSF-------IAVTMTG
VTIEVSITVNDINDHAPEFPKKKAVLKIPEHTAIGTRFSLEPATDADKDQLTTQGYTIRENQVFQLETKRANKVLYLDLV
IGELLDREKRSSYTLMIEAFDGGSPKRIGSMTLEVIVTDINDHAPMFNQSRYHAIISESLPQGSSILQVFATDEDEGDNG
LVLYEINRRQSDPDRYFVMDVKTGVITLNRPLDYELKRVHELVVQARDNASHPEVTNAFVTIHVRDYNDNQPTMTIIFLS
EDISEGAQPGQYVARISVTDPDYGEYANVNVSLEGDGKFALKTKDSIIYLIYVDQELDREERDSYELRVMATDSGTPPLR
AESSFTIQVTDVNDNPPLFDQQAYRQTIPEV
>A0A087Y0D1_POEFO
NLNYSVPEEQGPGTVIGNIAKDARLGLEGKKANFRVAPHLIDVDPQSGLLYTKQRIDRETLCKRNPKCQLSMEVFA-NDK
EICMIKIDIQDINDNSPVFPSDQIDIDISENAVPGTRFPLTSAHDPDAGENGLKTYQITRDDYFSLEVKSRDGTKFPELV
IQRPLDREERSHHTLILSATDGGEYPRSGTMQINVKVIDSNDNSPVFDQSSYVVEIPENSPPGKVLIDLNATDPDEGNNG
QVVYSFSGYPERIRELFSIDSRTGVIKIQGEIDYEESSVIEIDVQAKDLGPNPIPGHCKVTVKVLDRNDNWPSIGFVSVR
QGISEAAPPGTVIALVRVTDKDSGRNGQLQCRVLGNVPFKLEENYDNFYTVVTDRPLDREVQDEYNVTIVAKDNGSPPLN
STKSFTVKILDENDNVPRFTKSVYLLQIPEN
>UniRef100_UPI0003D0A34E
NLKYSVEEEQRAGTVIANVAKDAGFAMDRQASAFRVAPHLVDINPSSGLLVTKQKIDRDLLCRQSPKCIISLEV-MSSSM
EICVIKVEIKDLNDNAPSFPAAQIELEISEAASPGTRIPLDSAYDPDSGSFGVQTYELTPNELFGLEIKTRDGSRFAELV
VEKSLDRETQSHYSFRITALDGGDPPHMGTVGLTIKVTDSNDNNPVFGESTYSVSVPENSPPNTPVIRLNASDPDEGTNG
QVVYSFYGYNDRTRELFQIDPHSGLVTVTGALDYEEGHVYELDVQAKDLGPNSIPAHCKVTVSVLDTNDNPPIINLLSVN
SEVSESAPPGYVIALVRVSDRDSGLNGRVQCRLLGNVPFRLQ-EYESFSTILVDGRLDREQHDQYNLTIQARDSGVPMLQ
SAKSFTVRITDENDNHPHFSKPYYQVIVQEN
>UniRef100_UPI00054B4686
NLKYGINEEMKPGSVIGNVTKDALKQGFIQPPYLRVEPRWVELSP-AGILTTQMKIDRDVVCRQNPKCIISLEV-MSNSM
EICVIKVEIEDLNDNAPRFPTSHIDIEISENASPGTRFPLEGASDPDSGIFGVQSYSITPNELFGLEIKTRDGSKIAELV
VQKSLDRETQSHYTYEISAEDGGDPPKIGAVQLNIKVIDSNDNNPVFDETVYTVNVMENSPINTLVIDLNATDPDEGTNG
EVVYSFHSYTEKTRDAFKIDPRTGIITVNGILDYETAQIYEIDVQAKDLGPNSIPAHCKVTVNVMDTNDNPPVISLLSLN
TEVSENAQRGYVIALVRVSDKDSGANGKVQCRLQGNVPFRLQ-EYESFSTILVDGRLDREQKDTYNLTIQAEDSGIPPLR
ATKSLVVKVTDENDNPPHFIKPHYQEMVMEN
>UniRef100_UPI0004F0D16E
-----------------------------QPAAFRVAPHLVDISPGSGLLVTKQKIDRDLLCRQSPKCVISLEV-MSSSM
EICVIKLEIKDLNDNAPSFPTDQIELEISETASPGTRVPLESAYDPDSGSFGVQSYEITPNDLFGLETKTRDGSRFAELV
VEKSLDRETQSHYSYVITALDGGDPPNFGTVELSIRVIDSNDNNPLFEEPAYTVSVPENAPPGTPVIRLNASDPDEGTNG
QVLYSFHSYSERARELFQIDPQSGLITVSGAIDYEEGHVYELDVQAKDLGPNSIPAHCKVTISVQDANDNPPLINLLSVN
SEVSENAPPGYVIALVRVSDRDSGANGRVQCKLLGNVPFRLQ-EYESFSTILVDGRLDREQRDQYNLTIQARDNGIPSLQ
ATKSFTVKITDENDNHPHFSKPYYQVIVQEN
>UniRef100_UPI00038C506F
ELIYTIREELPENVPIGNIPKDLNISHIAATGTYRLDAPLVKVSSSTGEIFTTSRIDREKLCAEENECFFELEVVINDFF
RLIKIKIIVKDTNDNAPMFPSPVINISIPENTLINSRFPIPSATDPDTGFNGVQHYELLNQSVFGLDIVETEGEKWPQLI
VQQNLDREQKDTYVMKIKVEDGGTPQKSSTAILQVTVSDVNDNRPVFKEGQVEVHIPENAPVGTSVIQLHATDADVGSNA
EIRYIFGAQAPATKRLFALNNTTGLITVQRSLDREETAIHKVTVLASDGSST--PARATVTINVTDVNDNPPNIDLRYII
SPLSEKDPVNTKIALITVSDKDTDVNGKVICFIEREVPFHLKAVYDNQYLLETSSLLDYEGTKEFSFKIVASDSGKPSLN
QTALVRVKLEDENDNPPIFNQPVIELSVSEN
>H0YQS4_TAEGU
-LDLQIDEEQPAGTIIGDISAGLPPETS-AYMYFISVSTDLGIDENTGIIKTARVLDRETRDHYSF-------IAVTPEG
ITVEVNIQVNDINDHAPAFPKQHSTFQIPEHTPIGSRFPLDPA-DADSGLLNTQGYMIKGNQAFRLETRRGNGVLYLDLV
VSNVLDRENRSSYSLLLEAYDGGSPPRSTQMTLDVSIQDINDNAPSFNQSRYHTLISENLKPGSSILQVFASDADEGDNG
DVIYEINRRQSDPDQYFTIDARTGVIKLNKGLDYEVRKVHELVVQARDKAVHPEVTTAFVTIHVRDYNDNQPTMTIIFLS
EDISEGAQPGQYVARISVSDPDYGEYSNVNVTLEGDGKFALTTKDNIIYLICVDQLLDREERDSYDLRVTATDSGTPPLR
AESAFVLQVMDVNDNPPLFDQQEYKQSIPEV
>UniRef100_UPI00054B7A2A
-VWFSIPEEQEPGILAGSLSKHFPPPYQ-------LTQEYLWMDKNTGNFYTTEKMDRETLCPEEEECIILHNAIVGPSG
DLIQFPVIIEDINDNAPHFENSEIHLKVSEDVTVGTSFLLDQAQDRDAGHNGKLHYHLEDDGVFRIKVEKD--GPVIMLV
VQTALDRETRDLYHMALVATDRGSDPLSATATLIVTVTDVNDNCPSFSSSARNVTIPGDSRKNMLVAQVKATDPDSGPNA
AIVYSLSPKSKRAKKLFSLDSLTGYIRLTQDLQSDNSEDLLLKVLASGHHCP--PADTQVTVSVLPKANQELTIKIGFIA
EHLPENQP-PTVLAVLELEGDSS--FKDTSLAIENEVPFTLSP-QNGKYLLSTSKPLDYETKSEHHISVVAHAEGTVIAP
SRRVMRVMVSDVNDNAPHFLQPHYQLEVEEN
>G1LUQ4_AILME
RVVYKVPEEQPPNTLIGSLAADYGFPDVGHLYKLEVGAPYLRVDGKTGDIFTTESIDREGLCQNQEPCILEFEVSINGSP
RLLEGQIEVQDINDNTPNFASPVITLPIPENTNIGSLFPIPVASDRDAGPNGVASYELQAQELFGLQVAEDE-GKQPQLI
VMGNLDRERWDSYDLTIKVQDGGSPPRASSALLRVTVLDTNDNAPKFERPSYEAELSENSPIGHSVIQVKANDSDQGANA
EIDYTFHQAPEVVRRLLRLDRNTGLITVQGPVDREDLSTLRFSVLAKDRGTNPKSARAQVVVTVKDMNDNAPTIEIRGIM
ANISEDVAEETAVALVQVSDRDEGENAAVTCVVANDVPFQLRQDSKKKYFLQTTTPLDYEKVKDYTIEIVAVDSGNPPLS
STNSLKVQVVDVNDNAPVFTQSVTEVAFPEN
>UniRef100_UPI0004ED59DA
ELIYTIREELPENVPIGNIPKDLNISHIAATGTYRLDAPLVKVSSSTGEIFTTSRIDREKLCAEENECFFELEVVINDFF
RLIKIKIIVKDTNDNAPMFPSPVINISIPENTLINSRFPIPSATDPDTGFNGVQHYELLNQSVFGLDIVETEGEKWPQLI
VQQNLDREQKDTYVMKIKVEDGGTPQKSSTAILQVTVSDVNDNRPVFKEGQVEVHIPENAPVGTSVIQLHATDADIGSNA
EIRYIFGAQAPATKRLFALNNTTGLITVQRSLDREETAIHKVTVLASDGSST--PARATVTINVTDVNDNPPNIDLRYII
SPLSEKDPVNTKIALITVSDKDTDVNGKVICFIEREVPFHLKAVYDNQYLLETSSLLDYEGTKEFSFKIVASDSGKPSLN
QTALVRVKLEDENDNPPIFNQPVIELSVSEN
>I3MD48_SPETR
-LRYRLAEEGPADVRIGNVASDLGIVTG--SGEVTFGSEYLKIDNLTGELSTSERIDREKLCQDENECFLDFEVSVQSWV
DLFEGRVIVLDINDNTPTFPSPVLTLTVEENRPVGTLYLLPTATDRDFGRNGIERYELLQEPVFELQVADTDGEKQPQLI
VKGALDREQRDSYELTLRVRDGGDPPRSSQAILRVLITDVNDNSPRFEKSVYEADLAENSAPGTPILQLRAADLDVGVNG
QIEYVFGAATESVRRLLRLDETSGWLSVLHRIDREEVNQLRFTVMARDRGQPPKTDKATVVLNIKDENDNVPSIEIRKIV
ANVAEDVLVDTPIALVQVSDRDQGENGVVTCTVVGDVPFQLKPQNKKKYFLHTSAPLDYETTREFNVVIVAVDSGSPSLS
SNNSLVVKVGDTNDNPPVFGQSVVEVYFPEN
>G3I8C7_CRIGR
TVRYSTFEEDAPGTVIGTLAEDLHMKVS-GDTSFRLNSSLLRVREGDGQLTVGDGLDRERLCGQAPQCVLAFDVVSQEQF
RLVHVEVEVRDVNDHAPRFPRAQIPVEVSESAPVGTRIPLEVPVDEDVGANGLQSVRLAPHSPFRVELQTRDGAQCADLV
LLQELDRESQASYSLELVAQDGGRPPRSATAALSVRVLDANDHSPAFPQAVAEVELAEDAPVGSLLLDLDAADPDEGPNG
DVVFTFGARPPEARHLFRLDPRSGRLTLAGQVDYERQDTYELDVRAQDRGPGPRTATCKVIVRIRDVNDNAPDISITPLT
SLVPEGAARESLVALVSTSDRDSGANGQGRCALYGHEHFRLQPAYAGSSLVVTAASLDRERFAEYSLTLVAEARGAPPLR
TVRPYTVRVGDENDHAPLFTKPVYEVSVREN
>UniRef100_UPI0003C914AC
QLHYTVQEEQEHGTFVGNIAEDLGLDITLSARRFQTRTPYLDLNLETGVLYVNEKIDREQICKQSPSCVLHLEVFLENPL
ELFRVEIEVLDINDNPPSFPEPDLTVEISESATPGTRFPLESAFDPDVGTNSLRDYEITPNSYFSLDVQTQDGNRFAERH
WEKPLDREQQAVHRYVLTAVDGGQQQRTGTALLTIRVLDSNDNVPAFDQPVYTVSLPENSPPGTLVIQLNATDPDEGQNG
EVVYSFSSHSPRARELFGLSPRTGRLEVSGELDYEESPVYQVYVQAKDLGPNAVPAHCKVLVRVLDANDNAPEISFSTVK
EAVSEGAAPGTVVALFSVTDRDSEENGQVQCELLGDVPFRLKSSFKNYYTIVTEAPLDREAGDSYTLTVVARDRGEPALS
TSKSIQVQVSDVNDNAPRFSQPVYDVYVTEN
>UniRef100_UPI00053CC643
-LDLQIDEEQPAGTIIGDISAGLP--PGSAYMYFISVTTDLGIDENTGIIKTARVLDRETRDRYSF-------IAVTPEG
ITVEVNIQVNDINDHAPAFPKEHSTFQIPEHTPIGSRFPLDPAFDADSGLLNTQGYVIKGEQAFRLETRRGNGVLYLDLV
VSNVLDRENRSSYSLLLEAYDGGSPPRSTQMTLDVSIQDINDNAPSFNQSRYHTLISENLKPGSSILQVFASDADEGDNG
DVIYEINRRQSDPDQYFTIDSRTGVIKLNKGLDYEVRKVHELVVQARDKAVHPEVTTAFVTIHVRDYNDNQPTMTIIFLS
EDISEGAQPGQYVARISVSDPDYGEYSNVNVTLEGDGKFALTTKDNIIYLICVDQLLDREERDSYDLRVTATDSGTPPLR
AESAFVLQVMDINDNPPLFDQQEYKQSIPEV
>UniRef100_UPI00021A8336
----EVSENARPGTRVGFIDADSPPYLI-----VSVVDSDLIVDHATGEIRTKVPLDRETRPSYSL-------VAL---P
QNIQVVVKVLDENDNAPTFPVDHVDVEFPENSPRDAKRALPPAKDPDLGQYSTQRYEIVSGDAFRLSQHRGDGVLYLDLQ
NSGSLDREARSRYHLVIEALDGGAPPLRSRLHVNVTVQDVNDNPPIFNQTRYVASIAENATVGTPVLAVNATDSDAGDNG
RIEYSINRRQSDREEMFRIDPETGMVYVNKALDFESKERHELVIVARDRGAQPLEASAFLSVRVTDVNDNQPAITVIFLS
DDISESAQPGEFVARISVSDPDSRTESNATVTLTGEGHFGLATRDNIIYLVVVERPLDREEKPVYDLSVEATDAGTPPLR
AVRTFRLLVTDVNDNAPKFGRERYEAHLLEA
>UniRef100_UPI0002234856
ELIYTIREELPENVPIGNIPKDLNISHIAATGTYRLDAPLVKVSSSTGEIFTTSRIDREKLCAEENECFFELEVVINDFF
RLIKIKIIVKDTNDNAPMFPSPVINISIPENTLINSRFPIPSATDPDTGFNGVQHYELLNQSVFGLDIVETEGEKWPQLI
VQQNLDREQKDTYVMKIKVEDGGTPQKSSTAILQVTVSDVNDNRPVFKEGQVEVHIPENAPVGTSVIQLHATDADVGSNA
EIRYIFGAQAPATKRLFALNNTTGLITVQRSLDREETAIHKVTVLASDGSST--PARATVTINVTDVNDNPPNIDLRYII
SPLSEKDPVNTKIALITVSDKDTDVNGKVICFIEREVPFHLKAVYDNQYLLETSSLLDYEGTKEFSFKIVASDSGKPSLN
QTALVRVKLEDENDNPPIFNQPVIELSVAEN
>A0A060YJ44_ONCMY
-VRISVPEEQEAGIRVGSIGSTFPP-------LYQLTQFYLRVDQGTGDVYTTDRMDREALCPQAEECIVPHDAIVGPEA
ELVKFMVVVEDINDHAPHFDNTEIHLSVSEDVAVGTSFLLDQAEDRDMGRNGQLQYHLGGAGFFSVTVEEEDEVAIFFLV
VRQGLDREKQDLHEMTLVATDCGSTPLSATATLFIKVTDVNDNCPEFTLSTQKVVITEDTPRDTVVARVRATDLDLGPNA
AITYSLSPKSERARELFSLDSHTGLISLRGDLRDRHSDSVVLKVLASGPHCP--PADTQVTVSLLPAPYQENGIKIRFIA
EHVLQENQPPTVLALLELPGDTSSVRGSSYLSIEGEVPFSLS-RQNGKYLLSTSKPLDYEVKSEYHVSVVMP-QGFP---
-RREIQVRVVDVNDNAPQFLQSHYLIDIEEN
>UniRef100_UPI0003EC14FB
NLKYSVEEEQRAGTVIANVAKDARFALDRQASAFRVAPHLVDINPSSGLLVTKQKIDRDLLCRQSPKCIISLEV-MSSSM
EICVIKVEIKDLNDNAPSFPAAQIELEISEAASPGTRIPLDSAYDPDSGSFGVQTYELTPNELFGLEIKTRDGSRFAELV
VEKSLDRETQSHYSFRITALDGGDPPHLGTVGLSIKVTDSNDNNPVFGESTYSVSVPENSPPNTPVIRLNASDPDEGTNG
QVVYSFYGYNDHTRELFQIDPHSGLVTVTGTLDYEEGHVYELDVQAKDLGPNSIPAHCKVTVSVLDTNDNPPVINLLSVN
SEVSESAPPGYVIALVRVSDRDSGLNGRVQCRLLGNVPFRLQ-EYESFSTILVDGRLDREQHDQYNLTIQARDGGVPMLQ
SAKSFTVRITDENDNHPHFSKPYYQVIVQEN
>UniRef100_UPI0003C4C7A4
ELIYTIREELPENVPIGNIPKDLNISHIAATGTYRLDAPLVKVSSSTGEIFTTSRIDREKLCAEENECFFELEVVINDFF
RLIKIKIIVKDTNDNAPMFPSPVINISIPENTLINSRFPIPSATDPDTGFNGVQHYELLNQSVFGLDIVETEGEKWPQLI
VQQNLDREQKDTYVMKIKVEDGGTPQKSSTAILQVTVSDVNDNRPVFKEGQVEVHIPENAPVGTSVIQLHATDADIGSNA
EIRYIFGAQAPATKRLFALNNTTGLITVQRSLDREETAIHKVTVLASDGSST--PARATVTINVTDVNDNPPNIDLRYII
SPLSEKDPVNTKIALITVSDKDTDVNGKVICFIEREVPFHLKAVYDNQYLLETSSLLDYEGTKEFSFKIVASDSGKPSLN
QTALVRVKLEDENDNPPIFNQPVIELSVSEN
>UniRef100_UPI00053434A4
ELIYTIREELPENVPIGNIPKDLNISHIAATGTYRLDAPLVKVSSNTGEIFTTSRIDREKLCAEENECFFELEVVINDFF
RLIKIKIIVKDTNDNAPMFPSPVINISIPENTLINSRFPIPSATDPDTGFNGVQHYELLNQSVFGLDIVETEGEKWPQLI
VQQNLDREQKDTYVMKIKVEDGGTPQKSSTAILQVTVSDVNDNRPVFKESQVEVHIPENAPVGTSVIQLHATDADIGSNA
EIRYIFGAQAPATKRFFALNNTTGLITVQRSLDREETAVHKVTVLASDGSST--PARATVTINVTDVNDNPPNIDLRYII
SPLSEKDPINTKIALITVSDKDTDVNGKVICFIEREVPFHLKAVYDNQYLLETSSLLDYEGTKEFSFKIVASDSGKPSLN
QTALVRVKLEDENDNPPIFSQPVIELSVSEN
>UniRef100_UPI0005124148
-LRYRLAEEGPADVRIGNVASDLGIVTG--SGEVTFGSEYLKIDNLTGELSTSERIDREKLCQDENECFLDFEVSVQSWV
DLFEGRVIVLDINDNTPTFPSPVLTLTVEENRPVGTLYLLPTATDRDFGRNGIERYELLQEPVFELQVADTDGEKQPQLI
VKGALDREQRDSYELTLRVRDGGDPPRSSQAILRVLITDVNDNSPRFEKSVYEADLAENSAPGTPILQLRAADLDVGVNG
QIEYVFGAATESVRRLLRLDETSGWLSVLHRIDREEVNQLRFTVMARDRGQPPKTDKATVVLNIKDENDNVPSIEIRKIV
ANVAEDVLVDTPIALVQVSDRDQGENGVVTCTVVGDVPFQLKPQNKKKYFLHTSTPLDYEATREFNVVIVAVDSGSPSLS
SNNSLIVKVGDTNDNPPMFGQSVVEVYFPEN
>UniRef100_UPI00053429EB
-LDLQIDEEQPAGTIIGDISAGLPPETS-AYMYFISVSTDLGIDENTGIIKTARVLDRETRDHYSF-------IAVTPEG
ITVEVNIQVNDINDHAPAFPKQHSTFQIPEHTPIGSRFPLDPAFDADSGLLNTQGYMIKGNQAFRLETRRGNGVLYLDLV
VSNVLDRENRSSYSLLLEAYDGGSPPRSTQMTLDVSIQDINDNAPSFNQSRYHTLISENLKPGSSILQVFASDADEGDNG
DVIYEINRRQSDPDQYFTIDARTGVIKLNKGLDYEVRKVHELVVQARDKAVHPEVTTAFVTIHVRDYNDNQPTMTIIFLS
EDISEGAQPGQYVARISVSDPDYGEYSNVNVTLEGDGKFALTTKDNIIYLICVDQLLDREERDSYDLRVTATDSGTPPLR
AESAFVLQVMDVNDNPPLFDQQEYKQSIPEV
>UniRef100_UPI0003C883A3
EKNYTIREEMPENVLIGDLLKDLNLSLITTPMQFKLDVPLIRIEEGTGEIFTTGRIDREKLCAVDSRCFYEVEVAVDEIF
RLVKIRFLIEDINDNAPLFPATVINISIPENSAINSRYALPAAIDPDTGTNGVQNYQLIKQSIFGLDVIETEGEKMPQLI
VQKELDREEKDTYVMKVKVEDGGFPQRSSTAILQVSVADTNDNRPVFKENEIEVSIPENAPVGTSVTQLHATDADIGENA
KIHFYFSNLSNIAKRLFHLNSTTGLITIKEPLDREESPNHRLLVLASDGGLM--PARAMVLVNVTDINDNVPSIDIRYII
NPLSENAPLNTKIALITVTDKDADHNGRVSCFTDHEVPFRLRPVFSNQFLLETAAYLDYESTREYAIKLLAADAGKPPLN
QSSMLLIKVKDENDNAPVFTHPFISLSVPEN
>UniRef100_UPI0003333CFA
NLKYSVEEEQRAGTVIANVAKDARFALDRQASAFRVAPHLVDINPSSGLLVTKQKIDRDLLCRQSPKCIISLEV-MSSSM
EICVIKVEIKDLNDNAPSFPAAQIELEISEAASPGTRIPLDSAYDPDSGSFGVQTYELTPNELFGLEIKTRDGSRFAELV
VEKSLDRETQSHYSFRITALDGGDPPHLGTVGLSIKVTDSNDNNPVFGESTYAVSVPENSPPNTPVIRLNASDPDEGTNG
QVVYSFYGYNDRTRELFQIDPHSGLVTVTGVLDYEEGHVYELDVQAKDLGPNSIPAHCKVTVSVLDTNDNPPVINLLSVN
SEVSESAPPGYVIALVRVSDRDSGLNGRVQCRLLGNVPFRLQ-EYESFSTILVDGRLDREQHDQYNLTIQARDSGVPMLQ
SAKSFTVRITDENDNHPHFSKPYYQVIVQEN
>UniRef100_UPI0002A4BDAE
--IYKLSEEQPPNTLIGSLAADLGLPDSGHLYKLEVGSPYLRVDSKTGEIYTTEPIDRETLCREDDKCFLEFEVSITDMV
KLIEGIIEVLDINDNTPQFSSPILTLSIPENTHTGTLFSIPVAVDRDSGSNGVAEYALSANQLFGLQVAEDD-EKIPQVI
VIGNLDREKKDSYDLNIRVVDGGKPPRASSALLRITVTDQNDNAPKFEKNQYEAELPENSPPGHSVLQVRANDADTGANG
DIDYSLHQASDTVQRLLRIDRSTGIIYVKGLVDREEDNLLKFYVVARDRGPNSKSSKAQVTISIKDQNDNAPAIEIRGIV
ANISEDMPIGTPVALVQVSDRDEGENAVVTCVVAGDVPFQLRPDRKRKYFLQTTTLLDYERIKDYRIEIVAVDSGNPALS
STNSLKVQVTDINDNTPSFSPALLEVNFAED
>UniRef100_UPI0003EC0039
ELIYTIREELPENVPIGNIPKDLNISHIAATGTYRLDAPLVKVSSSTGEIFTTSRIDREKLCAEENECFFELEVVINDFF
RLIKIKIIVKDTNDNAPMFPSPVINISIPENTLINSRFPIPSATDPDTGFNGVQHYELLNQSVFGLDIVETEGEKWPQLI
VQQNLDREQKDTYVMKIKVEDGGTPQKSSTAILQVTVSDVNDNRPVFKEGQVEVHIPENAPVGTSVIQLHATDADIGSNA
EIRYIFGAQAPATKRLFALNNTTGLITVQRSLDREETAIHKVTVLASDGSST--PARATVTINVTDVNDNPPNIDLRYII
SPLSEKDPVNTKIALITVSDKDTDVNGKVICFIEREVPFHLKAVYDNQYLLETSSLLDYEGTKEFSFKIVASDSGKPSLN
QTALVRVKLEDENDNPPIFNQPVIELSVSEN
>UniRef100_UPI000549DCA5
RVVYKVQEEQPPNTLIGSLASDYGFPDVGHLYKLEVGAPYLRVDGKTGDIYTTESIDRESLCQHLEPCYLEFEVSINNSP
RLLEGQIEVLDINDNTPNFASPVLTLTIPENTNIGALFSIPPAMDRDSGPNGVASYELLAQELFGLQVAEDQEEKQPQLI
VMGNLDREQWDSYDLTIKVQDGGNPPRASSALLRITIVDMNDNAPKFEKALYEAELSENSPVGHSVIQVKANDSDQGANA
EIDYSFHQASDMVRRLLRLDRNTGLITVQGPIDREDVSTLKFSVMAKDKGANPKSARTQVVVTIKDMNDNAPSIEIRGIM
ANISEDVPVETAVALVQVSDRDEGENAVVTCVVAGDVPFQLRQDSKKKYFLQTTTPLDYESVKDYTIEIVAVDSGNPPLS
STNSLKVQVVDVNDNAPVFSQSFTEVAFPEN
>UniRef100_UPI0002C42EB4
-LRYRLAEEGPADVRIGNVASDLGIVTG--SGEVTFGSEYLKIDNLTGELSTSERIDREKLCQDENECFLDFEVSVQSWV
DLFEGRVIVLDINDNTPTFPSPVLTLTVEENRPVGTLYLLPTATDRDFGRNGIERYELLQEPVFELQVADTDGEKQPQLI
VKGALDREQRDSYELTLRVRDGGDPPRSSQAILRVLITDVNDNSPRFEKNVYEADLAENSAPGTPILQLRAADLDVGVNG
QIEYVFGAATESVRRLLRLDETSGWLSVLHRIDREEVNQLRFTVMARDRGQPPKTDKATVVLNIKDENDNVPSIEIRKIV
ANVAEDVLVDTPIALVQVSDRDQGENGVVTCTVVGDVPFQLKPQNKKKYFLHTSAPLDYETTPEFNVVIVAVDSGSPSLS
SNNSLVVKVGDTNDNPPVFEHSVVEVYFFEN
>Q6DE81_XENLA
-LKYRIAEEGPADVRIGNVAKEIGIVKG--SGDVTFGSDYFKIDNVTGELSTTERIDREKLCQDENECFIDFEVSVQSWV
ELFEGRVVILDINDNTPTFPSPVLTLTVEENRPVGTLYLLPTATDRDFGRNGIERYELIQDAVFELQVADTDGEKQPQLI
VKGPLDREQRDSYELTLRVRDGGEPPRSSQSILRVLITDVNDNSPRFEKSVYEADLAENSAPGTPILQLRAADYDVGVNG
QIEYVFGAATESVRRLLRLDENSGWLSVLHRIDREEVNQLRFTVMARDRGQPPKTDKATVVLNIKDENDNVPLIDIRKIM
ANVAEDVLVDTPIALVQVSDRDQGENGVVTCTVVGDVPFQLKPQNKKKYFLHTSAPLDYENVKEYNVIIVAVDSGSPSLS
SNNSLLVKVGDTNDNPPVFSQAAVEVAFPEN
>E1BQF1_CHICK
ELIYTIREELPENVPIGNIPKDLNISHIAATGTYRLDAPLVKVSSTTGEIFTTSRIDREKLCAEENECFFELEVVINDFF
RLIKIKIIVKDTNDNAPMFPSPVINISIPENTLINSRFPIPSATDPDTGFNGVQHYELLNQSVFGLDIVETEGEKWPQLI
VQQNLDREQKDTYVMKIKVEDGGTPQKSSTAILQVTVSDVNDNRPVFKESQVEVHIPENAPVGTSVIQLHATDADIGSNA
EIRYIFGAQAPATKRFFALNNTTGLITVQRSLDREETAIHKVTVLASDGSST--PARATVTINVTDVNDNPPNIDLRYII
SPLSEKDPVNTKIALITVSDKDTDVNGKVICFIEREVPFHLKAVYDNQYLLETSSLLDYEGTKEFSFKIVASDSGKPSLN
QTALVRVKLEDENDNPPIFSQPVIELSVSEN
>UniRef100_UPI000511AEA2
NLKYRIYEEQRVGSVIARLSDDVALKMPPSSVRFRANSPLLVVREDNGEISIGAKIDREQLCQKNLNCSIEFDVITTEHL
QLFHVEVEVLDINDNSPQFSRALIPIEISESAAVGTRIPLDSAFDPDVGDNSLHTYSLSANDFFSIEVRTRDGAKYAELI
VVRELDRELKSSYELQLTASDKGVPQRSGSSLLKISISDSNDNSPVFEQQSYIIQLLENSPIGTLLIDLNATDPDEGANG
KVVYSFSSHSAKIIETFKIDSEKGHLTLLKQVDYEVTKSYEIDAQAQDLGPNSIPAHCKIIIKIVDVNDNRPEINLNLMS
PEISEGSPLDTFVALVRVQDKDSGVNGEIVCKLHGHGHFKLQKTYENNYLILTNATLDREKRSEYSLTVIAEDKGTPSLS
TVKHFTVQISDENDNPPRFQTNRYEVVILEN
>UniRef100_UPI00032A24A6
VLRYRLAEEGPADVRVGNVATDLGIVAG--SGEVTFGSDFFKIDNITGELSTNERIDREKLCQDENECFIDFEVSVQSWV
DLFEGKVIILDINDNTPSFPSPVLTLSVEENRPIGTLYLLPTATDRDFGRNGIERYELIQDNVFELQVADTDGEKQPQLI
IKGALDREQRDSYELTLRVRDGGDPPRSSQAILRVMITDVNDNSPRFEKSVYEADLPENSSPGAPILQLKAADADVGVNG
QIEYVFGAATESVRRLLRLDESTGWLSVLHRIDREEVSQLRFTVMARDRGQPPKMDKATVVLNIKDENDNVPAIEIRKII
ANVAEDVVVDTPIALVQVSDRDQGENGIVTCTVVGDVPFQLKPQNKKKYFLHTSAQLDFEATQEYNVVIVAVDSGSPSLA
SNNSLLVKVGDTNDNPPIFSQNVVEVSFPEN
>UniRef100_UPI00057733A5
-LELQLDEEQPTGTIVGDISAGLPPGVTSLYFISDHVGSDLDIDESTGIIKTAKVLDCELRDRYNF-------IAVTMTG
VTVEVTIIVNDINDHAPTFSRSRAAFKIPEMTAVGTRFPLEPAVDEDKGQLTTQGYLIKDNQAFLLETRRGNQVLYLDLV
VNAVLDTETRSSYTLTLEAFDGGSPKKTGQMVVDVTIQDINDNAPVFNQSRYHAIISENLQQGSNILQVFASDTDQGDNG
LVLYEINRRQSDPERYFIIDSHTGIITLNKPLDFEMRRVHELVVQARDNATQPEVTNAFVTIHVRDYNDNQPTMTIIFLS
EDISEGAQPGQYVARISVTDPDYGEYANVNVSLEGDGKFALTTKDNIIYLICVDKILDREERDTYELRVMATDAGTPPLR
AESSFTIQVIDENDNPPLFDQLEYKQVIPEV
>A0A061IPE0_CRIGR
NLNYSVPEEQGAGTVIGNIGKDARLQPGSKSGSYRVAPHLLDVDADSGLLYTKQRIDRESLCRHNAKCQLSLEVFA-NDK
EICMIKVEIQDINDNAPSFPSDQIEMDISENAAPGTRFPLTSAHDPDAGENGLRTYLLTRDDHFALDVKSRDGTKFPELV
IQKALDRELQNHHTLVLTALDGGEPPRSATVQINVKVIDSNDNSPVFEAPSYLVELPENAPLGTVVIDLNATDADEGPNG
EVLYSFSSYPDRVRELFSIDPKTGLIRVKGNLDYEENGMLEIDVQARDLGPNPIPAHCKVTVKLIDRNDNAPSIGFVSVR
QGLSEAAPPGTVIALVRVTDRDSGKNGQLQCRVPGSVPFKLEENYDNFYTVVTDRPLDRETQDEYNVTIVARDGGSPPLN
STKSFAVKILDENDNPPRFTKGLYVLQVHEN
>UniRef100_UPI0002A4A55F
TVKYQTFEEDAPGTVIGNLAKDISLSPSSSRNNFRINSSFIRLRESDGQLSIGERIDRERICKHTLQCLIAFDVVSKEQF
KLIHIEVEVKDINDNSPEFPRKESSLEISENTAVGTRIPLDFAVDEDVGVNYIQSYQISVNSHFSIDVLSRDGVKYAELV
LMKELDRETQASYALELVAMDGGNPSRSGTTRINIKVKDYNDNSPVFDRKSFSVDLREDAPVGSLLLDLNAEDPDEGLNG
EVVYGFGHQPPEIRQLFRVDRKTGRLTLESPVDFESKTTYEFDVQATDLGPNPSPAICKIVVQVQDVNDNAPEISITPMT
SIITEAAARESFVALVSTSDRDSGANGQVHCTLYGHDHFRLQQAYEDSFMIVSTSPLDREKIPEYNLTVVAEDLGSPPFR
TITQYTIRLTDENDNAPVFSKPVYEVAVVEN
>F6V5R0_HORSE
NLKYRIYEEQRVGSVIARLSEDVAVKLPPSTVRFRANSPLLVVNEDNGEISIGAKIDREQLCQKNLNCSIEFDVITTEHL
QLFHIEVEVLDINDNSPQFSRSLIPIEISESAAVGTRIPLDSAFDPDVGENSLHTYSLSANDFFNIEVRTRDGAKYAELI
VVRELDRELKSSYELQLTASDMGVPQRSGSSILKISISDSNDNSPAFEQQSYIIQLLENSPVGTLLLDLNATDPDEGANG
KIVYSFSSHSPKIIETFKIDSERGHLTLFKQVDYEITKSYEIDVQAQDLGPNSIPAHCKIIIKVVDVNDNKPEININLMS
PGIFEGDPIDTFVALVRVQDKDSGLNGEIVCKLHGHGHFKLQKTYENNYLILTNATLDREKRSEYSLTVIAEDKGTPSLS
TVKHFTVQINDINDNPPHFQRSRYEFAISEN
>A0A061IQQ0_CRIGR
-LRYRLAEEGPADVRIGNVASDLGIVTG--SGEVTFGSEYLKIDNLTGELSTSERIDREKLCQDENECFLDFEVSVQSWV
DLFEGRVIVLDINDNTPTFPSPVLTLTVEENRPVGTLYLLPTATDRDFGRNGIERYELLQEPVFELQVADTDGEKQPQLI
VKGALDREQRDSYELTLRVRDGGDPPRSSQAILRVLITDVNDNSPRFEKSVYEADLAENSAPGTPILQLRAADLDVGVNG
QIEYVFGAATESVRRLLRLDETSGWLSVLHRIDREEVNQLRFTVMARDRGQPPKTDKATVVLNIKDENDNVPSIEIRKIV
ANVAEDVLVDTPIALVQVSDRDQGENGVVTCTVVGDVPFQLKPQNKKKYFLHTSAPLDYETTREFNVVIVAVDSGSPSLS
SNNSLVVKVGDTNDNPPVFGQSVVEVYFPEN
>UniRef100_UPI000511C67C
-LRYRLAEEGPADVRIGNVASDLGIVTG--SGEVTFGSEYLKIDNLTGELSTSERIDREKLCQDENECFLDFEVSVQSWV
DLFEGRVIVLDINDNTPTFPSPVLTLTVEENRPVGTLYLLPTATDRDFGRNGIERYELLQEPVFELQVADTDGEKQPQLI
VKGALDREQRDSYELTLRVRDGGDPPRSSQAILRVLITDVNDNSPRFEKSVYEADLAENSAPGTPILQLRAADLDVGVNG
QIEYVFGAATESVRRLLRLDETSGWLSVLHRIDREEVNQLRFTVMARDRGQPPKTDKATVVLNIKDENDNVPSIEIRKIV
ANVAEDVLVDTPIALVQVSDRDQGENGVVTCTVVGDVPFQLKPQNKKKYFLHTSTPLDYEATREFNVVIVAVDSGSPSLS
SNNSLIVKVGDTNDNPPMFGQSVVEVYFPEN
>Q6DKR3_CHICK
RVVYKVQEEQPPNTLIGSLASDYGFPDVGHLYKLEVGAPYLRVDGKTGDIYTTESIDRESLCQHLEPCYLEFEVSINNSP
RLLEGQIEVLDINDNTPNFASPVLTLTIPENTNIGTLFSIPPAMDRDSGPNGVASYELLAQELFGLQVAEDQEEKQPQLI
VMGNLDREQWDSYDLTIKVQDGGNPPRASSALLRITIVDMNDNAPKFEKALYEAELSENSPVGHSVIQVKANDSDQGANA
EIDYSFHQASDMVRRLLRLDRNTGLITVQGPIDREDVSILKFSVMAKDKGANPKSARTQVVVTIKDMNDNAPSIEIRGIM
ANISEDVPVETAVALVQVSDRDEGENAVVTCVVAGDVPFQLRQDSKKKYFLQTTTPLDYESVKDYTIEIVAVDSGNPPLS
STNSLKVQVVDVNDNAPVFSQSFTEVAFPEN
>UniRef100_UPI0004F00593
NLKYRIYEEQRVGSVIARLSEDVALKMPPASVRFRANSPLLVVREDNGEISIGAKIDREQLCQKNLNCSIEFDVITTDHL
QLFHVEVEVLDINDNSPQFSRALIPIEISESAAVGTRIPLDSAFDPDVGDNSLHTYSLSANDFFSIEVRTRDGAKYAELI
VVRELDRELKSSYELQLTASDKGVPQKSGSSLLKISISDSNDNSPVFEQQSYIIQLLENSPIGTLLIDLNATDPDEGANG
KVVYSFSSHSAKILETFKIDPEKGHLTLLKQVDYEVTKSYEIDAQAQDLGPNSIPAHCKIIIKIVDVNDNRPEINLNLMS
PEISEGSPLDTFVALVRVQDKDSGMNGEVVCKLHGHGHFKLQKTYENNYLILTNATLDREKRSEYSLTVIAEDKGTPSLS
TVKHFTVQISDENDNPPRFQTNRYEVVILEN
>UniRef100_UPI00055567F3
VLRYRLAEEGPADVRVGNVAGDLGIVAG--SGEVTFGSDFFKIDNITGELTTNERIDRDKLCQDENECFIDFEVSVQSWV
DLFEGKVIILDINDNTPSFPSPVLTLSVEENRPIGTLYLLPTATDRDFGRNGIERYELIQDNVFELQVADTDGEKQPQLI
IKGALDREQRDSYELTLRVRDGGDPPRSSQAILRVMITDVNDNSPRFEKSVYEADLPENSSPGAPILQLKAADADVGVNG
QIEYVFGAATESVRRLLRLDESTGWLSVLHRIDREEVSQLRFTVMARDRGQPPKMDKATVVLNIKDENDNVPAIEIRKII
ANVAEDVVVDTPIALVQVSDRDQGENGIVTCTVVGDVPFQLKPQNKKKYFLHTSATLDYEATQEYNVVIVAVDSGSPSLA
SNNSVIVKVGDTNDNPPIFSQNVVEVSFLEN
>UniRef100_UPI0004F471CF
NLNYSVPEEQGAGTVIGNIGGGGTRSAAGSKSTFRVAPHLLDVDGESGLLYTKQRIDREALCRRSAKCQLSLEVF-ANDQ
EICMIKVEIQDLNDNAPAFPSDQVDMDISENAAPGTRFPLTSAHDPDAGDNGLRTYLLTRDDYFSLDVKSRDGTKFPELV
IQKPLDREEQSHHTLVLTALDGGDPPRSGTVQINVRLIDSNDNSPVFEAASYVVELPENAPLGTAVIDLNATDADEGTNG
EVLYSFSGYPERVRDLFSIDPQSGLIRVKGNLDYEESGLIEIDVQARDLGPNPIPAHCKVTVRLIDRNDNAPTIGFVSVR
QGLSEAAPPGTVIALVRVTDRDSGKNGQLQCRVPGAVPFTLEENYDNFYTVVTDRPLDREAQDEYNVTIVARDEGNPPLN
STKSFSVRILDENDNPPRFSKNLYVLQVPEN
>UniRef100_UPI000298BF50
NLKYSVEEEQRAGTVIANVAKDARFALDRQASAFRVAPHLVDINPSSGLLVTKQKIDRDLLCRQSPKCIISLEV-MSSSM
EICVIKVEIKDLNDNAPSFPAAQIELEISEAASPGTRIPLDSAYDPDSGSFGVQTYELTPNELFGLEIKTRDGSRFAELV
VEKSLDRETQSHYSFHITALDGGDPPHLGTVGLSIKVTDSNDNNPVFGESTYAVSVPENSPSSTPVIRLNASDPDEGTNG
QVVYSFYGYNDRTRELFQIDPHSGLVTVTGALDYEEGHVYELDVQAKDLGPNSIPAHCKVTVSVLDTNDNPPVINLLSVN
SEVSESAPPGYVIALVRVSDRDSGLNGRVQCRLLGNVPFRLQ-EYESFSTILVDGRLDREQHDQYNLTIQARDGGVPMLQ
SAKSFTVRITDENDNHPHFSKPYYQVIVQEN
>UniRef100_UPI000440C2BB
QLRYSVQEEKERGTLVANIAEDLGLDVTLHARRFQTRTPYLEVNVENGALLVGARTDREEICRQQQPCLLHLEVFLENPL
ELFRVEVEVLDINDNAPAFPSSDIVVEITESATPGTRFPLESAADPDVGTNALSNYAITANEYFKLDVQTQDGNLFAELV
LEKPLDRERQAVHRYVLTAVDGGQPQRTGTALLVVRVLDSNDNAPVFDQPVYTVNLREDSAPGTLVIQLNATDVDEGTNG
EVVYSLSSHLPSVQQLFAVDARSGRVEVAGAVDYEESNTHQIYVQARDMGPNAVPAHCKVLVKVVDVNDNAPEVSFSTVS
EAVSESSAPGTVVAMLSVSDKDSGENGQVSCELDDAAPFKLKPSFRNYYTVVTDGQLDREVADSYTLTVVARDGGTPPLS
TSKSVRVRVSDENDNAPRFTQPAYDVHVSEN
>A0A096N0V3_PAPAN
ELLYSLNEGLPAGVLIGSLAEDLRLLPRAGRLDFSLSGQYVTLDNRSGELHTSAEIDREALCPSSDSCLLLLDVLVQEYF
RFVKVKIAIRDINDNAPQFPVSQISVWVPENAPVNTRLAIEHAVDPDVGINGVQTYRLLDHGMFTLDVEENNGERTPYLI
VMGALDRETQDQYVSIIIAEDGGSPPLLGSATLTIGISDINDNCPFFTDSQINVTVYGNATVGTPIAAVQAVDKDLGTNA
QITYSYSQKPQASKDLFHLDENTGVIKLFNKIGGSVLQSHKLTILANGPGCI--PAVITALVSVIKVIFRPPEIVPRYIA
NELKELEPVNTPIAFFTIRDPEG--KYKVNCYLDGEGPFRLSPPYNNEYLLETTKPMDYELQQFYEVAVVAWNS--EGFH
VKRVIKVQLLDDNDNAPIFLQPLIELTIEEN
>F7FF46_MONDO
EKNYTVPEELPENVLIGDLVKDLNLTFSSTPLQFKLDLPIVKIEETTGEIYTTGRIDREELCTIETHCFYEVEVAVDEIF
KLVKIRFIIEDVNDNAPLFPATVINISIPENTAINSRYPIPSAIDPDIGINGIQQYELIKEDIFGLDVIETEGEKWPQLI
VQKMLDREERDTYVMKLKVEDGGSPPRSSTAILQVSVIDMNDNRPIFKETEIEVTIPENAPVGSSVYQLHATDADVGANA
RIQYFFSSLSNVAKKLFSLNNTTGLITIKEPLDREQAPLHKLMIVATDGGPM--PARAMVIVNVTDVNDNLPLIDVRYII
DTLSENAALNTKIALVTLIDKDADRNGRVTCFTTNEVPFRLRPVFDNQFLMETSSFLDYETVKEYEVQLLASDAGKPPLN
YTTSVVIKIKDENDNAPVFTQPTFGISVPEN
>UniRef100_UPI0002A4C0BE
TLKYKVYEEQKVGTVIARLKEDVAGVLSLPSSLFRAGPRFLSVREEDGEISIATKIDREKLCEKNLNCSIEFDVVTTEYL
QLFHVEVEVLDINDNSPHFSRGIVPIEISESASVGTRVPLDGAVDADVGENALHTYSLTPNNFFKIDVRTRDGAKYAELV
VMRELDREVQSSYQLQLTASDNGAPPKSGSTLLKISISDSNDNSPAFDEQVYIINLLENSPLGTLIIDLNATDPDEGTNG
KIVYSFSSHSPKILETFKINPENGHITLIQKVDYESTVSYELDVQAQDLGPNSIPGLCKIVVKVVDVNDNKPEININLMT
TGISEGAPVDTFIALVRVDDSDSGLNGEVVCRLHSQGHFRLQKTHEKNYMILTNVSLDREKRSEYSLTVIAEDKGLPSLS
TIKHFTVQVLDENDNPPRFEKSRYEVFKSEN
>UniRef100_UPI00029DAEC6
EKNYTIREEMPENVLIGDLLKDLNLSLITTAMQFKLDVPLIRIEEDTGEIFTTGRIDREKLCARDEHCFYEVEVAIDEIF
RLVKIRFLIEDINDNAPLFPATVINISIPENSAINSKYTLPAAVDPDVGINGVQNYELIKQNMFGLDVIETEGDKMPQLI
VQKELDREEKDTYVMKVKVEDGGFPQRSSTAILQVSVTDTNDNHPVFKETEIEVSIPENAPVGTSVTQLHATDADIGENA
KIHFSFSNLSNIARRLFHLNATTGLITIKEPLDREETPNHKLLVLASDGGLM--PARAMVLVNVTDVNDNVPSIDIRYIV
NPLSENIPLNTKIALITVTDKDADHNGRVTCFTDHEIPFRLRPVFSNQFLLETAAYLDYESTKEYAIKLLAADAGKPPLN
QSAMLFIKVKDENDNAPVFTQSFVTVSIPEN
>UniRef100_UPI00046B426D
ELLYSLNEGLPAGVLIGSLAEDLRLLPRAGRQDFSLSGQYVTLDNRSGELHTSAEIDREALCPSSDSCLLLLDVLVQEYF
RFVKVKIAIRDVNDNAPQFPVSQISVWVPENAPVNTRLAIEHAVDPDVGINGVQTYRLLDHGMFTLDVEENNGERTPYLI
VMGALDREVQDQYVSIIIAEDGGSPPLLGSATLTIGISDINDNCPLFIDSQVNVTVYGNVTVGTPIAAVRAVDRDLGTNA
QIVYSYSQKPQASKDLFHLDENTGVITLFRKIGGSVLQTHKLTILANGPGCI--PAVITALVSIIKVIFRPPEIVPRYIA
NELKELEPVNTPIAFFTIRDPEG--KYQVNCYLDGEGPFRLSPPYSNEYLLETTRPMDYELQQFYEIAVVAWNS--EGFH
VKRVIKVQLLDDNDNAPIFLQPLIELTIEEN
>T1ING0_STRMM
-------------------------------------------------------------------------------G
ENIRVLIRVKDENDNAPKFVAPSMSVEFPENTPRDVKRTLNPARDSDLGIFNVQQYKIVTNNAFRLSSHREDEVLYLDLQ
VNGFLDRETTPFYRLVIDAYDGGNPKLKGSMTVNVTIVDVNDNQPIFNQSRYFASVPENVTVGTNVVQLFASDMDEGDNG
RVSYYINRRQSDRERFFEIDRNSGIVSVNKGLDFETKDVYELVVVARDGGAQPLETTTFVTLRVLDVNDNRPTINLIFLS
DDVSEDAQPGKLVARISVNDPDSKTESDVNVTLEGGRFFGLRTRDHMVYFLYVESDLDREIGPNFTLSVTATDQGQPPLQ
VSRSFVLHVTDVNDHVPRFTKNMYFASVQET
>UniRef100_UPI0003EBC56F
TVKYQTFEEDAPGTVIGNLAKDTSSSASSSRNSFRMNSSFIRLRESDGQLTIGERIDRERICKHTLHCLIAFDVVSKEQF
KLIHVEVEVKDINDNSPEFPRKESSLEISENTAVGTRIPLDFAVDEDVGTNYIQSYQISVNSHFSIDVLSRDGVKYAELV
LMKELDRETQASYALELVAMDGGNPSRSGTTRINIKVKDYNDNSPVFDRSSFSVDLPEDAPVGTLLLDLNAEDPDEGLNG
EVVYGFGHQPPEIRQLFRVDRKSGRLTLESPVDFESKTTYEFDVQATDLGPNPSPAICKIVVQVQDVNDNAPEISITPMT
SIITEAAARESFVALVSTSDRDSGANGQVHCTLYGHDHFRLQQAYEDSFMIVSTSPLDREKIPEYNLTVVAEDLGSPPFR
TITQYTIRLTDENDNAPVFSKPVYEVSVVEN
>UniRef100_UPI0004F1FF3E
TVRYSTFEEDAPGTVIGTLAEDLHMKVS-GDTSFRLNSSLLRVREGDGQLTVGDGLDRERLCGQAPQCVLAFDVVSQEQF
RLVHVEVEVRDVNDHAPRFPRAQIPVEVSEGAAVGTRIPLEVPVDEDVGANGLQSVRLAPHSPFRVELQTRDGAQCADLV
LLQELDRESQAAYSLELVAQDGGRPPRSATAALSVRVLDANDHSPAFPQAVAEVELAEDAPVGSLLLDLDAADPDEGPNG
DVVFAFGARPPEARRLFRLDPRTGRLTLAGPVDYERQDTYELDVRAQDRGPGPRAATCKVIVRIRDVNDNAPDIAITPLT
SLVPEGAARESLVALVSTSDRDSGANGQVRCALYGHEHFRLQPAYAGSYLVVTAASLDRERIAEYNLTLVAEDRGAPPLR
TVRPYTVRVGDENDNAPLFTRPVYEVSVREN
>UniRef100_UPI00052836AC
--------------------------------------------------------------------------------
--------------------------------------------------------------------------------
--------------------DHGKPPKSGTALIKVIVLDSNDNSPIFAESSLMVEVREDALPGTLLVTVTATDPDQGPNG
EIEYSLSKHPPEVLSAFGIDARTGSIILKHPLDYEETHAYELDVQARDLGANPIPAHCKVLVKVLDVNDNAPDVHITWAT
RELSEALPKDSFVALVTASDPDSGSNGQVHCFLSQYEHFRLKRTNSYSYVLMTNATLDRELRAEYNLTLVVRDHGDLSLA
VLKHLTICISDVNDNAPSFEKATYEVAIAEN
>UniRef100_UPI0005777F43
-VMYRVWEEQPVGTKVGRLVDDLRQRGEGALEDFQVKALPFSINARDGTVSTLGQLDREDLCRGSDLCELAFSVLYGGSI
HFLRVRVEVMDLNDHSPTFSSSSQEVELSETAALRMRIPLDRAVDPDAGPNGLQTYSLSVNQHFALDVRSADGPKQAELV
VIKELDREVQSSFELTLLAWDKGNPPKSGSTLVRVNVLDSNDNSPLFEDSTPTVELAEDTAQGTVVIHLKATDPDQGVNG
EVEYSLSRHPTGVQKLFSVHPQSGAVTLKGPLDYEAKHSYEVDIQARDLGPNAIPTHCKLHIKLRDVNDNAPRIHVTWTP
PDVLEGAPEDTFLALVMVSDADSGDNGNVHAQIQHSGHFRLKRIHGDNYMIVTNGTLDREKVMEYNLTLLAQDHGNPPLS
CVRHLVVHVMDVNDNAPVFSQTHYRASIKEN
>K7D3P3_PANTR
-LRYRLAEEGPADVRIGNVASDLGIVTG--SGEVTFGSEYLKIDNLTGELSTSERIDREKLCQDENECFLDFEVSVQSWV
DLFEGRVIVLDINDNTPTFPSPVLTLTVEENRPVGTLYLLPTATDRDFGRNGIERYELLQEPVFELQVADTDGEKQPQLI
VKGALDREQRDSYELTLRVRDGGDPPRSSQAILRVLITDVNDNSPRFEKSVYEADLAENSAPGTPILQLRAADLDVGVNG
QIEYVFGAATESVRRLLRLDETSGWLSVLHRIDREEVNQLRFTVMARDRGQPPKTDKATVVLNIKDENDNVPSIEIRKIV
ANVAEDVLVDTPIALVQVSDRDQGENGVVTCTVVGDVPFQLKPQNKKKYFLHTSTPLDYEATREFNVVIVAVDSGSPSLS
SNNSLIVKVGDTNDNPPMFGQSVVEVYFPEN
>UniRef100_UPI000495B958
TIRYQTNEEDAPGTVIGNLAKDMSLSLSSSKTNFRMNDSFIRVRESDGELSVGERIDRERICRHTPQCVITFDVVNKDRY
KLIHVEVEIKDINDNSPEFPNKESVVEISENAAVGSRIPLDPAVDADVGSNYIQSYQISVNSHFTIDVLLRDGVKYAELV
LMKELDRETQSSYTVELVATDGGNPYRSGSTKITIKVTDFNDNSPVFDQNSFSVSLPEDAPVGALILDLNAVDADEGLNG
EVVYGFGKQSQEIRELFQVDNKSGRLTLRSPVDFEDKSTYELDVQATDLGPNPTPSVCKIIIHVTDVNDNAPEISITPMT
SIISEAADKDSLVALISTLDRDSGVNSQVHCTLYGHDHFKLRQAYEDSYMIVTAAALDRERISEYNLTVMAEDFGSPPLR
KITQYTIRLSDENDNAPHFAKAVYEVSVVEN
>UniRef100_UPI0005351E4D
ELIYTIREELPENVPIGNIPKDLNISHIAATGTYRLDAPLVKVSSNTGEIFTTSRIDREKLCAEENECFFELEVVINDFF
RLIKIKIIVKDTNDNAPMFPSPVINISIPENTLINSRFPIPSATDPDTGFNGVQHYELLNQSVFGLDIVETEGEKWPQLI
VQQNLDREQKDTYVMKIKVEDGGTPQKSSTAILQVTVSDVNDNRPVFKESQVEVHIPENAPVGTSVIQLHATDADIGSNA
EIRYIFGAQAPATKRFFALNNTTGLITVQRSLDREETAVHKVTVLASDGSST--PARATVTINVTDVNDNPPNIDLRYII
SPLSEKDPINTKIALITVSDKDTDVNGKVICFIEREVPFHLKAVYDNQYLLETSSLLDYEGTKEFSFKIVASDSGKPSLN
QTALVRVKLEDENDNPPIFSQPVIELSVSEN
>F1M8K1_RAT
QVVYKVPEEQPPNTLIGSLAADYGLPDVGHLYKLEVGAPYLRVDGKTGDIFTTESIDREGLCQNQSPCILEFEVSINGSP
RLLEGQIEVQDINDNTPNFASPVITLAIPENTNIGSLFPIPLATDRDAGPNGVASYELQAQELFGLQVAEDQEEKQPQLI
VMGNLDRERWDSYDLTIKVQDGGSPPRASSALLRVTVLDTNDNAPKFERPTYEAELSENSPIGHSVIQVKANDSDQGANA
EIDYTFHQAPEVVRRLLRLDRNTGLITVQGPVDREDLSTLRFSVLAKDRGANPKSARAQVVVTVKDMNDNAPTIEIRGIM
ANISEDVAEETAVALVQVSDRDEGENAAVTCVVAGDVPFQLRQDSKKKYFLQTTTPLDYEKVKDYTIEIVAVDSGNPPLS
STNSLRVQVVDVNDNAPVFTQSITEVAFPEN
>R0JKU1_ANAPL
NLNYSVPEEQGAGTVIGNIGRDARLAAGGAKSTFRVAPHLLDVDGESGLLYTKQRIDREALCRRSAKCQLSLEVF-ANDQ
EICMIKVEIQDLNDNAPAFPSDQVDMDISENAAPGTRFPLTSAHDPDAGDNGLRTYLLTRDDYFSLDVKSRDGTKFPELV
IQKPLDREEQSHHTLVLTALDGGDPPRSGTVQINVRLIDSNDNSPVFEAASYVVELPENAPLGTAVIDLNATDADEGTNG
EVLYSFSGYPERVRDLFSIDPQSGLIRVKGNLDYEESGLIEIDVQARDLGPNPIPAHCKVTVRLIDRNDNAPTIGFVSVR
QGLSEAAPPGTVIALVRVTDRDSGKNGQLQCRVPGAVPFTLEENYDNFYTVVTDRPLDREAQDEYNVTIVARDGGNPPLN
STKSFSVRILDENDNPPRFSKNLYVLQVPEN
>UniRef100_UPI00045D89F1
TVKYQVSEEVPSGTVIGKLSQELGREERRQAAAFQVQALPIQVDSEEGLLSTGRRLDREQLCRQWDPCLVSFDVLATGDL
ALIHVEIQVLDINDHQPRFPKGEQELEISESASLRTRIPLDRALDPDTGPNTLHTYTLSPSEHFALDVIVGDETKHAELV
VVKELDREIHSFFDLVLTAYDNGNPPKSGTSLVKVNVLDSNDNSPVFAESSLALEIQEDAAPGTLLIKLTATDPDQGPNG
EVEFFLSKHPPEVLDTFSIDAKTGQVILRRPLDYEKNPAYEVDVQARDLGPNPIPAHCKVLIKVLDVNDNIPSIHVTWAS
QPVSEALPKDSFIALVMADDLDSGNNGLVHCWLSQELHFRLKRTNGNTYMLLTNATLDREQWPKYTLTLLAQDQGLQPLS
AKKQLSIQISDINDNAPVFEKSRYEVSTREN
>UniRef100_UPI000462747A
NLNYSVPEEQGAGTVIGNIGRDARLQPGGGKSTFRVAPHLLDVDGESGLLYTKQRLDREALCRRSAKCQLSLEVF-ANDQ
EICMIKVEIQDLNDNAPAFPSDQVDLDISENAAPGTRFPLASAHDPDAAENGLRTYLLTRDDYFALDVKARDGTKFPELV
VQKPLDREEQSHHTLVLTALDGGDPPRSGTVQLNVRLIDSNDNSPVFEAASYVVELPENAPLGTAVLDLNATDADEGTNG
EVLYAFSGYPERVRELFSIDPQSGLIRVKGNLDYEEGALVEIDVQARDLGPNPIPAHCKVTVRLLDRNDNAPSIGFVSVR
QGLSEAAPPGTVIALVRVTDRDSGKNGQLLCRVEGAVPFTLEENYDNLYTVVTDRPLDREVQDEYNVTILARDGGNPPLN
STKSFTVRILDENDNPPRFSKNLYVLQVPEN
>UniRef100_UPI000510BC2E
ELIYTIREELPENVPIGNIPKDLNISHIAATGTYRLDAPLVKVSSTTGEIFTTSRIDREKLCAEENECFFELEVVINDFF
RLIKIKIIVKDTNDNAPMFPSPVINISIPENTLINSRFPIPSATDPDTGFNGVQHYELLNQSVFGLDIVETEGEKWPQLI
VQQNLDREQKDTYVMKIKVEDGGTPQKSSTAILQVTVSDVNDNRPVFKESQVEVHIPENAPVGTSVIQLHATDADIGSNA
EIRYIFGAQAPATKRFFALNNTTGLITVQRSLDREETAIHKVTVLASDGSST--PARATVTINVTDVNDNPPNIDLRYII
SPLSEKDPVNTKIALITVSDKDTDVNGKVICFIEREVPFHLKAVYDNQYLLETSSLLDYEGTKEFSFKIVASDSGKPSLN
QTALVRVKLEDENDNPPIFSQPVIELSVSEN
>G3WWL3_SARHA
TVNYHIYEEETPGTVIGVLSENIMLDSQKVPRNFRLNSSLIQVSETDGQLTVGEGIDREQLCQQSQQCILAFDVV--NFS
QLIHVEVEVRDINDHSPRFPAPEIFVEMSESLAVGTHISLEAAVDEDVGSNALQSLRLKPHNFFRVELQTRDGAKGVNLV
LLQELDRESQATYSLEMVAQDGGLPPRSATATLHIQVLDANDHSPAFSQSVIEVELAEDAPEGFLLLDLDATDPDEGPNG
DVVFSFSDRPSEAQFPFHLDPRSGRLTLAGPVDYEQKETYELDVRAQDQGPGPRASNCKVIVHIRDVNDNAPDITITPLA
VAKTEGAVPESLVALVSTWDKDSGSNGQVRCALYGHEHFRLQPAYAGSYLVVTAAPLDRERISEYNLTLVAEDRGSPPLR
TVRPYTVRVGDENDNAPLFARPVYEVSVREN
>M7BIS7_CHEMY
NLKYSVDEEQRAGTVIANIGKDARFVLARQPAAFRVAPHLVDISPGSGLLVTKQKIDRDLLCRQSPKCVISLEV-MSSSM
EICVIKLEIKDLNDNAPSFPTDQIELEISETASPGTRVPLESAYDPDSGSFGVQSYELTPNDLFGLETKTRDGSRFAELV
VERSLDRETQSHYSYLLTALDGGDPPNFGTVELSIRVIDSNDNNPLFEEPAYAVSVPENAPPGTPLLRLNASDPDEGTNG
QVLYSFHSYSERARQLFHLDPQSGLLSVSGAVDYEEGHSYELDVQAKDLGPNSIPAHCKVTVSVQDANDNPPLINLLSVN
SEVSESAPPGYVIALVRVSDHDSGANGRVQCKLLGSVPFRLQ-EYESFSTILVDGRLDREQRDQYNLTIQARDNGVPSLQ
ATKSFTVKITDENDNHPHFSKPYYQVIVQEN
>K7BAH5_PANTR
-LRYRLAEEGPADVRIGNVASDLGIVTG--SGEVTFGSEYLKIDNLTGELSTSERIDREKLCQDENECFLDFEVSVQSWV
DLFEGRVIVLDINDNTPTFPSPVLTLTVEENRPVGTLYLLPTATDRDFGRNGIERYELLQEPVFELQVADTDGEKQPQLI
VKGALDREQRDSYELTLRVRDGGDPPRSSQAILRVLITDVNDNSPRFEKSVYEADLAENSAPGTPILQLRAADLDVGVNG
QIEYVFGAATESVRRLLRLDETSGWLSVLHRIDREEVNQLRFTVMARDRGQPPKTDKATVVLNIKDENDNVPSIEIRKIV
ANVAEDVLVDTPIALVQVSDRDQGENGVVTCTVVGDVPFQLKPQNKKKYFLHTSTPLDYEATREFNVVIVAVDSGSPSLS
SNNSLIVKVGDTNDNPPMFGQSVVEVYFPEN
>UniRef100_UPI000529138E
RVVYKVQEEQPPNTLIGSLASDYGFPDVGHLYKLEVGAPYLRVDGKTGDIYTTESIDRESLCQHLEPCFLEFEVSINSSP
RLLEGQIEVLDINDNTPNFASPVLTLSIPENTNIGTLFPIPLAMDRDSGPNGVASYELMAQELFGLQVAEDD-EKQPQLI
VMGNLDREQWDSYDLTIKVQDGGNPPRASSALLRITILDMNDNAPKFEKALYEAELSENSPVGHSVLQVKANDSDQGANA
EIDYSFHQASDMVRRLLRLDRTTGLITVQGPIDREDVSMLKFSVMAKDKGANPKSARTQVVVTIKDMNDNAPSIEIRGIM
ANISEDVPVETAVALVQVSDRDEGENAVVTCVVAGDVPFQLRQDSKKKYFLQTTTPLDYESVKEYTIEIVAVDSGNPPLS
STNSLKVQVVDVNDNAPVFSQSFTEVAFPEN
>UniRef100_UPI0002C63115
EKNYTVREEMPENVLIGDLLKDLNLSLITSPMQFKLDVPLIRIEEGTGEIFTTGRIDREKLCAVEARCFYEVEVAVDEIF
RLVKIRFLIEDINDNAPLFPATVINISIPENSAINSRYALPAAIDPDIGINGVQNYQLIKQSIFGLDVIETEGDKMPQLI
VQKELDREEKDTYVMKVKVEDGGFPQRSSTAILQVSVADTNDNRPVFKESEIEVSIPENAPVGTSVTQLHATDADIGENA
RIHFYFSNLSNIAKRLFHLNTTTGLITIKEPLDREESPNHKLLVLASDGGLT--PARAMVLVNVTDINDNVPSIDIRYII
NPLSENAPLNTKIALITVTDKDADHNGRVTCFTDHEVPFRLRPVFSNQFLLETAAYLDYESTREYAIKLLATDAGKPPLN
QSSMLLVKVKDENDNAPVFTQPFISLSVPEN
>A0A087XIG7_POEFO
TTRYFTYEEDAPGTEIGNLSQDLKIDPSDPDTSFRFNTSVIHMRESDGLLTVADVIDREQLCPRSPRCFIAFNIVAREKF
QLIHVEIEVKDINDHSPYFPLNETKLEIVENVPLDSRFPLQIALDEDVGDNYIQSYIISPCSHFAVEVRELDGVKFAELV
LVSELDREVEDSYTIQVTASDGGAPPKSGSMTVNIKVLDFNDNSPAFAHSSLKVELEEDSPVGHRVLKVHAFDPDQGING
QVVYAFPDESSEAAQTFHIDPYSGDVTLKALVDFEKRNSYELRIRASDQGESSVPSTCTVVIEVVDVNDNAPEISIKPMT
SSITEAAAAESFVALISTSDRDSGSNGYVRVSLLGHEHFALQQAYGETFMIVTTATLDREKIQEYNLTVVAEDLGSPPFK
TAKQYTISVTDENDNPPLFSKSVYEVSVLEN
>Q4SCT6_TETNG
-VLYRVQEEQPPNTLIGSLAADRGLPDSGHLYKLEVGSPYLRVEGKTGDIFTTEPIDRETLCRKGKPCYLEFEVSVNQSP
RLIEGRIEVQDINDNTPQFPSSVLTISVPENTIMGALFSIPLATDRDSDRNGVADYALTAATLFGLQVADDRGGKLPQLI
VLGNLDRELKDSYDLTIKAVDGGNPQRYSSALLRVIVTDANDNAPKFEKSMYEAEVSENSPVGHSVLQVKANDSDMGPNG
EIEYTLHQAVDPVPKLLRIDRSSGTIYVKGSLDREDVSSLSFYVVARDKGPQPKSSKTFVTIEVTDQNDNAPAVEIRGIV
ANISEDMPVGTAVALVQVSDKDEGENAVVTCVVAGDVPFQLRSDNKRKYFLQTTTPLDYERVRTYIVEIVAVDSGNPALS
STNSLKVQVTDVNDNSPIFSPTLFEVDFAEE
>UniRef100_UPI0004F102E4
ELFYSLNEGLPAGVLIGSLARDLRLPTAQPPLSFTLGGQYVQLDNRSGELHTSAEIDRETLCPSPESCLLLLDVLVQEYF
RLVKVKIAIRDVNDNAPRFPVPHIRLSVPENAPVNTRLAIEHALDPDMGTNGVQTYRLRDNGVFTLDVEENNGERTPYLI
VMGALDRETQDEYVTVIVAEDGGTPPLVGSATLTIGISDINDNCPQFNESQLNVTLYGNSSLGTHVATVHAVDMDLGSNA
QITYSYSQKPQPSRDLFHLNESTGTITLSTKVDGDTPRLHRLIILGNGPGCI--PAVITVLVTIIKVMMRPPEVVPRFIA
NELKELEPINTPIAFFTIKDPDE--KYKVSCYLDGDGPFRLSPPYNNEYLLETTKPLDFETQQLYEISVIAWNS--EGFH
VKKVVKIQVLDDNDNSPVFSEQLIELSIEEN
>W5UJ49_ICTPU
TLKYKVLEEQRVGTVIGRLREDAAAALALVSPRFRASAPLIAVREEDGEISVGSRIDREALCGSHPNCTLEFDVVTAEHL
QLFRVQVEVLDVNDHSPRFARSVVPVDISESAAVGTRLPLDAASDPDVGDNALHAYSLERNGFFRIDVRTRDGARYADLV
VVRELDRETQSSFQLLLSAADSGSPPRSGSTLLKINVLDSNDNSPVFEQQAYAVSLLENSPPGTLLVDLNATDPDEGTNG
KIIYSFSSHSLKILETFKIDPENGQITLIKKVDYETTSSYELDIQAQDMGPNSIPGHCKIIVKVVDVNDNKPKININLMT
QGISEAAPMDTFIALVRVDDSDSGLNGEVTCKLHGHGHFRLQKTYENNYMILTNVSLDREKRSEYSLTVIAEDRGSPSLS
TIKHFTVQVQDENDNPPRFEKSRYEIFKSEN
>H2T7J1_TAKRU
-ILYRVQEEQPPNTLIGSLAADQGLPDSGHLYKLEVGSPYLRVDGKTGDIFTTEPIDRETLCRKGKPCYLEFEVSVNQSP
RLIEGRIEVQDINDNTPQFPSSVLTISVPENTIMGALFSIPLAMDRDSDRNGVADYALTAATLFGLQVADDRGGKLPQLI
VLGNLDRELKDSYDLTIKAVDGGNPQRYSSALLRVVVTDANDNAPRFEKSMYEAEVSENSPIGHSVLQVKANDSDMGPNG
EIEYTLHQAVDPVPKLLRIDRSTGTIYVKGPLDREDISSLSFYVVARDKGPQPKSSKTFVTIEVTDQNDNAPAVEIRGIV
ANISEDMPVGTAVALVQVSDKDEGENAVVTCVVAGDVPFQLRSDNKRKYFLQTTTPLDYERVRDYRVEIVAVDSGNPALS
STNSLKVQVTDVNDNSPIFSPTLFEVDFAEE
>UniRef100_UPI0003F0C4A2
NLNYSVPEEQGAGTVIGNIGKDARLQPGPPAERYRVAPHLLDVDVDSGLLYTKQRIDRESLCRHNAKCQLSLEVFA-NDK
EICMIKVEIQDINDNAPSFPSDQIEMDISENAAPGTRFPLTSAHDPDAGENGLRTYLLTRDDHFALDVKSRDGTKFPELV
IQKALDREQQNHHTLVLTALDGGEPPRSATVQINVKVVDSNDNSPVFEAPSYIVELPENAPLGTVVIDLNATDADEGPNG
EVLYSFSSYPDRVRELFSIDPKTGLIRVKGNLDYEENGMLEIDVQARDLGPNPIPAHCKVTVKLIDRNDNAPSIGFVSVR
QGLSEAAPPGTVIALVRVTDRDSGKNGQLQCRVGGSVPFKLEENYDNFYTVVTDRPLDRETQDEYNVTIVARDGGSPPLN
STKSFAVKILDENDNPPRFTKGLYVLQVHEN
>UniRef100_UPI00042C646D
NLKYRIYEEQTVGSVIARLSEDVADVLVPFTVRFRASSPLLVVNEDSGEISIGAKIDREQLCQKNSNCSIEFDVITTEHL
QLFHIEVEVLDINDNSPRFSRALIPIEISESAAVGTRIPLDGAFDPDVGENSLHAYSLSANDFFNIEVRTRDGAKYAELI
VVRELDRELKSSYELQLTASDMGVPQRSGSSILKISISDSNDNSPAFEQQSYIIQLLENSPIGTLLLDLNATDPDEGANG
KIVYSFSSHSPKIIETFKIDSERGHLTLFKQVDYEITKSYEIDVQAQDLGPNAIPAHCKIIIKVVDVNDNKPEININLMS
PGVFEGDPIDTFVALVRVQDKDSGLNGEIVCRLHGHGHFKLQKTYENNYLILTNATLDREKRSEYSLTVIAEDKGTPSLS
TVKHFTVQVNDVNDNPPHFQRSRYEFAISEN
>UniRef100_UPI000383E5BC
-LRYRLAEEGPADVRIGNVASDLGIVTG--SGEVTFGSEYLKIDNLTGELSTSERIDREKLCQDENECFLDFEVSVQSWV
DLFEGRVIVLDINDNTPTFPSPVLTLTVEENRPVGTLYLLPTATDRDFGRNGIERYELLQEPVFELQVADTDGEKQPQLI
VKGALDREQRDSYELTLRVRDGGDPPRSSQAILRVLITDVNDNSPRFEKSVYEADLAENSAPGTPILQLRAADLDVGVNG
QIEYVFGAATESVRRLLRLDETSGWLSVLHRIDREEVNQLRFTVMARDRGQPPKTDKATVVLNIKDENDNVPSIEIRKIV
ANVAEDVLVDTPIALVQVSDRDQGENGVVTCTVVGDVPFQLKPQNKKKYFLHTSAPLDYETTREFNVVIVAVDSGSPSLS
SNNSLIVKVGDTNDNPPVFGQSVVEVYFPEN
>UniRef100_UPI000462AF2E
RVVYKVQEEQPPNTLIGSLAADYGFPDVGHLYKLEVGAPYLRVDGKTGDIYTTESIDRESLCQQLDPCFLEFEVSINNSP
RLLEGQIEVLDINDNTPNFASPVITLAIPENTNIGALFPIPLAMDRDAGANGVASYELMPQKLFGLQVAEDD-EKQPQLI
VMGNLDREQSESYDLTIKVQDGGSPPRASSALLRITILDMNDNAPKFEKPTYEAELSENSPIGHSVLQVKANDSDQGANA
EIDYSFHQASDMVRRLLRLDRATGLITVQGPVDREDVNVLRFSVMAKDKGANPKTARAQVVITIKDTNDNAPSIEIRGIM
ANISEDVPVETPVALVQVSDRDEGENAVVTCVVAGDVPFQLRQDSKKKYFLQTTTPLDYEAVKEYVIEIVAVDSGNPPLS
STNSLKVQVVDVNDNDPVFSQSTAEVAFPEN
>W5MDB1_LEPOC
TVKYQTYEEDIPDTVIGNLAKDLLINPSGSKTNFRMNSSFIKLRESDGQLTIGERIDRERICKHSLQCLIAFDVVSKEQF
KLIHVEVEIKDINDNSPEFPNQESTLEISESAAVGTRFPLDVAVDEDVGLNYIQSYQISVNSHFTIEVLNRDGVKYAELV
LMKELDREAQSSHILELVATDGGNPPRSGVTRINIKVKDFNDNSPVFDQNNFSVELQEDAPVGFLLLDLNAVDPDEGLNG
EVVYGFGNQSVEIRQLFKVDRKSGRLTLESPIDFETKKTYELDVQASDLGPNPTPSICKIIIHVQDVNDNAPEISITPMT
SIITEAAAKDSFVALISTSDRDSGANGQVHCTLYGHDHFKLQQAYEDSYMIVTTTSLDREKISEYNLTVVAEDLGSPPFR
TITQYTIRLSDENDNAPLFSKPIYEVSVVEN
>UniRef100_UPI000521C150
-LDLQIDEEQPAGTIIGDISAGLP--PGSAYMYFISVSTDLGIDENTGIITTARVLDREARDHYSF-------IAVTPEG
ITVEVNIQVNDINDHAPAFPKGHSTFQIPEHTPLGSRFPLDPAFDADSGLLNTQGYVIKGNQAFRLETRRGNGVLFLDLV
VSNVLDRENRSSYSLLLEAYDGGSPPRSTQMTLDVSIQDINDNAPSFNQSRYHTLISENLKPGSSILQVFASDADEGDNG
AVVYEINRRQSDPDQYFTIDSRTGVIKLNKGLDYEVRKVHELVVQARDKAVHPEVTTAFVTIHVRDYNDNQPTMTIIFLS
EDISEGAQPGQYVARISVSDPDYGEYSNVNVTLEGDGKFALTTKDNIIYLICVDQLLDREERDSYDLRVTATDSGTPPLR
AESAFVLQVVDVNDNPPLFDQQEYRQSIPEV
>K9INL0_DESRO
QVVYKVPEEQPPNTLIGSLTADYGFPDVGHLYKLEIGAPYLRVEGRTGDIFTTESIDREGLCQNQEPCILEFEVSINGSP
RLLEGQIEVQDINDNTPNFASPVITLPIPENTNIGSLFSIPVASDRDAGPNGVASYELQAQELFGLQVAEDDG-KQPQLI
VMGNLDRERWDSYDLTIKVQDGGNPPRASSALLRVAVLDTNDNAPKFEQPSYEAELSENSPIGHSVIQVRANDSDQGANA
EIDYMFYQAPEVVRRLLRLDRNTGLITVQGPVDREDLSTLRFSVLAKDRGTNPKSARAQVVVTVKDMNDNAPTIEIRGIM
ANISEDVAAETAVALVQVSDRDEGENAAVTCVVASDVPFKLRQDSKKKYFLQTTSPLDYETDRDYTIVIVAVDSGNPPLS
STNSLKVQVVDINDNAPVFTQSVTEVAFPEN
>K7FFT5_PELSI
NLKYRIYEEQRIGSVIARLSEDVAFKIPPSSVRFRANSPLLVVREDNGEISIGAKIDREQLCQKNLNCSIEFDVITTEHL
QLFHVEVEVLDINDNSPQFSRALIPIEISESAAVGTRIPLDSAFDPDVGENSLHTYSLSANDFFNIEVRTRDGAKYAELI
VVRELDRELKSSYELQLTASDKGVPQRSGSSILKISISDSNDNSPVFEQQSYIIQLLENSPVGTLLIDLNATDPDEGANG
KVVYSFSSHSSRIIETFKIDPEKGHLTLLTQVDYEITKSYEIDAQAQDLGPNSIPAHCKIIIKIVDVNDNKPEINLNLMS
PGISEGSPMDTFVAIVRVQDKDSGVNGEIVCKLHGHGHFKLQKTYENNYLILTNATLDREKRSEYSLTVIAEDKGTPSLS
TVKHFTVQISDENDNPPRFQTNRYEVVILEN
>UniRef100_UPI000359FC7C
-VKFQVTEEVPSGTVVGRLSQERGVEERGKADAFQIQALPIQMKSEDGLLSTSSRLDREQLCRQQDPCLVSFDVLATGAS
ALIHVEIQVLDINDHQPQFPKGEQELEISESASLHTRIPLDRALDQDTGSNSLYSYSLSPSEHFALDVIVGDETKHAELV
VMKELDREVHSFFDLVLTAYDNGNPPKSGTSVVKVNVLDSNDNSPVFAESSLALEIPEDTAPGTLLINLTATDPDQGPNG
EVEFFFGKHSSEVMNTFGVDAKTGQIILRQALDYEKNPAYEVDVQARDLGPNSIPGHCKVLIKVLDVNDNAPSIHVTWAS
QTVSEDIPKDSFIALVSANDLDSGNNGLVHCWLNQELHFRLKRTNGNTYMLLTNTTLDREQWSVYTLTVFAQDQGPQPLS
AEKDLRIQVDDVNDNAPVFEKSRYEVSTWEN
>UniRef100_UPI0004976DA2
QLHYSVPEEQEPGSVVGNIAEDLGLDITLSARRFQTRTPYLEVNLENGALVVKEKIDREEICKQTIPCLLHLEVFLENPL
ELFRVEIEVMDINDNPPSFPETDISVEISESAIPGTRFPVENAFDPDVGTNALSTYAITNNNYFYLDVQTQDGNKFAELV
LEKPLDREQQAVHRYVLTAVDGGIPQRTGTALLVVKVLDSNDNAPTFDQSVYTVNLRENSPVGTLVIQLNATDVDEGQNG
EIVYSFSSHTPRIKDLFNIDARTGRIEVAGEVDYEESNTHQIYVQAKDMGANAVPAHCKVLVKLVDVNDNTPEISFSTVT
ESVSEQGAPGTVIALFSVSDRDSGENGQMSCEILGDVPFKLKSSFKNYYTIVTDGPLDRENTDSYTITVVAKDKGQPSLA
TSKSIKVHVSDENDNAPRFTQAVYDVYVTEN
>H2L5K3_ORYLA
NLKYGINEEMKPGSVIGNVTKDALKQGFIQPPYLRVEPRWVELSP-AGILTTQMKIDRDVVCRQNPKCIISLEV-MSNSM
EICVIKVEIEDLNDNAPKFPTSHIDIEISENASPGTRFPLEGASDPDSGIFGVQSYSITPNELFGLEIKTRDGSKIAELV
VQKSLDRETQSHYTYEISAEDGGDPPKIGAVQLNIKVIDSNDNNPVFDESVYTVNVMENSPINTLVIDLNATDPDEGTNG
EVVYSFNSYTEKTREAFKIDPRTGIITVNGVLDYETSQIYEIDVQAKDLGPNSIPAHCKVTVNVMDTNDNPPVISLLSLN
TEVSENAQRGYVIALVRVSDKDSGANGKVQCRLQGNVPFRLQ-EYESFSTILVDGKLDREQKDTFNLTIQAEDSGTPPLR
ATKSLVVKVTDENDNPPHFLKPHYQEMVMEN
>G1MIH5_AILME
NLNYSVPEEQGAGTVIGNIGKDARLQPGSKSGSYRVAPHLLDVDADSGLLYTKQRIDRESLCRHNAKCQLSLEVFA-NDK
EICMIKVEIQDINDNAPSFPSDQIEMDISENAAPGTRFPLTSAHDPDAGENGLRTYLLTRDDHFALDVKSRDGTKFPELV
IQKALDREQQNHHTLVLTALDGGEPPRSATVQINVKVIDSNDNSPVFEAPSYLVELPENAPLGTVVIDLNATDADEGPNG
EVLYSFSSYPDRVRELFSIDPKTGLIRVKGNLDYEENGMLEIDVQARDLGPNPIPAHCKVTVKLIDRNDNAPSIGFVSVR
QGLSEAAPPGTVIALVRVTDRDSGKNGQLQCRVGGSVPFKLEENYDNFYTVVTDRPLDRETQDEYNVTIVARDGGSPPLN
STKSFAVKILDENDNPPRFTKGLYVLQVHEN
>UniRef100_UPI0003BBB321
EKNYSIREEMPENVLIGDLLKDLNLSLIHKSLKFKLEVPLIRIEEGTGEIFTTGRIDREKLCTLDGRCFYEVEVAVDEIF
RLVKIRFLIEDINDNAPLFPATVINISIPENSAINSRFALPAAIDPDIGINGVQNYQLIKQNVFGLDVIETEGDKMPQLI
VQKELDREEKDTYVMKVKVEDGGFPQKSSTAILQISIADINDNHPVFTESEIEVSIPENAPVGTSVTQLHATDADIGENA
KIHFYFSNLSNIAKRLFHLNSSTGLITIKEPLDREESPNHKLLVLASDGGLM--PARAMVLVNVTDINDNVPSIDIRYII
NPLSENASLNTKIALITVTDKDADHNGRVTCFTDHDVPFRLRPVFSNQFLLETAAFLDYESTKEYAIKLLAADAGKPPLN
QSSMLLIKIKDENDNAPIFTQSFISTSVPEN
>H2QRP0_PANTR
TVKYQVSEEVPSGTVIGKLSQELGREERRQAAAFQVQALPIQVDSEEGLLSTGKRLDREQLCRQWDPCLVSFDVLATGDL
ALIHVEIQVLDINDHQPRFPKGEQELEISESASLRTRIPLDRALDPDTGPNTLHTYTLSPSEHFALDVIVGDETKHAELI
VVKELDREIHSFFDLVLTAYDNGNPPKSGTSLVKVNVLDSNDNSPAFAESSLALEIQEDAVPGTLLIKLTATDPDQGPNG
EVEFFLSKHPPEVLDTFSIDAKTGQVILRRPLDYEKNPAYEVDVQARDLGPNPIPAHCKVLIKVLDVNDNIPSIHVTWAS
QPVSEALPKDSFIALVMADDLDSGNNGLVHCWLSQELHFRLKRTNGNTYMLLTNATLDREQWPKYTLTLLAQDQGLQPLS
AKKQLSIQISDINDNAPVFEKSRYEVSTREN
>UniRef100_UPI0004F04C46
NLKYSVEEEQRAGTVIANVAKDAGFALDRQASAFRVAPHLVDINPSSGLLVTKQKIDRDLLCRQSPKCIISLEV-MSSSM
EICVIKVEIKDLNDNAPSFPAAQIELEISEAASPGTRIPLDSAYDPDSGSFGVQTYELTPNEMFGLEIKTRDGSRFAELV
VEKSLDRETQSHYSFRITALDGGDPPRLGTVGLNIKVTDSNDNNPVFGESTYTVSVPENSPPNTPVIRLNASDPDEGTNG
QVVYSFYGYNDRTRELFQIDPHSGLVTVTGALDYEEGHVYELDVQAKDLGPNSIPAHCKVTVSVLDTNDNPPVINLLSVN
SEVSESAPPGYVIALVRVSDRDSGLNGRVQCRLLGNVPFRLQ-EYESFSTILVDGRLDREQHDQYNLTIQARDGGVPMLQ
SAKSFTVLITDENDNHPHFSKPYYQVIVQEN
>UniRef100_UPI00032B13DB
NLKYSVEEEQRAGTVIANVAKDARFALDRQASAFRVAPHLVDINPSSGLLITKQKIDRDLLCRQSPKCIISLEV-MSSSM
EICVIKVEIKDLNDNAPSFPAAQIELEISEAASPGTRIPLDSAYDPDSGSFGVQTYELTPNELFGLEIKTRDGSRFAELV
VEKSLDRETQSHYSFRITALDGGDPPHLGTVGLSIKVTDSNDNNPVFGESTYAVSVPENSPPNTPVIRLNASDPDEGTNG
QVVYSFYGYNDRTRELFQIDPHSGLVTVTGALDYEEGHVYELDVQAKDLGPNSIPAHCKVTVSVLDTNDNPPVINLLSVN
SEVSESAPPGYVIALVRVSDRDSGLNGRVQCRLLGNVPFRLQ-EYESFSTILVDGRLDREQHDQYNLTIQARDGGVPMLQ
SAKSFTVRITDENDNHPHFSKPYYQVIVQEN
>UniRef100_UPI00033395E8
ELLYSLNEGLPAGVLIGNLAEDLRLVPRSRRQDFSLSGQYVTLDNRSGELHTSSEIDREALCSSSDSCLLLLDVLIQEYF
RFVKVKIAIRDINDNAPQFPVSQISIWVPENAPVNTRLAIEHAVDPDVGTNGVQTYRLLDHGMFTLDVEENNGERTPYLI
VMGALDRETQDQYVSIIIAEDGGTPPLLGSATVTIGISDINDNCPLFTDSQINITLYGNATVGTPIAGVQAVDRDLGTNA
QITYSYSQKPQASKDLFHLDETTGVIKLFSKIGGSVHQTHKLTILANGPGCI--PAVITALVSIIKVIFRPPEIVPRYIA
NELKELEPVSTPIAFFTIRDPEG--KYKVNCYLDGEGPFRLSPPYNNEYLLETTKPMDYELQQFYEIAVVAWNS--EGFH
VKKMIKVQLLDDNDNAPIFLQPLIELTIEEN
>K1PDK0_CRAGI
SINFTLQEEEPLGTLVGNIPKESSLGNNFQSLKYDFMGSLFTINNDNGNIYTAVVIDRETECSFKEVCSLDFDVMVSTKY
EIISVNILILDINDKSPTFQPDVITVQISESEAIGTTIGIEGATDSDSSANRIQSYKIVPSGPFGLNATKKDGGYILKLV
LRRILNREQINSYQVSIVAYDGGLNPNSGTLSVTVEVTDDNDNSPVFTQSVYEAKVREGVKMGTSVLRVSASDADEGKNA
EIRYHFSPTSDEIKKIFAINDTSGDVLVVGDLVYEAGKVYEISIEATDLGQQPTVSQCIVRITVEDFGNNPPIVRVNFLS
SNVSESSKPGLVIAHVNVEDTDSGSNGIVTCDISDN-SFALEAVQGKGYVVLIKLDLDRESKAVHNVTVTCQDQGTPVLM
SASHFLVRVEDENDHSPQFKQAMYFSAINEN
>UniRef100_UPI00034FE1BC
NLNYSVPEEQVAGTVIGNIGKDARLQAGSKSGSYRVAPHLLDVDADSGLLYTKQRIDRESLCRHNAKCQLSLEVFA-NDK
EICMIKVEIQDINDNAPSFPSDQIEMDISENAAPGTRFPLTSAHDPDAGENGLRTYLLTRDDHFALDVKSRDGTKFPELV
IQKALDREQQNYHTLVLTALDGGEPPRSATVQINVKVIDSNDNSPVFEAPSYLVELPENAPLGTVVIDLNATDADEGPNG
EVLYSFSSYPDRVRELFSIDPKTGLIRVKGNLDYEENGMLEIDVQARDLGPNPIPAHCKVTVKLIDRNDNAPSIGFVSVR
QGLSEAAPPGTVIALVRVTDRDSGKNGQLQCRVGGSIPFKLEENYDNFYTVVTDRPLDRETQDEYNVTIVARDGGSPPLN
STKSFAVKILDENDNPPGFTKGLYVLQVHEN
>UniRef100_UPI000462CEDD
ELIYTIREELPENVPIGNIPKDLNISHIAATGTYRLDSPLVKVSSTTGEIFTTSRIDRERLCAEENECFFELEVVINDFF
RLIKIKIIVKDTNDNAPMFPSPVINISIPENTLINSRFPIPSATDPDTGFNGVQHYELLNQSVFGLDIVETEGEKWPQLI
VQQNLDREQKDTYVMKIKVEDGGTPQKSSTAILQVTVSDVNDNRPVFKESQVEVHIPENAPVGTSVIQLHATDADIGNNA
DVRYIFGAQAPATKRLFALNNTTGLITVQRALDREETSIHKVTVLASDGSST--PARATVTINVTDVNDNPPNIDLRYII
SPLSEKDPINTKIALITVSDKDTDVNGKVICFIEREVPFHLKAVYDNQYLLETSSLLDYEGTKEFTFKIVASDSGKPSLN
QTALVRVKLEDENDNPPIFSQPVIELSVSEN
>UniRef100_UPI0003BC8F4E
-LELQLDEEQPAGTIVGDISAGLPPGETSLYFISDHVSNDLNIDETTGIITTARRLDREQRDHYSF-------IAVTMTG
VTIEVSITVNDINDHAPVFPKKSAVLKIPEHTAVGTRFSLEPATDADKDQLTTQGYAIRENQTFKLETKRGNKVLYLDLV
VNGLLDREKRSSYTLVIEAFDGGSPRKMGSMTLEVTVTDINDHAPVFNQSRYHSIISESLPQGSSILQVFATDEDEGDNG
LVLYEINRRQSDPEHYFVIDVKSGVITLNKPLDYELKRVHELVVQARDNASHPEVTNAFVTIHVRDYNDNQPTMTIIFLS
EDISEGAQPGQYVARISVTDPDYGEYANVNVSLEGDGKFALTTKDSIIYLIYVDQVLDREERDSYDLRVMATDSGTPPLR
AESSFTIQVTDVNDNPPLFDQQAYRQTIPEV
>UniRef100_UPI00054BA6B6
NLKYGINEEMKPGSVIGNVTKDALKQGFIQPPYLRVEPRWVELSP-AGILTTQMKIDRDVVCRQNPKCIISLEV-MSNSM
EICVIKVEIEDLNDNAPRFPTSHIDIEISENASPGTRFPLEGASDPDSGIFGVQSYSITPNELFGLEIKTRDGSKIAELV
VQKSLDRETQSHYTYEISAEDGGDPPKIGAVQLNIKVIDSNDNNPVFDETVYTVNVMENSPINTLVIDLNATDPDEGTNG
EVVYSFHSYTEKTRDAFKIDPRTGIITVNGILDYETAQIYEIDVQAKDLGPNSIPAHCKVTVNVMDTNDNPPVISLLSLN
TEVSENAQRGYVIALVRVSDKDSGANGKVQCRLQGNVPFRLQ-EYESFSTILVDGRLDREQKDTYNLTIQAEDSGIPPLR
ATKSLVVKVTDENDNPPHFIKPHYQEMVMEN
>UniRef100_UPI00035134BC
EKNYTVREELPENVLIGNLLKDLNLTLDSSPLQFKLDVPLVRVEENTGEIFTTARIDREKLCSSENRCFYEVEVAVDEVF
RLVKIRFLIEDINDNAPLFPSTVINISIPENTAINSRYSVPSAIDPDIGVNGIQHYELLKPKVFGLDIIETEGDKWPQLI
VQQILDREQKDTYVMKIKVEDGGSPPRSSTAILQVTVTDVNDNRPVFKENDIEVSIPENAPVGTSVSQLHATDADLGSNA
QIHFYFSNQSSLAKRLFAIDNATGLITIREPLDREESPVHKLTILASDGSST--PSRATVTVNVTDINDNVPSIDTRYII
NPLSEKAPLNTKIALITVMDKDADLNGKVTCFTDHDVPFRLKPVFDNQFLLETATFLDYEATREYAIKIVASDSGKPPLN
QSAMLLIKIKDENDNAPVFTQPIIGLSIPEN
>UniRef100_UPI00046B8D9A
ELIYTIREELPENVPIGNIPKDLNISHIAATGTYRLDAPLVKVSSSTGEIFTTSRIDREKLCAEENECFFELEVVINDFF
RLIKIKIIVKDTNDNAPMFPSPVINISIPENTLINSRFPIPSATDPDTGFNGVQHYELLNQSVFGLDIVETEGEKWPQLI
VQQNLDREQKDTYVMKIKVEDGGTPQKSSTAILQVTVSDVNDNRPVFKEGQVEVHIPENAPVGTSVIQLHATDADVGSNA
DIRYIFGAQAPATKRLFALNNTTGLITVQRPLDREEAAIHKVTVLASDGSST--PARATVAINVTDVNDNPPNIDLRYII
SPLSEKDPVNTKIALITVSDKDTDVNGKVICFIEREVPFHLKAVYDNQYLLETSSLLDYEGTKEFSFKIVASDSGKPSLN
QTALVRVKLEDENDNPPVFSQPVLELSVPEN
>Q4RKB4_TETNG
ALRYRVAEEGPPDVKIGNVAADLGLTAGTGSGDVTFGSEYFKIDNVTGELTTGPRIDREKLCQDENECFLDFEVSVQSWV
DLFEGRVVITDINDNTPSFPSPEPFTCFPRQTGILAEMAL-----TDMNSFRVQLEQLQPDAVFKLQVADIDGEKQPQLI
VKGTLDREQKDSYELILRVRDGGNPPRSSQALLRVSITDVNDNSPQFERSTYEAEMAENAPPGTPVLQVRASDRDVGVNG
QVEYVFGAATESVRRLLRLDEATGWLSVLHRIDREEVAQLRFTVTARDRGQPPRTDRTTVVLAVRDENDNVPVVEIRKIA
ALVPENVLVDTPVALVQVSDRDQGENGAVTCTVVGDVPFTLKPRNKKKYFLHTSALLDYETTKEYSVTIVAVDSGSPSLS
SNSSLMVRVVDINDHPPIFAQSVVEVHFAEN
>UniRef100_UPI0003BD6D21
-ILYRVQEEQPPNTLIGSLAADQGLPDSGHLYKLEVGAPYLRVDGKTGDIYTTEPIDRETLCRKGKPCYLEFEVSVNQSP
RLIEGRIEVQDINDNTPQFPSSVLTISVPENTIMGALFSIPLATDRDSDRNGVADYALTAATLFGLQVADDRGGKLPQLI
VLGNLDRELKDSYDLTIKAVDGGNPQRYSSALLRVVVTDANDNAPKFEKSTYEAEVSENSPVGHSVLQVKANDSDMGPNG
EIEYTLHQAVDPVPKLLRIDRSTGIIYVKGPLDREEISSLSFYVIARDKGPQPKSSKTFVTIEVTDQNDNAPAVEIRGIV
ANISEDMPVGTAVALVQVSDKDEGENAVVTCVVAGDVPFQLRPDNKRKYFLQTTTPLDYERVRDYRVEIVAVDSGNPALS
STNSLKVQVTDVNDNSPIFSPTLFEVDFAEE
>C4P340_DANRE
NLKYTVEEELRAGTKIANVTADAKVAGFLGNRQLRVEPRWVNLSP-AGLLITKQKIDRDAVCRQTPKCFISLEV-MSNSM
EICVIKIEIIDVNDNAPRFPTNHIDIEISENAAPGTRFPLEGASDPDSGSNGIQTYTITPNDIFGLEIKTRDGSKIAELV
VEKTLDRETQSRYTFELTAEDGGDPPKSGTVQLNIKVIDSNDNNPVFDEPVYTVNVLENSPINTLVIDLNATDPDEGTNG
EVVYSFINFSNLTKQMFKIDPKTGVITVNGVLDHEELHIHEIDVQAKDLGPNSIPAHCKVIVNVIDINDNAPEIKLLSEN
SEVSENAPLGYVIALVRVSDNDSGANGKVQCRLQGNVPFRLN-EFESFSTLLVDGRLDREQRDMYNLTILAEDSGYPPLR
SSKSFAVKVTDENDNPPYFTKPHYQAMVLEN
>A0A060VVL0_ONCMY
NLNYSVPEEQGPGTVIGNIAKDAGFPVEGEKSNFRVAPHLIDVDPESGLLFTKQRIDRETLCRRNPKCQLSMEVFA-NDK
EICMIKIDVVDINDNSPGFPSDHINIDISENAAAGTRFPLTIAHDSDSGGNGIKTYQVTRDDYFSLDLKLREGTIYPELV
VQRPLDREDQSHHTLLLTAIDGGEYPRSGSMQINVRVTDSNDNSPVFDKPAYVLELPENSPPGKMLIDLNATDQDEGSNG
QVVYSFSGYSDRVQELFSIDPNTGVIKIQGEIDYEENPTIEFDVQAKDLGPNPIPGHCKISVKVLDKNDNWPVISFVSVR
QGISEAAPPESVIALVRVTDKDSGRNGQLQCRVLGNVPFRLQENNDNFYTLLTDRPLDRELKDEYNVTIVARDNGIPSLN
YTKSFTVKILDENDNAPRFTKTIYVLQVPEN
>UniRef100_UPI00035008AC
NLKYRIYEEQRVGSVIARLSEDVALKLPPSAVRFRAGNSLLVVNENTGEISIGATIDREQLCQKNLNCSIEFDVITTEHL
QLFHIEVEVLDINDNSPQFSRSLIPIEISESAAVGTRIPLDSAFDPDVGENSLHTYSLSANDFFNIEVRTRDGAKYAELI
VVSELDRELQSSYELQLTASDMGVPQRSGSSLLKISISDSNDNSPAFEQQSYIIQLLENSPVGTLLLDLNATDPDEGANG
KIVYSFSSHSPKIIETFKIDSERGHLTLFKQVDYEITKSYEIDVQAQDLGPNSIPAHCKIIINVVDVNDNKPEININLMS
PGIFEGDPIDTFVALVRVQDKDSGLNGEIVCKLHGHGHFKLQQTYENNYLILTNATLDRERRSEYSLTVIAEDKGTPSLS
SVKHFTVQINDINDNPPRFQRSQYEFVISEN
>UniRef100_UPI0003339FE0
EKNYTVREEMPENVLIGDLLKDLNLSLITSPMQFKLDVPLIRIEEGTGEIFTTGRIDREKLCAIDARCFYEVEVAVDEIF
RLVKIRFLIEDINDNAPLFPATVINISIPENSAINSRYALPAAIDPDIGINGVQNYQLIKQNMFGLDVIETEGDKMPQLI
VQRELDREEKDTYVMKVKVEDGGFPQRSSTAILQVSVSDTNDNHPVFKEQEIEVSIPENAPVGTSVTQLHATDADIGENA
KIHFYFSNLSNIAKRLFLLNTTTGLITIKEPLDREEAPSHKLLVLASDGGSM--PARAMVLVNITDVNDNVPSIDIRYII
NPLSENAPLNTKIALITVTDKDADHNGRVTCFTDHEVPFRLRPVFSNQFLLETAAYLDYESTREYAIKLLAADSGKPPLN
QSSMLLIKVKDENDNAPVFIQPLISISVPEN
>R7TMA6_CAPTE
-TSYTMAEGLTSGVTLGNIMIGTGLEQKLQTLQFDIYKKYYVISRTNVDLMTSEPFDRDVECLGQIECVVALEVAIMDKF
KVFPIEVTVNDNNDNAPWFDPDVLEINVSETAIPGTQFVIPSAQDPDSGSYGVQDYRFNTSDKFDLEVRNNDGSFDLRLT
LIKGLDRETQASYSMVVTAYDGGDRKKSGTLQIKVNVVDANDNSPVFDQEVYESSVSEDVPSGTTITRVHATDLDIDRNG
QIVYSLSSQLTKYPDAFGVNNATGDIYVFTALDYETIDSYNLVVTARDLGPSSVASHTKVIIKVIDVNDHAPEITINSLT
GAVMENALPGVFVAQMNVQDRDKGVSGQTMCDVDPAADFEIQHLYKSMYKILTKRSFDREVSPEYNLSIQCSDKGDPQLT
AGVTYKVLILDANDNAPQFLKLNYSRSLREN
>UniRef100_UPI0003EC1714
SLLFSVPEELEPDTLVGSLSKNFSPPYQ-------LPHKYLRMDINTGNFYTTEKMDREAICPKAEECVTLYNAIVGPSK
DLIQFSVIIEDINDNVPHFENNKIRLGVPEDTTVGTSFLLDTALDSDTGPNGEVQYHLKSDGAFGLKIEED--SSLIMLV
VERTLDRETRDLFQMQLVATDCGVDPLSVSADLIVTVTDVNDNCPAFSSSPHSVTIPGDSQKNTVVTQVRATDPDLGPNG
DIIYSLSPKSERVKTLFSLDSLTGSISLTRDLESDNSEELVLKVLASGHHCP--PADTQVTISVLPKADQELTIKIGFIA
EHVLQENQHPTALAVLELEG-DS-IFKDLFLVIEGEVPFTLSP-QNGKYLLSTSKPLDYEMDREHHISVVARAEGSVIVP
SRRVVTVLVADINDNVPYFAQPHYEIQVEEN
>UniRef100_UPI00046C1256
ELIYTIREELPENVPIGNIPKDLNISHIAATGTYRLDAPLVKVSSTTGEIFTTSKIDREKLCAEENECFFELEVVINDFF
RLIKIKIIVKDTNDNAPMFPSPVINISIPENTLINSRFPIPSATDPDIGFNGVQHYELLNQSVFGLDIVETEGEKWPQLI
VQQNLDREQKDTYVMKIKVEDGGTPQKSSTAILQVTVSDVNDNRPVFKESQVEVHIPENAPVGTSVIQLHATDADVGSNA
EIRYIFGAQAPATKRLFALNNTTGLITVQRSLDREETAIHKVTVLASDGSST--PARATVTINVTDVNDNPPNIDLRYII
SPLSEKDPVNTKIALITVSDKDTDVNGKVICFIEREVPFHLKAVYDNQYLLETSSLLDYEGTKEFSFKIVASDSGKPSLN
QTALVRVKLEDENDNPPIFSQPVIELSVSEN
>UniRef100_UPI0003317275
-LRYRLAEEGPADVRIGNVASDLGIVTG--SGEVTFGSEYLKIDNLTGELSTSERIDREKLCQDENECFLDFEVSVQSWV
DLFEGRVIVLDINDNTPTFPSPVLTLTVEENRPVGTLYLLPTATDRDFGRNGIERYELLQEPGGGGGGEDTDGEKQPQLI
VKGALDREQRDSYELTLRVRDGGEPPRSSQAILRVLITDVNDNSPRFEKSVYEADLAENSAPGTPILQLRAADLDVGVNG
QIEYVFGAATESVRRLLRLDETSGWLSVLHRIDREEVNQLRFTVMARDRGQPPKTDKATVVLNIKDENDNVPSIEIRKIV
ANVAEDVLVDTPIALVQVSDRDQGENGVVTCTVVGDVPFQLKPQNKKKYFLHTSAPLDYETTREFNVVIVAVDSGSPSLS
SNNSLIVKVGDTNDNPPVFGQSVVEVYFPEN
>UniRef100_UPI0003C12A85
----------------------------RQASAFRVAPHLVDINPSSGLLVTKQKIDRDLLCRQSPKCIISLEV-MSSSM
EICVIKVEIKDLNDNAPSFPAAQIELEISEAASPGTRIPLDSAYDPDSGSFGVQTYELTPNELFGLEIKTRDGSRFAELV
VEKSLDRETQSHHSFRITALDGGDPPHLGTVGLSIKVTDSNDNNPVFGESTYSVSVPENSPPNTPVIRLNATDPDEGTNG
QVVYSFYGYNDRTRELFQIDPHSGLVTVTGALDYEEGHVYELDVQAKDLGPNSIPAHCKVTVSVLDTNDNPPVINLLSVN
SEVSESAPPGYVIALVRVSDRDSGLNGRVQCRLLGNVPFRLQ-EYESFSTILVDGRLDREQHDQYNLTIQARDGGVPMLQ
SAKSFTVRITDENDNHPHFSKPYYQVIVQEN
>UniRef100_UPI00034FC921
QLHYTVQEEQDHGTFVGNIAEDLGLDITLSARRFQTRTPYLDLNLETGVLYVNEKIDREQICKQSPSCVLHLEVFLENPL
ELFRVEIEVLDINDNPPSFPEPDLTVEISESATPGTRFPLESAFDPDVGTNSLRDYEITPNSYFSLDVQTQDGNRFAELV
LEKPLDREQQAVHRYVLTAVDGGQQQRTGTALLTIRVLDSNDNVPAFDQPVYTVSLPENSPPGTLVIQLNATDPDEGQNG
EVVYSFSSHSPRARELFGLSPRTGRLEVSGELDYEESPVYQVYVQAKDLGPNAVPAHCKVLVRVLDANDNAPEISFSTVK
EAVSEGAAPGTVVALFSVTDRDSEENGQVQCELLGDVPFRLKSSFKNYYTIVTEAPLDREAGDSYTLTVVARDRGEPALS
TSKSIQVQVSDVNDNAPRFSQPVYDVYVTEN
>UniRef100_UPI0004547F45
-------------SVIANVAKDARFALDRQASAFRVAPHLVDINPSSGLLVTKQKIDRDLLCRQSPKCIISLEV-MSSSM
EICVIKVEIKDLNDNAPSFPAAQIELEISEAASPGTRIPLDSAYDPDSGSFGVQTYELTPNELFGLEIKTRDGSRFAELV
VEKSLDRETQSHYNFRITALDGGDPPHLGTVGLSIKVTDSNDNNPVFGESTYSVSVPENSPPNTPVIRLNASDPDEGTNG
QVVYSFYGYNDHTRELFQIDPHSGLVTVTGALDYEEGHVYELDVQAKDLGPNSIPAHCKVTVSVLDTNDNPPIINLLSVN
SEVSESAPPGYVIALVRVSDRDSGLNGRVQCRLLGNVPFRLQ-EYESFSTILVDGRLDREQHDQYNLTIQARDSGVPMLQ
SAKSFTVRITDENDNHPHFSKPYYQVIVQEN
>A0A087QV30_APTFO
ELFYSLNEGLPAGVLIGSLARDLRLSTAQPPLSFTLGGQYVQLDNRSGELHTSAEIDRETLCPSSESCLLLLDVLVQEYF
RLVKVKIAIRDVNDNAPHFPVPHIRLSVPENAPVNTRLAIEHALDPDVGTNGVQTYRLQDNGVFTLDVEENSGERTPYLI
VMGSLDRETREEYVTVIVAEDGGSPPLVGSATLTIGISDINDNCPQFSDSQLNVTLYGNSSLGTHVATVHAVDMDLGSNA
QITYSYSQKPQPSRDLFHLDESTGTITLSSKVDGDTPRLHRLIILGNGPGCI--PAVITVLVTIIKVMMRPPEVVPRFIA
NELKELEPINTPIAFFTIKDPDE--KYKVNCYLDGDGPFRLSPPYNNEYLLETTKPLDYETQQLYEISVVAWNS--EGFH
VNRIIKVQVLDDNDNSPVFSQQLIELSIEEN
>F7HQ33_MACMU
QLHYTVQEEQEHGTFVGNIAEDLGLDITLSARGFQTRTPYLDLNLETGVLYVNEKIDREQICKQSPSCVLHLEVFLENPL
ELFQVEIEVLDINDNPPSFPEPDLTVEISESATPGTRFPLESAFDPDVGTNSLRDYEITPNSYFSLDVQTQDGNRFAELV
LEKPLDREQQAVHRYVLTAVVPPQQQRTGTALLTIRVLDSNDNVPAFDQPVYTVSLPENSPPGTLVIQLNATDPDEGQNG
EVVYSFSSHSPRARELFGLSPRTGRLEVSGELDYEESPVYQVYVQAKDLGPNAVPAHCKVLVRVLDANDNAPEISFSTVK
EAVSEGAAPGTVVALFSVTDRDSEENGQVQCELLGDVPFRLKSSFKNYYTIVTEAPLDREAGDSYTLTVVARDRGEPALS
TSKSIQVQVSDVNDNAPRFSQPVYDVYVTEN
>UniRef100_UPI0003446AA1
NLKYSVEEEQRAGTVIANVAKDARFALDRQASAFRVAPHLVDINPSSGLLVTKQKIDRDLLCRQSPKCIISLEV-MSSSM
EICVIKVEIKDLNDNAPSFPAAQIELEISEAASPGTRIPLDSAYDPDSGSFGVQTYELTPNELFGLEIKTRDGSRFAELV
VEKSLDRETQSHYSFRITALDGGDPPHLGTVGLSIKVTDSNDNNPVFGESTYAVSVPENSPPNTPVIRLNASDPDEGTNG
QVVYSFYGYNDHTRELFQIDPHSGLVTVTGALDYEEGHVYELDVQAKDLGPNSIPAHCKVTVSVLDTNDNPPVINLLSVN
SEVSESAPPGYVIALVRVSDRDSGLNGRVQCRLLGNVPFRLQ-EYESFSTILVDGRLDREQHDQYNLTIQARDGGVPMLQ
SAKSFTVRITDENDNHPHFSKPYYQVIVQEN
>UniRef100_UPI00054C2739
TMQYRVWEEQPAGTQVGRLVDDLRQRDEGPLEDFQVKALPFSVSTRDGVVSTQGRLDREELCRGSDLCEVAFSVLYSGVV
NCLRVRVEVMDQNDHSPSFPSSVQEVEISETAGLRMRIPLDRAVDPDAGPNGLQTYSLSVNQHFALDVTVAGGTKQAELV
VIKELDREVQDSFDLTLVAWDKGNPPRSGSTLVRVNIQDSNDNSPAFEDSTPTVELPEDTARGTTIINLKATDPDQGANG
EVEYSLSKHRSEVQKFFFVDPQTGAVSLKAQLDYELQASYEVIVQARDRGPNAIPTHCKLHVKLRDVNDNAPRIHMTWTP
PNVLEGAAEDTFLALVMVSDADSGENGKVTAHIQESGPFRLKRIHGDNYMIVTNGSLDREKVMEYDITLVAQDYGDPPLS
CVKHLPVHVLDENDNAPVFSSALYKASFQEN
>A0A091HXD9_CALAN
NLNYSVPEEQGAGTVIGNIGRDARLAAGGTKSTFRVAPHLLDVDGESGLLYTKQRIDREALCRRSAKCQLSLEVF-ANDQ
EICMIKVEIQDLNDNAPAFPSDQVDMDISENAAPGTRFPLTSAHDPDAGDNGLRTYLLTRDDYFSLDVKSRDGTKFPELV
IQKPLDREEQSHHTLVLTALDGGDPPRSGTVQINVRLIDSNDNSPVFEAASYVVELPENAPLGTAVIDLNATDADEGTNG
EVLYSFSGYPERVRDLFSIDPQSGLIRVKGNLDYEENGLIEIDVQARDLGPNPIPAHCKVTVRLIDRNDNAPTIGFVSVR
QGLSEAAPPGTVIALVRVTDRDSGKNGQLQCRVPGAVPFTLEENYDNFYTVVTDRPLDREAQDEYNVTIVARDGGNPPLN
STKSFSVRILDENDNPPRFSKNLYVLQVPEN
>UniRef100_UPI0003BD6B4C
-LELQLDEEQPAGTIVGDISAGLPPGETSLYFISDHVSNDLNIDETTGIITTARRLDREQRDHYSF-------IAVTMTG
VTIEVSITVNDINDHAPVFPKKSAVLKIPEHTAVGTRFSLEPATDADKDQLTTQGYAIRENQTFKLETKRGNKVLYLDLV
VNGLLDREKRSSYTLVIEAFDGGSPRKMGSMTLEVTVTDINDHAPVFNQSRYHSIISESLPQGSSILQVFATDEDEGDNG
LVLYEINRRQSDPEHYFVIDVKSGVITLNKPLDYELKRVHELVVQARDNASHPEVTNAFVTIHVRDYNDNQPTMTIIFLS
EDISEGAQPGQYVARISVTDPDYGEYANVNVSLEGDGKFALTTKDSIIYLIYVDQVLDREERDSYDLRVMATDSGTPPLR
AESSFTIQVTDVNDNPPLFDQQAYRQTIPEV
>UniRef100_UPI0003D7854B
-LRYRLAEEGPADVRIGNVASDLGIVTG--SGEVTFGSEYLKIDNLTGELSTSERIDREKLCQDENECFLDFEVSVQSWV
DLFEGRVIVLDINDNTPTFPSPVLTLTVEENRPVGTLYLLPTATDRDFGRNGIERYELLQEPVFELQVADTDGEKQPQLI
VKGALDREQRDSYELTLRVRDGGDPPRSSQAILRVLITDVNDNSPRFEKSVYEADLAENSAPGTPILQLRATDLDVGVNG
QIEYVFGAATESVRRLLRLDETSGWLSVLHRIDREEVNQLRFTVMARDRGQPPKTDKATVVLNIKDENDNVPSIEIRKIV
ANVAEDVLVDTPIALVQVSDRDQGENGVVTCTVVGDVPFQLKPQNKKKYFLHTSAPLDYETTREFNVVIVAVDSGSPSLS
SNNSLVVKVGDTNDNPPVFGQSVVEVYFPEN
>UniRef100_UPI00048E5BBA
ELIYTIREELPENVPIGNIPKDLNISHIAATGTYRLDAPLVRVSSSTGEIFTTSRIDREKLCAEENECFFELEVVINDFF
RLIKIKIVVKDTNDNAPMFPSPVINISIPENTLINSRFPIPSATDPDTGFNGVQHYELLNQSVFGLDIVETEGEKWPQLI
VQQNLDREQKDTYVMKIKVEDGGTPQKSSTAILQVTVSDVNDNRPVFKEGQVEVHIPENAPVGTSVIQLHATDADIGSNA
EIRYIFGAQAPATKRLFALNNTTGLITVQRSLDREETAIHKVTVLASDGSST--PARATVTINVTDVNDNPPNIDLRYII
SPLSEKDPVNTKIALITVSDKDTDVNGKVICFIEREVPFHLKAVYDNQYLLETSSLLDYEGTKEFSFKIVASDSGKPSLN
QTALVRVKLEDENDNPPIFNQPVIELSVSEN
>A0A091P2R6_9PASS
ELFYSLNEGLPAGVLIGSLARDLRLPTAQPPLSFTLGGQYVQLDNRSGELHTSAEIDREALCSSSESCLLLLDVLVQEYF
RLVKVKIAIRDVNDNAPRFPVPHIRLSVPENAPVNTRLAIEHALDPDMGTNSVQTYRLRDNGVFTLDVEENSGERTPYLI
VMGALDREAQDEYITVIVAEDGGTPPLVGSATLTIGISDINDNCPQFNDSQLNVTLYGNSSLGTHVATVHAVDMDLGSNA
QITYSYSQKPQPSRDLFHLNESTGTITLSTKVDGDTPRLHRLIILGNGPGCI--PAVITVLVTIIKVMMRPPEVVPRFIA
NELKELEPVNTPIAFFTIKDPDE--KYKVSCSLDVDGPFRLSPPYSNEYLLETTKPLDFETQQLYEISIVAWNS--EGFR
VSKVIKVQVLDDNDNSPVFSEQVIELSIEEN
>UniRef100_UPI0004F46125
QLHFSVPEEQERGTVVGNIAEDLGLDITLSARRFQTRTPYLEVNLENGALVVNERIDREEICRQTVPCLLHLEVFLENPL
ELFRVEIEVMDINDNPPSFPETDITVEITESATPGTRFPVENAFDPDVGTNALSTYAITTNNYFYLDVQTQDGNRFAELV
LDKPLDREQQAIHKYVLTAVDGGQPQRTGTALLVVKVLDSNDNAPTFDQSVYSVSLRENSPVGTLVIQLNASDMDEGQNG
EIVYSLSSHSPRIRDLFNIDSRTGRIEVTGEVDYEESSTHQIYVQAKDMGPNAVPAHCKVLVKLIDVNDNTPEISFSTVT
ESVSEQAAPGTVIALLSVTDRDSGENGQMTCELHGEVPFKLKSSFKNYYTIVTDGPLDREKAESYTLTVVAKDKGVPSLS
TSKSIKVHVSDENDNAPRFMQSVYDVYVTEN
>UniRef100_UPI0003F15902
TVRYSTFEEDAPGTVIGTLAEDLHMKVS-GDTSFRLNNSLIQVREGDGQLTVGDGLDRERLCGRAPQCVLAFDVVSQEQF
RLVHVEVEVRDVNDHAPRFPRTQIPVEVSEGATVGTRIPLEVPVDEDVGANGLQSVRLAPHSPFRVELQTRDGAQCADLV
LLQELDRESQATYSLELVAQDGGRPPRSATAALSVRVLDANDHSPAFPQAVAEVELAEDAPVGSLLLDLDAADPDEGPNG
DVVFSFGARPPEARHLFRLDPRSGRLTLAGPVDYERQDTYELDVRAQDRGPGPRAATCKVIVRIRDVNDNAPDISITPLT
SLVPEGAARESLVALVSTSDRDSGANGQVRCALYGHEHFRLQPAYAGSYLVVTAASLDRERIAEYNLTLVAEDRGAPPLR
TVRPYTVRVGDENDNAPLFTRPVYEVSVREN
>A0A091QZF0_9GRUI
ELIYTIREELPENVPIGNIPKDLNISHIAATGTYRLDAPLVKVSSTTGEIFTTSRIDREKLCAEENECFFELEVVINDFF
RLIKIKIIVKDTNDNAPMFPSPVINISIPENTLINSRFPIPSATDPDTGFNGVQHYELLNQSVFGLDIVETEGEKWPQLI
VQQNLDREQKDTYVMKIKVEDGGTPQKSSTAILQVTVSDVNDNRPVFKESQVEVHIPENAPVGTSVIQLHATDADIGSNA
EIRYIFGAQAPATKRFFALNNTTGLITVQRSLDREETAIHKVTVLASDGSST--PARATVTINVTDVNDNPPNIDLRYII
SPLSEKDPINTKIALITVSDKDTDVNGKVICFIEREVPFHLKAVYDNQYLLETSSLLDYEGTKEFSFKIVASDSGKPSLN
QTALVRVKLEDENDNPPIFSQPVIELSVSEN
>A0A068XT39_HYMMI
------------------------------------GIKYFGLNEHTGLIKVNERLDFDNPEKSSEYCCFPLEITSGGE-
ERLALHVCIEDINDNAPEWSAHSMELSVPENLPLDSAIDIPSATDRDSGMNSALTYKIWPEPEFDVVWNAS--TSKLCLY
LRKELDRETESSYNFTIIAHDGGLESKSGSVSLAISVEDLNDNDPVFEESTYIVTIPEDTKISTPIIQVNATDLDLGINA
EISYSISTLDPEFSQMFSIDEKTGWISLEKELDFENYKQISLTVAATDLGEIPRQSTCLVEINLTDVNDNAPKLLFEPGS
LTVPENEIAGRIVAVFTVVDEDSGANADTICWIDIENYFKLELPFAKVYQLSTVAIFDREVGSKYCVGITCADMGDPSLN
TTSYVLVRIQDANDQAPEFPNRHYTFRLPEN
>UniRef100_UPI000392DBEF
TVRYRTDEEGAPGTVIGTLADEMPVKAP-GEMSFRLNSSLVRVREEDGQLSIGEGLDRERLCGQAPQCVLAFDVVSRERY
RLVHVELEVRDINDNAPHFPRAQMALEVSESAAPGTRLPLEVAVDEDVGSNSIQSFQVSLNSHFGVEAQTRDGARCADLV
LLQELDRERQPSYTLELVAKDGGSPARSGTATVHVRVLDANDNSPAFAQGSVTVELPEDAPPGSLLLDLDAADPDEGPNG
EVVYAFSSQPPEARRLFRLDPRSGRLTLEAAVDYERTRTYELDVRAQDRGASPRAATCTVVVRLADVNDNAPRISISALR
GAVSEAAASESFVALVSASDRDSGANGQVRCSLRGHDHFALQRAYEDSYMIVTTAALDRERIPEYNLTVVAEDLGSPPFK
TIRQYTVRVSDENDNAPLFAKPLYEVAVPEN
>UniRef100_UPI00042ADCB4
QLHYTVQEEQEHGTFVGNIAEDLGLDITLSARRFQTRTPYLDLNLETGVLYVNEKIDREQICKQSPSCVLHLEVFLENPL
ELFRVEIEVLDINDNPPSFPEPDLTVEISESATPGTRFPLESAFDPDVGTNSLRDYEITPNSYFSLDVQTQDGNRFAELV
LEKPLDREQQAVHRYVLTAVDGGQQQRTGTALLTIRVLDSNDNVPAFDQPVYTVSLPENSPPGTLVIQLNATDPDEGQNG
EVVYSFSSHSPRARELFGLSPRTGRLEVSGELDYEESPVYQVYVQAKDLGPNAVPAHCKVLVRVLDANDNAPEISFSTVK
EAVSEGAAPGTVVALFSVTDRDSEENGQVQCELLGDVPFRLKSSFKNYYTIVTEAPLDREAGDSYTLTVVARDRGEPALS
TSKSIQVQVSDVNDNAPRFSQPVYDVYVTEN
>UniRef100_UPI0003EBBE6C
QLRYTVPEEQEPGSVVGNIAEDLGLDITLSARHFQTRTPYLEVNLENGALVVKEKIDREQICKQTTQCLLHLEVFLENPL
ELFRVEIEVMDINDNPPRFPETDISVEISESAIPGTRFPVENAFDPDVGTNALSTYAITNNNYFYLDVQTQDGNKFAELV
LEKPLDREQQAVHRYVLTAVDGGIPQRTGTALLVVKVLDSNDNAPTFDQSVYTVNLRENSPVGTLVIQLNATDVDEGQNG
EIVYSFSNHTPRIKELFNIDARTGRIEVAGEVDYEESVTHQIYVQAKDLGANAVPAHCKVLVKLVDVNDNTPEIGFSTVT
ESVSEQDAPGTVIALFSVSDRDSDENGQMSCEILGDVPFKLKSSFKNYYTIVTDGPLDRENTDSYTITVVAKDKGQPSLA
TSKSIKVHVSDENDNAPRFTQAVYDVYVTEN
>F6XGK9_MACMU
NLNYSVPEEQGAGTVIGNIGRDARLQSGSKSGSYRVAPHLLDVDADSGLLYTKQRIDRESLCRHNAKCQLSLEVFA-NDK
EICMIKVEIQDINDNAPSFSSDQIEMDISENAAPGTRFPLTSAHDPDAGENGLRTYLLTRDDHFGLDVKSRDGTKFPELV
IQKALDREQQTHHTLVLTALDGGEPPRSATIQINVKVIDSNDNSPVFEAPSYLVELPENAPLGTVVIDLNATDADEGPNG
EVLYSFSSYPDRVRELFSIDPKTGLIRVKGNLDYEENGMLEIDVQARDLGPNPIPAHCKVTVKLIDRNDNAPSIGFVSVR
QGLSEAAPPGTVIALVRVTDRDSGKNGQLQCRVGGSVPFKLEENYDNFYTVVTDRPLDRETQDEYNVTIVARDGGSPPLN
STKSFAVKILDENDNPPRFTKGLYVLQVHEN
>H0X526_OTOGA
ELIYTIREELPENVPIGNIPKDLNISHIAATGTYRLDAPLVKVSSSTGEIFTTSRIDREKLCAEENECFFELEVVINDFF
RLIKIKIIVKDTNDNAPMFPSPVINISIPENTLINSRFPIPSATDPDTGFNGVQHYELLNQSVFGLDIVETEGEKWPQLI
VQQNLDREQKDTYVMKIKVEDGGTPQKSSTAILQVTVSDVNDNRPVFKEGQVEVHIPENAPVGTSVIQLHATDADIGSNA
EIRYIFGAQAPATKRLFALNNTTGLITVQRSLDREETAIHKVTVLASDGSST--PARATVTINVTDVNDNPPNIDLRYII
SPLSEKDPVNTKIALITVSDKDTDVNGKVICFIEREVPFHLKAVYDNQYLLETSSLLDYEGTKEFSFKIVASDSGKPSLN
QTALVRVKLEDENDNPPIFNQPVIELSVSEN
>UniRef100_UPI0002C6677F
ELIYTIREELPENVPIGNIPKDLNISHIAATGTYRLDAPLVKVSSSTGEIFTTSRIDREKLCAEENECFFELEVVINDFF
RLIKIKIIVKDTNDNAPMFPSPVINISIPENTLINSRFPIPSATDPDTGFNGVQHYELLNQSVFGLDIVETEGEKWPQLI
VQQNLDREQKDTYVMKIKVEDGGTPQKSSTAILQVTVSDVNDNRPVFKEGQVEVHIPENAPVGTSVIQLHATDADIGSNA
EIRYIFGAQAPATKRLFALNNTTGLITVQRSLDREETAIHKVTVLASDGSST--PARATVTINVTDVNDNPPNIDLRYII
SPLSEKDPVNTKIALITVSDKDTDVNGKVICFIEREVPFHLKAVYDNQYLLETSSLLDYEGTKEFSFKIVASDSGKPSLN
QTALVRVKLEDENDNPPIFNQPVIELSVSEN
>UniRef100_UPI0004F12FA8
NLKYRIYEEQRVGSVIARLSEDVALKMPPSSVRFRANSPLLVVREDNGEISIGAKIDREQLCQKNLNCSIEFDVITTEHL
QLFHVEVEVLDINDNSPQFSRALIPIEISESAAVGTRIPLDSAFDPDVGDNSLHTYSLSANDFFSIDVRTRDGAKYAELI
VVRELDRELKSTYELQLTASDKGVPQRSGSSLLKISISDSNDNSPVFEQQSYIIQLLENSPIGTLLIDLNATDPDEGANG
KVVYSFSSHSAKIIETFRIDPEKGHLTLLKQVDYEVTKSYEIDAQAQDMGPNSIPAHCKIIIKVVDVNDNKPEINLNLMS
TEISEGSPLDTFVALVRVQDKDSGVNGEIVCKLHGHGHFKLQKTYENNYLILTNATLDREKRSEYILTVIAEDKGTPSLS
TVKHFTVQISDENDNPPRFQTNRYEVVILEN
>UniRef100_UPI0003C1505B
TLEYKIYEEQRVGSVIASLSEDVADVLAPSSVRFRATSPLLLVQEENGEISIGAKIDREQLCQKNLNCSIEFDVITTEHL
QLFHVKVEVMDINDNSPQFSRSVIPIEISESAAVGTRIALDSASDLDVGENSLYTYSLSPNEYFDIEVRTRDGAKYAELI
IVRELDRELMSTFQLQLTASDRGVPQKSSFSIVKISISDSNDNSPMFEEQSYIIQLLENSPVGTLLIDLNATDPDEGANG
KVVYSFSSHSPKIHETFKIDPENGHLSLIKQVDYETIKSYEIDVQAQDLGPNSIPGHCKIIIKLVDVNDNKPDININLMT
PGISEGAPMDTFVALVSVQDKDSGLNGEVVCKLHGHGHFRLQKTYENNYIIFTNTSLDREKRSEYSLTVIAEDKGIPNLS
TVKHFTVQITDENDNPPHFQKSRYEIFLSEN
>UniRef100_UPI0004ED4353
-LRYRLAEEGPADVRIGNVASDLGIVTG--SGEVTFGSEYLKIDNLTGELSTSERIDREKLCQDENECFLDFEVSVQSWV
DLFEGRVIVLDINDNTPTFPSPVLTLTVEENRPVGTLYLLPTATDRDFGRNGIERYELLQEPVFELQVADTDGEKQPQLI
VKGALDREQRDSYELTLRVRDGGDPPRSSQAILRVLITDVNDNSPRFEKSVYEADLAENSAPGTPILQLRAADLDVGVNG
QIEYVFGAATESVRRLLRLDETSGWLSVLHRIDREEVNQLRFTVMARDRGQPPKTDKATVVLNIKDENDNVPSIEIRKIV
ANVAEDVLVDTPIALVQVSDRDQGENGVVTCTVVGDVPFQLKPQNKKKYFLHTSAPLDYETTREFNVVIVAVDSGSPSLS
SNNSLIVKVGDTNDNPPVFGQSVVEVYFPEN
>H2SUI4_TAKRU
NLNYSVPEEQGPGTVIGNIAKDAGYGTTGKKSNFRVAPHLVDVDPESGLIFTKQRIDRETLCRRNPKCQLSMEVFA-NDK
EICMIKIDILDINDNSPSFPSDHINIDISENAAAGTRFPLTIAHDSDTGENGIKTYQVTRDDYFSLDLKVRDGTIYPELM
VQRPLDREDESHHTLLLTAIDGGEYPRSGSMQINVRVTDSNDNSPVFEKSSYVIEIPENSPPGKILIDLNATDHDEGSNG
QVVYSFTGYSERIQDLFSIDPNTGVIKVQGEIDFEENPIIEFDVQAKDLGPNPIPGHCKITVKVLDKNDNSPIISFVSVR
QGISEAAPPDSVIALVRVTDKDSGRNGQLQCRVLGNVPFRLQENNDNFYTLLTDRPLDREMKDEYNVTIVARDNGIPSLN
YTKSFTVKILDENDNAPRFTKTVYMLQVPEN
>UniRef100_UPI0005126AFE
RVVYKVPEEQPPNTLIGSLAADYGFPDVGHLYKLEVGAPYLRVDGKTGDIFTTESIDREGLCQNQDPCILEFEVSINGSP
RLLEGQIEVQDINDNTPNFASPVITLAIPENTNIGSLFPIPLASDRDAGPNGVASYELQAQELFGLQVAEDQEEKQPQLI
VMGNLDRERWDSYDLTIKVQDGGSPPRASSALLRVTVLDTNDNAPKFERPSYEAELSENSPIGHSVIQVKANDSDQGANA
EIEYTFHQAPEVVRRLLRLDRNTGLITVQGPVDREDLSTLRFSVLAKDRGTNPKSARAQVVVTVKDMNDNAPTIEIRGIM
ANISEDVAEETAVALVQVSDRDEGENAAVTCVVAGDVPFQLRQDSKKKYFLQTTTPLDYEKVKDYTIEIVAVDSGNPPLS
STNSLKVQVVDVNDNAPVFTQSVTEVAFPEN
>UniRef100_UPI00029D780B
NLNYSVPEEQGAGTVIGNIGKDARLQPGSKSSSYRVAPHLLDVEADSGLLYTKQRIDRESLCRHNAKCQLSLEVFA-NDK
EICMIKVEIQDINDNAPSFPSDQIEMDISENAAPGTRFPLTSAHDPDAGENGLRTYLLTRDDHFALDVKSRDGSKFPELV
IQKALDREQQNHHTLVLTALDGGXPPRSATVQINVKVIDSNDNSPVFEAPSYLVELPENAPLGTVVIDLNATDADEGPNG
EVLYSFSSYPDRVRELFSIDPKTGLIRVKGNLDYEENGMLEIDVQARDLGPNPIPAHCKVTVKLIDRNDNAPSIGFVSVR
QGLSEAAPPGTVIALVRVTDRDSGKNGQLQCRVGGSVPFKLEENYDNFFTVVTDRPLDRETQDEYNVTIVARDGGSPPLN
STKSFAVKILDENDNPPRFTKGLYVLQVHEN
>O93508_DANRE
TTKYFTFEEDAPGTEIGNLSQDLKIDPSDPETSFKFSNSIIDMRQMDGLLTVGEVIDREKLCQRSPQCLITFDVVAKEKF
QLIHVEIEVKDINDHSPQFTRNETHLDISEDAPLNSRFPLDVAVDHDVGDNYIQSYHISHNSHFVVEVSTRDGEKSAELV
LIKSLDRETEDFYTIEVTATDGGAPQKSGSTTLYIRVLDFNDNSPTFEHSSLKVELSEDSPIGSRVLKVHAFDPDAGING
EIVYGFVEGPSEVTRVFQIDLISGEVTLKDIVDYETKKSYELHIQASDLGANSVSSTCRAIVDIIDVNDNAPEIIIKPMT
STITEAAAEESFVALISTSDKDSGPNGYVRTSLEGHEHFKLQQAYSDTFMIITTTTLDRESISEYNLTVISEDLGTPPFK
TVKHYTIRITDENDNPPLFSKSIYDVSVIEN
>K1R047_CRAGI
------------STFVGNIANDSNIRNELKQLKFQINTKLFRIIESTGRLETAKLIDREEVCQPTSSCILSLGVAVNELL
KVIKVLVTVDDINDNFPAFPQPSISLQISESSDIGHTLLTSTAHDGDSEQNSALTYQLLSGNTFSVRTVPDDSRENLEIV
VEKKLDREVQDFYQLVIVAKDSGSPQRNGTLHVNITVLDSNDNAPSFLNNTYNITVQEDQAKGTVIINLSAEDDDIGDNG
RVTYEFSSRSSQVKDAFLLNETTGEIKISSPLDYEQETKYQFVVIARDNGRTSLSTQVIVNITVLDINDNAPQININLPP
GGVVENAEIGQYIATVVVTDSDGGENGTVNCTISNE-NFNIVKMFSNIFKITLGSRLDRERVPEHNVTINCFDFGKPPKT
NKTFFYVKVSDVNDNVPVFSQNIYEADFPEN
>UniRef100_UPI00046BE055
NLKYSVEEEQRAGTVIANVAKDARFALDRQASAFRVAPHLVDINPSSGLLVTKQKIDRDLLCRQSPKCIISLEV-MSSSM
EICVIKVEIKDLNDNAPSFPAAQIELEISEAASPGTRIPLDSAYDPDSGSFGVQTYELTPNELFGLEIKTRDGSRFAELV
VEKSLDRETQSHYSFRITALDGGDPPHLGTVGLSIKVTDSNDNNPVFGESTYSVSVPENSPPNTPVIRLNASDPDEGTNG
QVVYSFYGYNDHTRELFQIDPHSGLVTVTGALDYEEGHVYELDVQAKDLGPNSIPAHCKVTVSVLDTNDNPPVINLLSVN
SEVSESAPPGYVIALVRVSDRDSGLNGRVQCRLLGNVPFRLQ-EYESFSTILVDGRLDREQHDQYNLTIQARDGGVPMLQ
SAKSFTVRITDENDNHPHFSKPYYQVIVQEN
>PCDH8_MOUSE
TVRYSTFEEDAPGTVIGTLAEDLHMKVS-GDTSFRLNSSLLRVREGDGQLTVGDGLDRERLCGPSPQCVLAFDVVSQEQF
RLVHVEVEVRDVNDHAPRFPRAQIPVEVSESAPVGTRIPLEVPVDEDVGANGLQSVRLAPHSPFRVELQTRDGAQCADLV
LLQELDRESQASYSLELVAQDGGRPPRSATAALSVRVLDANDHSPAFPQAVAEVELAEDAPVGSLLLDLDAADPDEGPNG
DVVFTFGARPPEARHLFRLDPRSGRLTLAGQVDYERQDTYELDVRAQDRGPGPRTATCKVIVRIRDVNDNAPEISITPLT
SLVPEGAARESLVALVSTSDRDSGANGQVRCALYGHEHFRLQPAYAGSYLVVTAASLDRERIAEYNLTLVAEDRGTPPLR
TVRPYTVRVGDENDNAPIFTKPVYEVSVREN
>E7FBE3_DANRE
ELIYPIREELQENVLIGNIPKDLNISHMSATGAYRLDTPLLRVMSNTGEIFTTSRIDREKLCPEDSECSFEIEVVINDYF
RLIKIKIIVKDTNDNAPMFPSPVINISIPENTLINSRFAIPSATDPDTGPNSVHKYELLNQSAFGLDIVETEGEKWPQLI
VQQNLDREQKDTYVMKVKVEDGGNPQKSSTAILQVTVTDVNDNRPVFKESQIEVHIPENSPVGTSVVQLQATDADVGANA
EIKYMFGAQSPATRRLFALNTTTGLITVQRPLDREETAIHKLTVLASDGSSS--PARATITINVTDVNDNAPNIDLRYII
SPLSEKDPINTKIALITVSDKDTDVNGKVICFIEKDVPFHLKAVYDNQYLLETSALLDYEGTKEYIFKIVASDSGKPSLN
QTALVRVRLEDENDNPPIFTQPVIELAVMEN
>S7MUR7_MYOBR
ELLYSLNEGLPAGVLIGSLAEPPERRAESPPLSFSLSGQYVTLDNRSGELHTSAEIDREALCPSSDSCLLLLDVLVQEYF
RFVKVKIAIRDINDNAPQFPVSQFSVWVPENAPVNTRLAIEHAMDPDVGTNGVQTYRLLDHRMFTLDVEENNGERTPYLI
VMGLLDRETQDQYVSIIIAEDGGSPPLLGSATLTIGISDINDNCPLFADSQINVTVYGNATVGTPVAAVQAVDRDLGTNA
QITYSYSQKPQASKDLFHLDETTGVIKLSSKIGGSVLQTHKLTILANGPGCI--PAVITALVSIIKVIFRPPEIVPRYIA
NELKELEPVNTPIAFFTVRDPEG--KYKVNCYLDGEGPFRLSPPYNNEYLLETTKPMDYELQQFYEIAVVAWNS--EGFH
VKKIIKVQLLDDNDNAPVFLQPLIELTIEEN
>UniRef100_UPI0003EC2911
QIRYSVPEEADHGTLVGNIAEDLGLDLTLASRRFQVRTPYLEVNLENGVLFVNEKIDREQICKQSASCQLNMEVFLENPL
ELFRVEIEVVDINDNPPSFPETDITVEISESATPGTRFPLESAFDPDVGSNALRTYDITTNNFFYLDVQTQDGNKFAELV
LEKPLDREQQTAHRYVLTAVDGGQPPRTGTALLVVKVLDSNDNVPVFEQPVYTVSLSENAPLGTLVIQLNATDLDEGLNG
EIVYSFSNHSSRVKDLFSIDARTGRIEVRGEVDFEESGLYQIFVQAKDLGPNAVPAHCKVLVKLSDVNDNAPEITFSTVT
ESVSENAAPGTVIALLSVTDRDAEENGQVHVEILGDVPFKLKSSFKNYFTIVTDGPLNREHADSYSVTVVARDKGTPSLA
TSKSIRVQVSDENDNAPTFTQPVYDVYVTEN
>B4GPR0_DROPE
---------------------------------IIVVETDLAIDRTTGEIRTKVRLDRETRASYSL-------VAIPLSG
LNVRVVVTVKDENDNAPTFPQPAMHIEFPENTPREVKRTLLPARDLDLEPYNTQRYNIVSNDAFRLSSHREDGVLYLDLQ
ISGFLDRETTPGYSLLIEALDGGTPPLRGLMTVNITIQDVNDNQPIFNQSRYFATVPENATVGTSVLQVYASDTDAEENG
LVEYAINRRQSDKEQMFRIDPQTGAIFINKALDFETKELHELVVVAKDHGEQPLETTAFVSIRVTDVNDNQPTINVIFLS
DDISESAQPGEFVARISVHDPDSKTEANVNVSLNGEGHFALTTRDSSIYLVIVNLPLDRESTSNYTLSVVATDKGTPPLH
ASKSIFLRITDVNDNPPEFEQELYHANVMEV
>V4B3L1_LOTGI
-----IKEEAGIGSDVGDLSSSATFSADKASLRFGIPASLFSIGEQDGVLKVNGRIDREFLCDYSGTCVLEFDVAISSFS
NIAGVQVTVLDINDNEPSFPANEVLLEVSEGAKVGKEFKITGAADRDSEEYKIQKYGLTQENIFSLTSTKNDGSSVINLR
LETALDREKNENYSFNIVATDGGNPPKSGTMRVKVTVTDENDNPPVFTNSTYILNIKEDTPINFSVLKLKAIDMDVGQNG
KVRYDFSPLSAKGRSLFNIDGLSGDLTVAGDLSYEAGTSQDLYIVALDGGSPPLKTQKKVRVNILDNGNNPPRVTMTTLS
TGIPESATVGFFVAFVEVEDSDPGQSGQFECTTSNTSIFKLEIQAGKGYKVLLNTVLNRETQDSYDLRVTCTDQGEPPMS
STATLSLLVTDVNDKTPVFSHRIYNATIAEN
>UniRef100_UPI0003F05E72
NLKYRIYEEQRVGSVIARLSEDVAFKLPPSAVRFRANFPLLIVNEDNGEISIGSKIDREQLCQKNLNCSIEFDVITTEHL
QLFHIEVEVLDINDNSPQFSRSLIPIEISESAAVGTRIPLDSAFDPDVGENSLHTYSLSANDFFAIEVRSRDGAKYAELI
VVRELDRELKSSYELQLTASDMGVPQRSGSSILKISISDSNDNSPAFEQPSYIIQLLENSPVGTLLLDLNATDPDEGANG
KIVYSFSSHAPKIIETFKIDSERGHLTLFKQVDYEITKSYEIDVQAQDLGPNSIPAHCKIIIKVVDVNDNKPEININLMS
SGLVEGDPIDTFVALVRVQDKDSGLNGEVVCKLHGHGHFKLQKTYENNYLILTNATLDREKRSEYSLTVIAEDKGTPSLS
TVKHFTVQINDINDNPPHFQRSRYEFAISEN
>UniRef100_UPI000333A4A4
NLKYSVEEEQRAGTVIANVAKDARFGLDRQASAFRVAPHLVDINPGSGLLVTKQKIDRDLLCRQSPKCIISLEV-MSSSM
EICVIKVEIKDLNDNAPSFPAAQIELEISEAASPGTRIPLDSAYDPDSGSFGVQTYELTPNELFGLEIKTRDGSRFAELV
VEKSLDRETESHYSFRITALDGGDPPRLGTVGLSIKVTDSNDNNPVFGESTYSVSVPENSPPNTPVIRLNASDPDEGTNG
QVVYSFYGYNDRTRELFQIDPHSGLVTVTGALDYEESRVYELDVQAKDLGPNSIPAHCKITVNVLDTNDNPPIINLLSVN
SEVSENAPPGYVIALVRVSDRDSGHNGRVQCRLMGSVPFRLQ-EYESFSTILVDGRLDREQHDQYNLTIQARDGGVPMLQ
SAKSFTVRITDENDNHPHFSKPYYQVIVQEN
>UniRef100_UPI0003EC4D5B
ELIYTIREELPENVPIGNIPKDLNISHIAATGTYRLDAPLVKVSSSTGEIFTTSRIDREKLCAEENECFFELEVVINDFF
RLIKIKIIVKDTNDNAPMFPSPVINISIPENTLINSRFPIPSATDPDTGFNGVQHYELLNQSVFGLDIVETEGEKWPQLI
VQQNLDREQKDTYVMKIKVEDGGTPQKSSTAILQVTVSDVNDNRPVFKEGQVEVHIPENAPVGTSVIQLHATDADIGSNA
EIRYIFGAQAPATKRLFALNNTTGLITVQRSLDREETAIHKVTVLASDGSST--PARATVTINVTDVNDNPPNIDLRYII
SPLSEKDPVNTKIALITVSDKDTDVNGKVICFIEREVPFHLKAVYDNQYLLETSSLLDYEGTKEFSFKIVASDSGKPSLN
QTALVRVKLEDENDNPPIFNQPVIELSVSEN
>T1FD49_HELRO
-LTFEFEEELPLQSHIGDVLNQLRKSYTNLNFKFQIHSSLFAIDNSKGVLRTVGRIDRETICPTDDTCTVNLKIIVSTNP
FIVEVELVITDINDHTPTFNSNVMDISVFENAPLGSMFPIPIAIDHDSRQNSVRFYELLNASYFSLEQDEHYQDSSLSLK
LEQLLDRESVETIQLMITAVDGGMSPRTGTLIINVNVQDINDNKPIFERYQYNISLDEETSYRKPVLKVRATDGDAGVNG
KVMYELSRPQTLYSSLFKINAESGELTVKSKLDFESRPSYTIEVIARDGGVNQLTGITLIQVTVIDLNDNSPTISLTSID
GNVGENLEHPYTFAFISVKDLDVGLNGVCQCRLETSETFNLAHLYETIYSLGTKTKLDRENVASYHVIVTCWDAGRPSQN
SSLQILVEVSDENDNAPYFVKHSFQARVDEN
>H2RKH0_TAKRU
QIRYSVPEEADHGTLVGNIAEDLGLDLTLASRRFQVRTPYLEVNLENGVLFVKEKIDREQICKQTATCQLNMEVFLENPL
ELFRVEIEVVDINDNPPSFPETDITVEISESATPGTRFPLESAFDPDVGSNALRTYDITTNNYFYVDVQTQDGNKFAELV
LEKPLDREQQAAHRYVLTAVDGGQPPRTGTALLVVRVLDSNDNVPVFDQPVYTVSLSENAPVGTLVIQLNATDMDEGLNG
EIVYSFSNHSNRVKDLFSIDPRTGRIEVRGEVDFEESSLYQIFVQAKDLGPNAIPAHCKVLVKVSDVNDNAPEITFSTVT
ESVSEKAAPGTVIALLSVTDKDAEENGQIHVELLGEVPFKLKSSFRNYFTIITDGPLNREQADSYSVTVVARDKGTPSLA
TSKSIRVQVSDENDNSPTFTQSIYDVYVTEN
>D3ZG18_RAT
NLKYSVEEEQRAGTVIANVAKDAGFAMDRQASAFRVAPHLVDINPSSGLLVTKQKIDRDLLCRQSPKCIISLEV-MSSSM
EICVIKVEIKDLNDNAPSFPAAQIELEISEAASPGTRIPLDSAYDPDSGSFGVQTYELTPNELFGLEIKTRDGSRFAELV
VEKSLDRETQSHYSFRITALDGGDPPHMGTVGLTIKVTDSNDNNPVFGESTYSVSVPENSPPNTPVIRLNASDPDEGTNG
QVVYSFYGYNDRTRELFQIDPHSGLVTVTGALDYEEGHVYELDVQAKDLGPNSIPAHCKVTVSVLDTNDNPPIINLLSVN
SEVSESAPPGYVIALVRVSDRDSGLNGRVQCRLLGNVPFRLQ-EYESFSTILVDGRLDREQHDQYNLTIQARDSGVPMLQ
SAKSFTVRITDENDNHPHFSKPYYQVIVQEN
>UniRef100_UPI0004EFC9CE
NLKYRIYEEQRVGSVIARLSEDVALKMPPSSVRFRANSPLLVVREDNGEISIGAKIDREQLCQKNLNCSIEFDVITTEHL
QLFHVEVEVLDINDNSPQFSRALIPIEISESAAVGTRIPLDSAFDPDVGDNSLHTYSLSANDFFSIEVRTRDGAKYAELI
VVRELDRELKSSYELQLTASDKGVPQKSGSSLLKISISDSNDNSPVFEQQSYTIQLLENSPIGTLLIDLNATDPDEGANG
KVVYSFSSHSAKIIETFKIDPEKGHLTLLKQVDYEVTKSYEIDVQAQDMGPNSIPAHCKIIIKVVDVNDNRPEINLNLMS
TEISEGSPLDTFVALVRVQDKDSGVNGEIVCKLHGHGHFKLQKTYENNYLILTNATLDREKRSEYSLTVIAEDKGTPSLS
TVKHFTVQISDENDNPPRFQTNRYEVVILEN
>L5LWT0_MYODS
--------------------------------------------------------------------------------
--------------------------------------------------------------------------------
-------------------------------------------------PVYTVSLPENSPPGTLVIQLNATDPDEGQNG
EVVYSFSSHSPRARELFGLSPRTGRLEVSGELDYEESPVYQVYVQAKDLGPNAVPAHCKVLVRVLDANDNAPEISFSTVK
EAVSEGAAPGTVVALFSVTDRDSEENGQVQCELLGDVPFRLKSSFKNYYTIVTEAPLDREAGDSYTLTVVARDRGEPALS
TSKSIQVQVSDVNDNAPRFHQPVYDVYVTEN
>UniRef100_UPI0005233465
EKNYTVREELPENVLIGNLLKDLNLTLDSSPLQFKLDVPLVRVEENTGEIFTAARIDREKLCSSENRCFYEVEVAVDEVF
RLVKIRFLIEDINDNAPLFHATNINISIPENTAINSRYSVPSAIDPDIGVNGIQHYELLKQNVFGLDITETEGDKWPQLI
VQQILDREQKDTYVMKIKVEDGGSPPRSSTAILQVTVTDVNDNRPVFKENDIEVSVPENAPVGTSVSQLHATDADLGSNA
QIHFYFSNQSSLAKRLFAIDNTTGLITIREPLDREESPVHKLTVLASDGSST--PSRATVTVNVTDINDNVPSIDTRYII
NPLSEKAPLNTKIALITVMDKDADMNGKVTCFTDHDVPFRLKPVFDNQFLLETATFLDYEATREYAIKIVASDSGKPPLN
QSAMLLIKIKDENDNAPVFTQPIIGLSIPEN
>UniRef100_UPI000577FC34
NLKYKVYEEQKVGTVIARLKEDVAGVLSLVSFRFRASPPFLSVREEDGEITIGTKIDREKLCEKNLNCSIEFDVITTEYL
QLFHVEVEVLDINDNSPQFSRAIIPIEISESASVGNRIPLDSATDPDVGDNSLYSYSLTPNNFFKIDIRTRDGTKYAELV
VVRELDRELLSSFQLQLTASDNGVPPKSGSTLLKISISDSNDNSPAFDEQTYVINLLENSPLGTLLIDLNATDPDEGTNG
KIVYSFSSHSPKILETFKMNPENGQITLMKKVDYESTSSYELDVQAQDLGPNSIPGLCKIVIKLVDVNDNKPEISINLMT
PGITEGAPVDTFIALVRVDDSDAGLNGDVVCRLHGHGHFRLQKTYEKNYMILTNVSLDREKRSEYSLTVIAEDRGTPSLS
TIKHFTVQVLDENDNPPRFEKSRYEVFKSEN
>UniRef100_UPI000329DDC0
NLKYGINEEMRAGSVIGNVTNDALKQGFIQPPYLRVHPGYVELSP-AGILTAQQKIDRDVFCRQNPKCIISLEV-MSNSM
EICVIKVEIEDLNDNAPRFPTSHIDIEISENASPGTRFPLEGASDPDSGIFGVQSYSITPNELFGLEIKTRDGSKIAELV
VQKSLDRETQSHYTYEISAEDGGDPPKIGAVQLNIKVIDSNDNNPVFDEPVYTVNVMENSPRNSLVIDLNATDPDEGTNG
EVLYSFNSYTEKTRDAFKIDPRTGVITVIGDLDYETTQIYEIDVQAKDLGPNSIPAHCKVTVNVMDTNDNPPVISLLSLN
TEVSENAQRGYVIALVRVSDKDSGANGKVQCRLQGNVPFRLQ-EYESFSTILVDGRLDREQKDTYNLTIQAEDSGIPPLR
ATKSLVVKVTDENDNPPHFLKPHYQEMVMEN
>UniRef100_UPI000395CB0F
-LKYRLAEEGPADIRIGNVASDLGIVTG--SGEVTFGSDYLKIDNMTGELSTTERIDREKLCQDENECFLDFEVSVQSWV
DLFEGRVIILDINDNTPTFPSPVLTLTVEENRPVGTLYLLPTATDRDFGRNGIERYELLQEPVFELQVADTDGEKQPQLI
VKGALDREQRDSYELSLRVRDGGDPARSSQAILRVLITDVNDNSPRFEKSVYEADLAENSSPGTPILQLRATDLDVGVNG
QIEYVFGAATESVRRLLRLDETSGWLSVLHRIDREEVNQLRFTVMARDRGQPPKTDKATVVLNIRDENDNVPTIDIRKIV
ASVAEDVLVDTPIALVQVSDRDQGENGVVTCTVVGDVPFQLKPQNKRKYFLHTSAPLDYEAVRDYNVVIVAVDSGSPSLS
SNNSLLVRVGDTNDNPPMFSQAVLEVSFPEN
>UniRef100_UPI0005228FCA
EKNYTVREELPENVLIGNLLKDLNLTLDSSPLQFKLDVPLVRVEENTGEIFTTARIDREKLCSSENRCFYEVEVAVDEVF
RLVKIRFLIEDINDNAPLFPSTVINISIPENTAINSRYSVPSAIDPDIGVNGIQHYELLKQNVFGLDIIETEGDKWPQLI
VQQILDREQKDTYVMKIKVEDGGSPPRSSTAILQVTVTDVNDNRPVFKENDVEVSVPENAPVGTSVSQLHATDADLGSNA
QIRFYFSNQSSLAKRLFAIDNTTGLITIREPLDREESPVHKLTVLASDGSST--PSRATVTVNVTDINDNVPSIDTRYII
NPLSEKAPLNTKIALITVMDKDADLNGKVTCFTDHDVPFRLKPVFDNQFLLETATFLDYEATREYAIKIVASDSGKPPLN
QSAMLLIKIKDENDNAPVFTQPIIGLSIPEN
>UniRef100_UPI0002038E66
NLNYSVPEEQGAGTVIGNIGRDARLQPGGGKSTFRVAPHLLDVDGESGLLYTKQRLDREALCRRSAKCQLSLEVF-ANDQ
EICMIKVEIQDLNDNAPAFPSDQVDLDISENAAPGTRFPLASAHDPDAAENGLRTYLLTRDDYFALDVKARDGTKFPELV
VQKPLDREEQSHHTLVLTALDGGDPPRSGTVQLNVRLIDSNDNSPVFEAASYVVELPENAPLGTAVLDLNATDADEGTNG
EVLYAFSGYPERVRELFSIDPQSGLIRVKGNLDYEEGALVEIDVQARDLGPNPIPAHCKVTVRLLDRNDNAPSIGFVSVR
QGLSEAAPPGTVIALVRVTDRDSGKNGQLLCRVEGAVPFTLEENYDNLYTVVTDRPLDREVQDEYNVTILARDGGNPPLN
STKSFTVRILDENDNPPRFSKNLYVLQVPEN
>UniRef100_UPI0002C55837
-LRYRLAEEGPADVRIGNVASDLGIVTG--SGEVTFGSEYLKIDNLTGELSTSERIDREKLCQDENECFLDFEVSVQSWV
DLFEGRVIVLDINDNTPTFPSPVLTLTVEENRPVGTLYLLPTATDRDFGRNGIERYELLQEPVFELQVADTDGEKQPQLI
VKGALDREQRDSYELTLRVRDGGDPPRSSQAILRVLITDVNDNSPRFEKSVYEADLAENSAPGTPILQLRAADLDVGVNG
QIEYVFGAATESVRRLLRLDETSGWLSVLHRIDREEVNQLRFTVMARDRGQPPKTDKATVVLNIKDENDNVPSIEIRKIV
ANVAEDVLVDTPIALVQVSDRDQGENGVVTCTVVGDVPFQLKPQNKKKYFLHTSAPLDYETTREFNVVIVAVDSGSPSLS
SNNSLVVKVGDTNDNPPVFGQSVVEVYFPEN
>UniRef100_UPI00045D5EF4
-LRYRLAEEGPADVRIGNVASDLGIVTG--SGEVTFGSEYLKIDNLTGELSTSERIDREKLCQDENECFLDFEVSVQSWV
DLFEGRVIVLDINDNTPTFPSPVLTLTVEENRPVGTLYLLPTATDRDFGRNGIERYELLQEPVFELQVADTDGEKQPQLI
VKGALDREQRDSYELTLRVRDGGDPPRSSQAILRVLITDVNDNSPRFEKSVYEADLAENSAPGTPILQLRAADLDVGVNG
QIEYVFGAATESVRRLLRLDETSGWLSVLHRIDREEVNQLRFTVMARDRGQPPKTDKATVVLNIKDENDNVPSIEIRKIV
ANVAEDVLVDTPIALVQVSDRDQGENGVVTCTVVGDVPFQLKPQNKKKYFLHTSTPLDYETTREFNVVIVAVDSGSPSLS
SNNSLIVKVGDTNDNPPVFGQSVVEVYFPEN
>UniRef100_UPI0003C48295
QVVYKVLEEQPPNTLIGSLAADYGLPDVGHLYKLEVGAPYLRVDGKTGDIFTTESIDREGLCQNQEPCILEFEVSINGSP
RLLEGQIEVQDINDNTPNFASPVITLTIPENTNIGSLFSIPVASDRDAGPNGVASYELQAHDLFGLQVAEDDG-KQPQLI
VMGNLDRERQDSYDLTIKVQDGGNPPRASSALLRVTVTDTNDNAPKFERPSYEAELSENSPIGHSVIQVKANDSDQGANA
EIDYMFHQAPEVVRRLLRLDRNTGLITVQGPVDREDLSTLRFSVLAKDRGTNPKSARAQVVVTVKDMNDNAPTIEIRGIM
ANISEDVSEETAVALVQVSDRDEGENAAVTCVVAGDVPFQLRQDSKKKYFLQTTSPLDYEKVKDYTIEIVAVDSGNPPLS
STNSLKVQVVDINDNAPVFTQSVTEVSFLEN
>UniRef100_UPI00044439F9
NLNYSVPEEQGPGTVIGNIAKDARLGLEGKKANFRVAPHLIDVDPQSGLLYTKQRIDRETLCKRNPKCQLSMEVFA-NDK
EICMIKIDIQDINDNSPVFPSDQIDIDISENAVPGTRFPLTSAHDPDAGENGLKTYQITRDDYFSLEVKSRDGTKFPELV
IQRPLDREERSHHTLILSATDGGEYPRSGTMQINVKVIDSNDNSPVFDQSSYVVEIPENSPPGKVLIDLNATDPDEGNNG
QVVYSFSGYPERIRELFSIDSRTGVIKIQGEIDYEESSVIEIDVQAKDLGPNPIPGHCKVTVKVLDRNDNWPSIGFVSVR
QGISEAAPPGTVIALVRVTDKDSGRNGQLQCRVLGNVPFKLEENYDNFYTVVTDRPLDREVQDEYNVTIVAKDNGSPPLN
STKSFTVKILDENDNVPRFTKSVYLLQIPEN
>A0A091PXL0_LEPDC
--------------------------------------------------------------------------------
--------------------------------------PLEVAVDEDVGSNSIQSFQVSLNSHFGVEAQTRDGARCADLV
LLQELDRERQPSYTLELVAKDGGSPARSGTATVHVRVLDANDNSPTFAQASVTVELPEDAPPGSLLLDLDADDPDEGPNG
EVVYAFSSQPPEARRGL---PRSGRLTLEAAVDYERTRTYELDVRAQDRGASPRAATCTVVVRLTDVNDNAPRISISALR
GAVSEAAASESFVALVSASDRDSGANGQVRCSLRGHDHFALQRAYEDSYMIVTTAALDRERIPEYNLTVVAEDLGSPPFK
TVRQYTVRVSDENDNAPLFAKPLYEVAVPEN
>U3CJ20_CALJA
QLHYTVQEEQEHGTFVGNIAEDLGLDITLSARGFQTRTPYLDLNLETGVLYVNEKIDREQICKQSPSCVLHLEVFLENPL
ELFQVEIEVLDINDNPPSFPEPDLTVEISESATPGTRFPLESAFDPDVGTNSLRDYEITPNSYFSLDVQTQDGNRFAELV
LEKPLDREQQAVHRYVLTAVDGGQQQRTGTALLTIRVLDSNDNVPAFDQPVYTVSLPENSPPGTLVIQLNATDPDEGQNG
EVVYSFSSHSPRARELFGLSPRTGRLEVSGELDYEESPVYQVYVQAKDLGPNAVPAHCKVLVRVLDANDNAPEISFSTVK
EAVSEGAAPGTVVALFSVTDRDSEENGQVQCELLGDVPFRLKSSFKNYYTIVTEAPLDREAGDSYTLTVVARDRGEPALS
TSKSIQVQVSDVNDNAPRFSQPVYDVYVTEN
>A0A099ZB86_TINGU
NLKYRIYEEQRVGSVIARLSEDVALKMPPSSVRFRANSPLLVVREDNGEISIGAKIDREQLCQKNLNCSIEFDVITTEHL
QLFHVEVEVLDINDNSPQFSRALIPIEISESAAVGTRIPLDSAFDPDVGDNSLHTYSLSANDFFSIEVRTRDGAKYAELI
VVRELDRELKSSYELQLTASDKGVPQRSGSSILKISISDSNDNSPVFEQQSYIIQLLENSPVGTLLIDLNATDPDEGANG
KVVYSFSSHSAKITETFKIDPEKGHLTLLKQVDYETTKSYEIDAQAQDLGPNSIPAHCKIIIKIVDVNDNRPEINLNLMS
PEISEGSPLDTFVALVRVQDKDSGVNGEIVCKLHGHGHFKLQKTYENNYLILTNATLDREKRSEYSLTVIAEDRGTPSLS
TVKHFTVQISDENDNPPRFQTNRYEVVILEN
>UniRef100_UPI000333079A
RVVYKVPEEQPPNTLIGSLAADYGFPDVGHLYKLEVGAPYLRVDGKTGDIFTTESIDREGLCQNQEPCILEFEVSINGSP
RLLEGQIEVQDINDNTPNFASPVITLAIPENTNIGSLFPIPLASDRDAGPNGVASYEL--------QVAEDQEEKQPQLI
VMGNLDRERWDSYDLTIKVQDGGSPPRASSALLRVTVLDTNDNAPKFERPSYEAELSENSPIGHSVIQVKANDSDQGANA
EIDYTFHQAPEVVRRLLRLDRNTGLITVQGPVDREDLSTLRFSVLAKDRGANPKSARAQVVVTVKDMNDNAPTIEIRGIM
ANISEDVAEETAVALVQVSDRDEGENAAVTCVVAGDVPFQLRQDSKKKYFLQTTTPLDYEKVKDYTIEIVAVDSGNPPLS
STNSLKVQVVDVNDNAPVFTQSVTEVAFPEN
>W5KJJ2_ASTMX
AVRFEMREELRPPARIGSLSNGTVGA---RTTSFRLATPFLRVSETDGSLMLTERVDREALCKRSRGCVLALDVALGERF
ELVRVEVEVLDVNDHAPVFPSAELALEISEAAPLGTRLPVDPAHDPDSGTNSVQSYRLTGSGHFAVETMTRDGVQYAELV
LVRPLDRETQETHLLRLEAADGGRPPRTGSTNLTVRVLDSNDNSPSFERPLYAVELPEDAVPGHLLLQLHATDPDQGPNG
QVVYDFGKQGAEVRRLFRLDRRSGRMTLGNTVDFEEQAVYEVDVQATDLGAIPAPTICKVIIHLQDVNDNRPEVSVAPVA
PAVSEGIAIDALVAVVTITDRDSGDNGRVACNLQGHGHFRLRRAYEGSYAIVTAEGLDREKISQYNLSVVAEDFGTPPLR
TVVQYVVVVTDVNDNAPIFSAKVYEGFIEEN
>UniRef100_UPI00057604BB
NLKYSINEEQKAGYIIGNVTKDAQTQGFIAPRALRVEPRWVELSP-AGLLLTHQKIDRDVACRQTAKCTVSLEV-MSNSM
EICVIKVEIVDLNDNAPRFPTNHIDIEISENASPGTRFPLEGASDPDSGIFGVQSYSITPNELFGLEIKTRDGSKIAELV
VQKSLDRETQSHYSYEISAEDGGDPPKIGAVQLNIKVIDSNDNNPVFDQPVYTVNVMENSPINTLVIDLNATDPDEGTNG
EVVYSFNSYTEKTRDVFKIDPRTGIITVNGPLDYETKHIYEIDVQAKDLGPNSIPAHCKVTVNVMDANDNPPVISLLSVN
TEVSENAPRGYVIALVRVSDKDAGANGKVQCRLQGNVPFRLQ-EYESFSTILVDGRLDREQRDTYNLTIHAEDSGTPPLR
ATKSFVVKVTDENDNPPHFLKPHYQEMVLEN
>UniRef100_UPI0003841885
-LRYRLAEEGPADVRIGNVASDLGIVTG--SGEVTFGSEYLKIDNLTGELSTSERIDREKLCQDENECFLDFEVSVQSWV
DLFEGRVIVLDINDNTPTFPSPVLTLTVEENRPVGTLYLLPTATDRDFGRNGIERYELLQEPVFELQVADTDGEKQPQLI
VKGALDREQRDSYELTLRVRDGGDPPRSSQAILRVLITDVNDNSPRFEKSVYEADLAENSAPGTPILQLRAADLDVGVNG
QIEYVFGAATESVRRLLRLDETSGWLSVLHRIDREEVNQLRFTVMARDRGQPPKTDKATVVLNIKDENDNVPSIEIRKIV
ANVAEDVLVDTPIALVQVSDRDQGENGVVTCTVVGDVPFQLKPQNKKKYFLHTSAPLDYETTREFNVVIVAVDSGSPSLS
SNNSLIVKVGDTNDNPPVFGQSVVEVYFPEN
>UniRef100_UPI000359A4E9
DVEFSIKEELSVGTVVGNISADLGLTSDRRSLQYGIPGSLFNITRNGGVISVANRVDREQLCLVTSDCILRVNILVQIDS
KVVTAFFKVEDINDNPPEFENSRVVLKVPERNSLESALKISGANDKDFKEFKVKNYTMDRKDVFHLTASQTDGSSEIDLK
LLRSLDREEKSEYSFVVTAYDGGSPAKTAQLQVKVEVTDQNDNEPVFLNDTYHVTIDGKLMPGHVILQVSAEDADEGDNA
KISYDFSTIRPMLENRFHINSSSGEISVVGPLR---TGVTEVIVEAQDAGSPRLKAQTSVTITVVSTGNVAPRITITTLG
ANVKEPAGRGHFVAFVDIVDED-GDISDVTCDISNP-AFRMEPISNKGYKIGLQGEVDRESRDTYNLSVVCVDGGQPPLN
ATASFVVRIEDSNDNKPQFTQSRYSRTMQEG
>UniRef100_UPI00044475CC
QLHYSVPEEQEPGTVVGNIAEDLGLDITLSARRFQTRTPYLEVNLENGALVVKEKIDREEICKQTIPCLLHLEVFLENPL
ELFRVEIEVMDVNDNPPSFPEPDIFVEISESAIPGTRFPVENAFDPDVGTNALSTYAITNNNYFSLDVQTQDGTKFAELV
LEKPLDREQQAVHRYVLTAVDGGVPQRTGTALLVVKVLDSNDNAPTFDESVYTVNLRENSPVGTLVIQLNATDVDEGLNG
EIIYSFSSHTPRIKDLFNIDERTGRIEVAGEVDYEESNTHQINVQARDLGANAVPAHCKVLVKLVDVNDNTPEISFSTVT
ESVSEQHAPGTVIALFSVSDRDSGENGQMSCEIMGDVPFKLKSSFKNYYTIVTDGSLDRENTDSYTITVVATDKGQPSLA
TSKSIKVHVSDENDNAPRFTQAVYDVYVTEN
>A0A091T4R1_PHALP
NLKYRIYEEQRVGSVIARLSEDVALKMPPSSVRFRANSPLLVVREDNGEISIGAKIDREQLCQKNLNCSIEFDVITTEHL
QLFHVEVEVLDINDNSPQFSRALIPIEISESAAVGTRIPLDSAFDPDVGDNSLHTYSLSANDFFSIEVRTRDGAKYAELI
VVRELDRELKSSYELQLTASDKGVPQRSGSSLLKISISDSNDNSPVFERQSYVIQLLENSPIGTLLLDLNATDPDEGANG
KVVYSFSSHSAKIIETFKIDAEKGHLTLLKQVDYEVTKSYEIDAQAQDLGPNSIPAHCKIIIKIVDVNDNRPEINLNLMS
PEISEGSPLDTFVALVRVQDKDSGVNGEIVCKLHGHGHFKLQKTYENNYLILTNATLDREKRSEYSLTVIAEDKGTPSLS
TVKHFTVQITDENDNPPRFQTNRYEVVILEN
>UniRef100_UPI00052A00C0
EKNYTVREELPENVLIGNLLKDLNLTLDSSPLQFKLDVPLVRVEENTGEIFTTARIDREKLCSTENRCFYEVEVAVDEVF
RLVKIRFLIEDINDNAPLFPSTVINISIPENTAINSRYSVPSAIDPDIGVNAIQHYELLKQNVFGLDIIETEGDKWPQLI
VQQILDREQKDTYVMKIKVEDGGSPPRSSTAILQVTVTDVNDNRPVFKENDIEVSVPENAPVGTSVSQLHATDADLGSNA
QIHFYFSNQSSLAKRLFAIDNTTGLITIREPLDREESPVHKLTVLASDGSST--PSRATVTVNVTDINDNVPSIDTRYII
NPLSEKAPLNTKIALITVMDKDADLNGKVTCFTDHDVPFRLKPVFDNQFLLETATFLDYEATREYAIKIVASDSGKPPLN
QSAMLLIKIKDENDNAPVFTQPIIGLSIPEN
>UniRef100_UPI000454292F
NLKYSVDEEQRAGTVIGDVGRDARAAGFLDPRQFRVAPHLVDLDAGSGLLVTKQKIDRELLCGPSPQCPISLEV-MSGSL
EICAVQVEVRDLNDHAPSFPADPMELEISETASPGTRLPLDSAHDPDAGPLGVQAYELSPRDLFGLEVKTRDGTRFAELV
VERPLDRETQARYTYRLTARDGGDPPRQGSAALTIRVTDSNDNHPVFAQPAYAVSLPEDAPPRTPVIQLNASDPDEGTNG
EVVYSFGGYGERARGLFHLDARSGLVTVGGPLDYEEARSYELDVQAKDRGPNAVPAHCKVTVHLLDVNDNAPVINLLSVH
GEVSEAAPPGYVIALVRASDRDAGANGRVRCRLLGSVPFRLQ-DYESFSTVLVDGRLDREQRDRYNLTLQARDGGAPALQ
SAKSFTVRVTDENDNPPRFSEPRYRVAVPEN
>UniRef100_UPI0005217576
-------------------------------------------------------------------------VLPQEYF
RLVKVKIAIQDINDNAPRFPVPHIHLSVPENAPVNTRLAIEHALDPDVGTNGVQTYRLRDNGAFTLDVEENSGERTPYLI
VMGALDRETREEYVTVIIAEDGGTPPLVGSATLTIGISDINDNCPQFNDSQLNITLYGNSSLGTHVATVHAVDVDLGSNA
QITYSYSQKPQPSRDLFHLDESTGDIMLSSKIDGDTPRLHRLIILGNGPGCI--PAVITVLVTIVKVMMRPPEIVPRFIA
NELKELEPINTPIAFFTIKDPDE--KYKVNCYLDGDGPFRLSPPYNNEYLLETTKPLDYETQQLYEISVVAWNS--EGFH
VNKIIKVQVLDDNDNSPVFSQQLIELSIEEN
>UniRef100_UPI0003941B63
ELIYTIREELPENVPIGNIPKDLNISHIAATGTYRLDAPLVKVSSNTGEIFTTSRIDREKLCAEENECFFELEVVINDFF
RLIKIKIIVKDTNDNAPMFPSPVINISIPENTLINSRFPIPSATDPDTGFNGVQHYELLNQSVFGLDIVETEGEKWPQLI
VQQNLDREQKDTYVMKIKVEDGGTPQKSSTAILQVTVSDVNDNRPVFKESQVEVHIPENAPVGTSVIQLHATDADIGSNA
EIRYIFGAQAPATKRFFALNNTTGLITVQRSLDREETAIHKVTVLASDGSST--PARATVTINVTDVNDNPPNIDLRYII
SPLSEKDPINTKIALITVSDKDTDVNGKVICFIEREVPFHLKAVYDNQYLLETSSLLDYEGTKEFSFKIVASDSGKPSLN
QTALVRVKLEDENDNPPIFSQPVIELSVSEN
>F7BU21_ORNAN
ELLYSLNEGLPAGVLIGSLAQDLHLAPRQGAKGFSLGGRYVTLDNRSGELHTSAEIDRESLCPSLDSCLLLLDVLVQEYF
RFVKVKIAIRDVNDNAPQFPMPQISLWVPENAPVDTRLAIEHAVDPDVGANGVQTYRLLDHGVFTLDVEENNGERTPYLI
IMGALDRETQDRYVTVIVAEDGGTPPLLGSATLTIGIGDVNDNCPLFADSQVNVTVFGNATVGAPVAAVRAVDRDLGSNA
QIAYAYSQKPQPSKDLFHLDEVTGIISISDEMGGSVLRLHKLTILANGPGCI--PAVITVLVSIIKVVFRPPEIVPRYIA
NELKELEPVNTPIAFFTIKDPEE--NSKVDCYLDGGGPFRLSPVYSNEYLLETTKPLDYETQQLYEIAVVAWNS--EGFR
VQKSIQVQVLDDNDNAPVFAQSLIELSIEEN
>UniRef100_UPI000386F944
ELIYTIREELPENVPIGNIPKDLNISHIAATGTYRLDAPLVKVSSNTGEIFTTSRIDREKLCAEENECFFELEVVINDFF
RLIKIKIIVKDTNDNAPMFPSPVINISIPENTLINSRFPIPSATDPDTGFNGVQHYELLNQSVFGLDIVETEGEKWPQLI
VQQNLDREQKDTYVMKIKVEDGGTPQKSSTAILQVTVSDVNDNRPVFKESQVEVHIPENAPVGTSVIQLHATDADIGSNA
EIRYIFGAQAPATKRFFALNNTTGLITVQRSLDREETAIHKVTVLASDGSST--PARATVTINVTDVNDNPPNIDLRYII
SPLSEKDPINTKIALITVSDKDTDVNGKVICFIEREVPFHLKAVYDNQYLLETSSLLDYEGTKEFSFKIVASDSGKPSLN
QTALVRVKLEDENDNPPIFSQPVIELSVSEN
>UniRef100_UPI00038BC957
-LRYRLAEEGPADVRIGNVASDLGIVTG--SGEVTFGSEYLKIDNLTGELSTSERIDREKLCQDENECFLDFEVSVQSWV
DLFEGRVIVLDINDNTPTFPSPVLTLTVEENRPVGTLYLLPTATDRDFGRNGIERYELLQEPVFELQVADTDGEKQPQLI
VKGALDREQRDSYELTLRVRDGGDPPRSSQAILRVLITDVNDNSPRFEKSVYEADLAENSAPGTPILQLRAADLDVGVNG
QIEYVFGAATESVRRLLRLDETSGWLSVLHRIDREEVNQLRFTVMARDRGQPPKTDKATVVLNIKDENDNVPSIEIRKIV
ANVAEDVLVDTPIALVQVSDRDQGENGVVTCTVVGDVPFQLKPQNKKKYFLHTSAPLDYETTREFNVVIVAVDSGSPSLS
SNNSLVVKVGDTNDNPPVFGQSVVEVYFPEN
>UniRef100_UPI00057676AC
TVKYETFEEDAPGTVIGNLAKDISSSPSGTKTNFRMNSSFIRLRESDGQLTIGERIDRERICKHTLHCLIAFDVVSKEQF
KLIHVEVEVKDINDNSPEFPRKESSLEISENTALGTRIPLDFAVDEDVGLNYIQSYQISVNSHFTIDVLSRDGVKYAELV
LMKELDRETQASFALELVAMDGGNPARTGTTHINVKVKDYNDNSPVFDRNGFSVELPEDAPVGFLLLDLNAEDPDEGLNG
EVVYGFGKQPIEIRELFRVDRKTGRLTLESPVDFESKKTYEFDVQATDLGPNPSPTICKIVVQVKDVNDNAPEISITPMT
SIITEAAARESFVALVSTSDKDSGANGQVHCTLYGHDHFRLQQAYEDSFMIVSTSPLDREKIPEYNLTVVAEDLGSPPFR
TITQYTIRLTDENDNAPVFSKPVYEVAVVEN
>G3MZ82_BOVIN
-------------------------------------------------------LDRERLCGQAPQCVLAFNVVSQEQF
LLVHLEVLVRDINDHAPRFPRAQIPVEVSEGAAVGTRIALEVPVDEDVGANGLQSVCLDPHSPFRVELQTRDGAQCADLV
LLQELDRESQATYSLGLVAQDGGRPPRSATAALSVHVLDANDHGPAFPQAVAEVELAEDAPVGSLLLDLDAADPDEGPNG
DVVFAFGARPPEARRLFRLDPRSGRLTLAGPVDYERQDTYELDV-AQDPGPGPRAATCKVIVRLRDVNDNAPDISITPLA
APVPEGAARESLVALVSTSDRDSGANGQVRCALYGHEHFRLQPAYAGSYLVVTAASLDRERISEYNLTLVAEDRGAPPLR
TVRPYTGRVGDENDNAPLFTRPVYEVSVREN
>UniRef100_UPI0004F0FB03
-LDLQIDEEQPAGTIIGDISAGLP--PGSAYMYFISVSTDLGIDENTGIIKTARVLDRETRDRYSF-------IAVTPEG
ITVEVNIQVNDINDHAPAFPKQHSTFQIPEHTPIGSRFPLEPAFDADSGLLNTQGYVVKGNQAFRLETRRGNGVLYLDLV
VSNVLDRENRSSYSLLLEAYDGGFPPRSTQMTLDVSIQDINDNAPSFNQSRYHTLISENLKPGSSILQVFASDADEGDNG
DVIYEINRRQSDPDQYFTIDARTGVIKLNKGLDYELRKVHELVVQARDKAVHPEVTTAFVTIHVRDYNDNQPTMTIIFLS
EDISEGAQPGQYVARISVSDPDYGEYSNVNVTLEGDGKFALTTKDNIIYLICVDQLLDREERDSYDLRVTATDSGTPPLR
AESAFVLQVMDVNDNPPLFDQQEYKQSIPEV
>UniRef100_UPI0003956F3C
QLHYTVQEEQEHGTFVGNIAEDLGLDITLSARRFQTRSPYLELNLETGVLYVNEKIDREQICKQSPSCLLHLEVFLENPL
ELFRVEIEVLDINDNPPSFPEPDLTVEISESATPGTRFPLESAFDPDVGTNSLRTYEITPNSYFSLDVQTQDGNRFAELV
LAQPLDREQQAVHRYVLTAVDGGQPQRTGTALLTVRVLDSNDNVPAFEQPVYTVSLPENSPPGTLVLQLNATDPDEGQNG
EIIYSFSSHSARARELFGIAPRTGRLEVSGELDYEESSVYQVYVQAKDLGPNAVPAHCKVLVRVLDANDNAPEISFSTVK
EAVSEAAAPGTVVALFSVSDRDSEENGQVQCELQGDAPFRLKSSFKNYYTIVTEGPLDREQPDAYTLTVVARDRGEPPLS
TSKSIQVRVSDVNDNAPRFSQPVYQVYVSEN
>UniRef100_UPI0002746897
TVKYQVSEEVPSGTVIGKLSQELGREERRQAAAFQVQALPIQVDSEEGLLSTGKRLDREQLCRQWDPCLVSFDVLATGDL
ALIHVEIQVLDINDHQPRFPKGEQELEISESASLRTRIPLDRALDPDTGPNTLHTYTLSPSEHFALDVIVGDETKHAELI
VVKELDREIHSFFDLVLTAYDNGNPPKSGTSLVKVNVLDSNDNSPAFAESSLALEIQEDAVPGTLLIKLTATDPDQGPNG
EVEFFLSKHPPEVLDTFSIDAKTGQVILRRPLDYEKNPAYEVDVQARDLGPNPIPAHCKVLIKVLDVNDNIPSIHVTWAS
QPVSEALPKDSFIALVMADDLDSGNNGLVHCWLSQELHFRLKRTNGNTYMLLTNATLDREQWPKYTLTLLAQDQGLQPLS
AKKQLSIQISDINDNAPVFEKSRYEVSTREN
>UniRef100_UPI0004F13350
TVRYRTDEEGAPGTVIGTLADEMPVKAP-GEMSFRLNSSLVRVREEDGQLSIGEGLDRERLCGQAPQCVLAFDVVSRERY
RLVHVELEVRDINDNAPRFPHAQMALEVSESAAPGTRLPLEVAVDEDVGSNSIQSFQVSLNSHFGVEAQTRDGARCADLV
LLQELDRERQPSYTLELVAKDGGSPARSGTATVHVRVLDANDNSPTFAQSSVTVELPEDAPPGSLLLDLDAADPDEGPNG
EVIYAFSSQPPEARRLFRLDPRSGHLTLEAAVDYERTRTYELDVRAQDRGASPRAATCTVVVRLTDVNDNAPRISISALR
GAVSEAAATESFVALVSATDRDSGANGQVRCSLRGHDHFALQRAYEDSYMIVTTAALDRERIPEYNLTVVAEDLGSPPFK
TVRQYTVRVSDENDNAPLFAKPLYEVAVPEN
>UniRef100_UPI0003C45BEC
ELIYTIREELPENVPIGNIPKDLNISHITATGTYRLDAPLVKVSSTTGEIFTTSRIDREKLCAEENECFFELEVVINDFF
RLIKIKIIVKDTNDNAPMFPSPVINISIPENTLINSRFPIPSATDPDTGFNGVQHYELLNQSVFGLDIVETEGEKWPQLI
VQQNLDREQKDTYVMKIKVEDGGTPQKSSTAILQVTVSDVNDNRPVFKESQVEVHIPENAPVGTSVIQLHATDADVGSNA
EIRYIFGAQAPATKRLFALNNTTGLITVQRSLDREETAIHKVTVLASDGSST--PARATVTINVTDVNDNPPNIDLRYII
SPLSEKDPVNTKIALITVSDKDTDVNGKVICFIEREVPFHLKAVYDNQYLLETSSLLDYEGTKEFSFKIVASDSGKPSLN
QTALVRVKLEDENDNPPIFSQPVIELSVSEN
>UniRef100_UPI00045DD25F
ELIYTIREELPENVPIGNIPKDLNISHIAATGTYRLDAPLVKVSSSTGEIFTTSRIDREKLCAEENECFFELEVVINDFF
RLIKIKIIVKDTNDNAPMFPSPVINISIPENTLINSRFPIPSATDPDTGFNGVQHYELLNQSVFGLDIVETEGEKWPQLI
VQQNLDREQKDTYVMKIKVEDGGTPQKSSTAILQVTVSDVNDNRPVFKEGQVEVHIPENAPVGTSVIQLHATDADVGSNA
EIRYIFGAQAPATKRLFALNNTTGLITVQRSLDREETAIHKVTVLASDGSST--PARATVTINVTDVNDNPPNIDLRYII
SPLSEKDPVNTKIALITVSDKDTDVNGKVICFIEREVPFHLKAVYDNQYLLETSSLLDYEGTKEFSFKIVASDSGKPSLN
QTALVRVKLEDENDNPPIFNQPVIELSVSEN
>F6VDD4_XENTR
-AHYYIDEEEPPGTVIAVLAQHSVFNTTIPATNFRLNNSLIGIRESDGQLSIMERIDREQICRQSHHCTLALDVVSKEHF
KLLNVKVEVRDINDHSPRFPSEIIHVEVSESASVGTRIPLEIAVDEDVGSNSIQNFQISNNSHFSIDMQTRDGVKYADLV
LIRELDREIQPTYIMELLAMDGGVPSLSGTAVVNIRVLDFNDNSPVFERSTITVDLIEDAPLGYLLLDLHATDDDEGVNG
EIVYGFSALSQEVRQLFKINSRTGSVTLEGQVDFESKQTYEFEVQAQDMGPNPLTATCKVTVDIIDVNDNTPVITITPLT
AVIPETAAKESFIALISTTDRDSGSNGQVRCTLYGHEHFKLQQAYEDSYMIVTTSALDRENIAEYTLTVVAEDLGFPSLK
TKKYYMIKVSDENDNAPVFSKPQYETSIVEN
>UniRef100_UPI000388D7AE
NLNYSVPEEQGAGTVIGNIGRDARLQAGGTKSTFRVAPHLLDVDGESGLLYTKQRIDREALCRRSAKCQLSLEVF-ANDQ
EICMIKVEIQDLNDNAPAFPSDQVDMDISENAAPGTRFPLTSAHDPDAGDNGLRTYLLTRDDYFSLDVKSRDGTKFPELV
IQKPLDREEQSHHTLVLTALDGGDPPRSGTVQLNVRLIDSNDNSPVFEAASYVVELPENAPLGTAVIDLNATDADEGTNG
EVLYSFSGYPERVRDLFSIDPQSGLIRVKSNLDYEESGLIEIDVQARDLGPNPIPAHCKVTVRLIDRNDNAPAIGFVSVR
QGLSEAAPPGTVIALVRVTDRDSGKNGQLQCRVAGAVPFALEENYDNFYTVVTDRPLDREAQDEYNVTILARDGGSPPLN
STKSFSVRILDENDNPPRFSKSLYVLQVPEN
>UniRef100_UPI0003EC4E2C
TTRYFTYEEDAPGTEIGNLSQDLKIDPADPDTSFRFNFSVIHMRENDGLLSVAEIIDREQLCPRTPRCFITFDIVAREKF
QLIHVEIEVKDINDHSPNFPLNETTLEIVENVPLDTRFPLQIALDQDVGDNYIQSYNTSSSSHFSVEVRDQDGVKFAELV
LVRQLDREVEDSYTIEVTAYDGGMPAKSGSMTVNIKVLDFNDNSPTFEHSSLKVELNEDSPVGHRVLRVHAFDPDDGING
EVMYAFSDGSLEAARLFHLDPHSGDVTLKALVDFEKRRSYELSIKASDLGANSVPSTCKVVIDIVDVNDNAPEISIKPMT
SSITEAAAAESFVALISTSDRDSGSNGYVRVSLLEHEHFTLQQAYGDTFMIVTTTTLDREKIPEYNLTVVAEDLGNPPFK
TIRQYTIRVTDENDNFPLFSKPLYEVSVLEN
>UniRef100_UPI0004F02197
RVVYKVPEEQPPNTLIGSLAADYGFPDVGHLYKLEVGAPYLRVDGKTGDIFTTESIDREGLCQNQDPCILEFEVSINGSP
RLLEGQIEVQDINDNTPNFASPVITLAIPENTNIGSLFPIPLASDRDAGPNGVASYELQAQELFGLQVAEDQEEKQPQLI
VMGNLDRERWDSYDLTIKVQDGGSPPRASSALLRVTVLDTNDNAPKFERPSYEAELSENSPIGHSVIQVKANDSDQGANA
EIEYTFHQAPEVVRRLLRLDRNTGLITVQGPVDREDLSTLRFSVLAKDRGTNPKSARAQVVVTVKDMNDNAPTIEIRGIM
ANISEDVAEETAVALVQVSDRDEGENAAVTCVVAGDVPFQLRQDSKKKYFLQTTTPLDYEKVKDYTIEIVAVDSGNPPLS
STNSLKVQVVDVNDNAPVFTQSVTEVAFPEN
>H3AIL3_LATCH
---FQILEEQPADTYVGTIATKPNFSY-------RFKHDLFAINGTTGAIYTTAVIDRESLPSDT----INVVVLSSQPT
YPTEVRIIVLDLNDNSPVFPDPSIVVSFKEDTSSGRQVILDTATDSDIGSNGVRSYRIIEEGRFRLDITVNSGEAFLHLV
SAGGLDRESSPFYQLLVEVEDKGMPKRMGYLQVNVTIQDINDNPPVFDQSSYQASVFEDAVVGSSVLQVTATDLDEGTNS
DIRYHLDDG-----TPFHIDPQTGIIRIRETLDYESKKQYSLTIHAKDKGVPSLTGRSEATIKLLDVNDNDPVVKFRYYS
SAVDENAQIGTVVALLTVTDADSSTNGNISVSINEQKHFEVQSSQVHLSFIKVASTLDRERIPSYNLTVSVSDNGVPRAR
SSASLLIFVNDINDHPPVFQRSLYRVNISED
>UniRef100_UPI0003EDD03C
ELLYSLNEGLPAGVLIGSLAEDLRLVPRAGRQDFSLSGQYVTLDNRSGELHTSAEIDREALCPSSDSCLLLLDVLVQEYF
RFVKVKIAIRDINDNAPQFPVSQISVWVPENAPINTRLAIEHAMDPDIGTNGVQTYRLLDHRMFTLDVEENNGERTPYLI
VMGLLDRETQDQYVSIIIAEDGGSPPLLGSATLTIGITDINDNCPLFADSQINVTVFGNATVGTPVAAVQAVDRDLGTNA
QITYAYSQKPQASKDLFHLDETTGVIKLFSKIGGSVLQTHKLTILANGPGCI--PAVTTALVTIIKVIFRPPEIVPRYIA
NELRELEPINTPIAFFTIRDPEG--KYKVNCYLDGEGPFRLSPPYNNEYLLETTKPMDYELQQFYEIAVVAWNS--EGFH
VKKIIKVQLLDDNDNAPIFLQPLLELTIEEN
>UniRef100_UPI00042C61A9
-LRYRLAEEGPADVRIGNVASDLGIVTG--SGEVTFGSEYLKIDNLTGELSTSERIDREKLCQDENECFLDFEVSVQSWV
DLFEGRVIVLDINDNTPTFPSPVLTLTVEENRPVGTLYLLPTATDRDFGRNGIERYELLQERVFELQVADTDGEKQPQLI
VKGALDREQRDSYELTLRVRDGGDPPRSSQAILRVLITDVNDNSPRFEKSVYEADLAENSAPGTPILQLRAADLDVGVNG
QIEYVFGAATESVRRLLRLDETSGWLSVLHRIDREEVNQLRFTVMARDRGQPPKTDKATVVLNIKDENDNVPSIEIRKIV
ANVAEDVLVDTPIALVQVSDRDQGENGVVTCTVVGDVPFQLKPQNKKKYFLHTSAPLDYETTREFNVVIVAVDSGSPSLS
SNNSLIVKVGDTNDNPPVFGQSVVEVYFPEN
>UniRef100_UPI000359EA96
NLNYSVPEEQGAGTVIGNIGKDARLQPGSKSGSYRVAPHLLDVDADSGLLYTKQRIDRESLCRHNAKCQLSLEVFA-NDK
EICMIKVEIQDINDNAPSFPSDQIEMDISENAAPGTRFPLTSAHDPDAGENGLRTYLLTRDDHFALDVKSRDGTKFPELV
IQKALDHELQNHHTLVLTALDGGEPPRSATVQINVKVVDSNDNSPVFEAPSYLVELPENAPLGTVVIDLNATDADEGPNG
EVLYSFSSYPDRVRELFSIDPKTGLIRVKGNLDYEENGMLEIDVQARDLGPNPIPAHCKVTVKLIDRNDNAPSIGFVSVR
QGLSEAAPPGTVIALVRVTDRDSGKNGQLQCRVPGSVPFKLEENYDNFYTVVTDRPLDRETQDEYNVTIVARDGGSPPLN
STKSFAVKILDENDNPPRFTKGLYVLQVHEN
>UniRef100_UPI000572EB74
-LRYRLAEEGPADVRIGNVASDLGIVTG--SGEVTFGSEYLKIDNLTGELSTSERIDREKLCQDENECFLDFEVSVQSWV
DLFEGRVIVLDINDNTPTFPSPVLTLTVEENRPVGTLYLLPTATDRDFGRNGIERYELLQEPVFELQVADTDGEKQPQLI
VKGALDREQRDSYELTLRVRDGGDPPRSSQAILRVLITDVNDNSPRFEKSVYEADLAENSAPGTPILQLRAADLDVGVNG
QIEYVFGAATESVRRLLRLDETSGWLSVLHRIDREEVNQLRFTVMARDRGQPPKTDKATVVLNIKDENDNVPSIEIRKIV
ANVAEDVLVDTPIALVQVSDRDQGENGVVTCTVVGDVPFQLKPQNKKKYFLHTSAPLDYETTREFNVVIVAVDSGSPSLS
SNNSLIVKVGDTNDNPPVFGQSVVEVYFPEN
>G7Q368_MACFA
EKNYTIREEMPENVLIGDLLKDLNLSLVSSAMQFKLDVPLIRIEEGTGEIFTTGRIDREKLCVTDEQCFYEVEVAIDEIF
RLVKIRFLIEDINDNAPLFPTTVINISIPENSAINSKYTLPAAIDPDVGINGVQNYELIKQNIFGLDVIETEGEKMPQLI
VQKELDREEKDTYVMKVKVEDGGFPQRSSTAILQVSVTDTNDNHPVFKETEIEVSIPENAPVGTSVTQLHATDADIGENA
RIHFSFSNLSNIAKRLFHLNSTTGLITIKEPLDREETPNHKLLVLASDGGLV--PARAMVLVNVTDVNDNVPSIDIRYIV
NPLSENVPLNTKIALITVTDKDADHNGRVTCFTDHEIPFRLRPVFSNQFLLETAAYLDYESTKEYAIKLLAADAGKPPLN
QSAMLFIKVKDENDNAPVFTQSLVTVSIPEN
>V8NP12_OPHHA
QLHYTVQEEQEHGTFVGNIAEDLGLDITLSARRFQTRSPYLDLNLETGVLYVSEKIDREQICKQSPSCQLHLEVFLENPL
ELFRVEIEVLDINDNPPAFPEPDLTVEISESATPGTRFPLESAFDPDVGTNSLRTYEITPNSYFSLDVQTQDGNRFAELV
LSKPLDREQQAVHRYVLTAVDGGQPQRTGTALLTIRVLDSNDNVPAFEQPVYTVSLPENSPPGTLVLQLNASDPDEGQNG
EIIYSFSSHSARARELFGISPRTGRLEVNGELDYEESSVYQVYVQAKDLGPNAVPAHCKVLVRVLDANDNAPEISFSTVK
EAVSEAAAPGTVVALFSVSDRDSEENGQVQCELQGDAPFRLKSSFKNYYTIVTEGPLDREQPDAYTLTVVAPDMGEPALT
TSKSIQVRVSDVNDNAPRFSQPVYQVYVSEN
>H0ZWN5_TAEGU
--VYKVQEEQPPNSLIGSLASDYGLPDMGHLYKLEVGAPYLRVDGKTGDIYTTESIDRESLCQHLEPCFLEFEVSINSSP
RLLEGQIEVLDINDNTPNFASPVLTLSIPENTNVGTLFPIPLAMDRDSGPNGVASYELMAQELFGLQVAEDD-EKQPQLI
VMGNLDREQWDSYDLTIKVQDGGNPPRASSALLRITILDMNDNAPKFEKALYEAELSENSPVGHSVLQVKANDSDQGANA
EIDYSFHQASDMVRRLLRLDRATGLITVQGPIDREDIGTLKFSVMAKDKGANPKSARTQVVVTIKDMNDNAPSIEIRGIM
ANISEDVPVETAVALVQVSDRDEGENAVVTCVVAGDVPFQLRQDSKKKYFLQTTTPLDYESVKEYTIEIVAVDSGNPPLS
STNSLKVQVMDVNDNAPVFSQSFTEVAFPEN
>Q95KD8_MACFA
ELIYTIREELPENVPIGNIPKDLNISHIAATGTYRLDAPLVKVSSSTGEIFTTSRIDREKLCAEENECFFELEVVINDFF
RLIKIKIIVKDTNDNAPMFPPPVINISIPENTLINSRFPIPSATDPDTGFNGVQHYELLNQSVFGLDIVETEGEKWPQLI
VQQNLDREQKDTYVMKIKVEDGGTPQKSSTAILQVTVSDVNDNRPVFKEGQVEVHIPENAPVGTSVIQLHATDADIGSNA
EIRYIFGAQAPATKRLFALNNTTGLITVQRSLDREETAIHKVTVLASDGSST--PARATVTINVTDVNDNPPNIDLRYII
SPLSEKDPVNTKIALITVSDKDTDVNGKVICFIEREVPFHLKAVYDNQYLLETSSLLDYEGTKEFSFKIVASDSGKPSLN
QTALVRVKLEDENDNPPVFNQPVIELSVSEN
>UniRef100_UPI000155FAFE
ELIYTIREELPENVPIGNIPKDLNISHIAATGTYRLDAPLVKVSSSTGEIFTTSRIDREKLCAEENECFFELEVVINDFF
RLIKIKIIVKDTNDNAPMFPSPVINISIPENTLINSRFPIPSATDPDTGFNGVQHYELLNQSVFGLDIVETEGEKWPQLI
VQQNLDREQKDTYVMKIKVEDGGTPQKSSTAILQVTVSDVNDNRPVFKEGQVEVHIPENAPVGTSVIQLHATDADIGSNA
EIRYIFGAQAPATKRLFALNNTTGLITVQRSLDREETAIHKVTVLASDGSST--PARATVTINVTDVNDNPPNIDLRYII
SPLSEKDPVNTKIALITVSDKDTDVNGKVICFIEREVPFHLKAVYDNQYLLETSSLLDYEGTKEFSFKIVASDSGKPSLN
QTALVRVKLEDENDNPPIFNQPVIELSVSEN
>F7GZ76_MACMU
TVKYQVSEEVPSGTVIGKLSQELGREERRQAAAFQVQALPIHVDSEEGLLSTGRRLDREQLCRQWDPCLVSFDVLATGDL
ALIHVEIQVLDINDHQPRFPKGEQELEISESASLRTRIPLDRALDPDTGPNTLHTYTLSPSEHFALDVIVGDETKHAELV
VVKELDREIHSFFDLVLTAYDNGNPPKSGTSLVKVNVLDSNDNSPVFAESSLALEIQEDAAPGTLLIKLTATDPDQGPNG
EVEFFLSKHPPEVLDTFSIDAKTGQVILRRPLDYEKNPAYEVDVQARDLGPNPIPAHCKVLIKVLDVNDNIPSIHVTWAS
QPVSEALPKDSFIALVMADDLDSGNNGLVHCWLSQELHFRLKRTNGNTYMLLTNATLDREQWPKYTLTLLAQDQGLQPLS
AKKQLSIHISDINDNAPVFEKSRYEVSTREN
>L9JEF7_TUPCH
ELIYTIREELPENVPIGNIPKDLNISHIAATGTYRLDAPLVKVSSSTGEIFTTSRIDREKLCAEENECFFELEVVINDFF
RLIKIKIIVKDTNDNAPMFPSPVINISIPENTLINSRFPIPSATDPDTGFNGVQHYELLNQSVFGLDIVETEGEKWPQLI
VQQNLDREQKDTYVMKIKVEDGGTPQKSSTAILQVTVSDVNDNRPVFKEGQVEVHIPENAPVGTSVIQLHATDADIGSNA
EIRYIFGAQAPATKRLFALNNTTGLITVQRSLDREETAIHKVTVLASDGSST--PARATVTINVTDVNDNPPNIDLRYII
SPLSEKDPVNTKIALITVSDKDTDVNGKVICFIEREVPFHLKAVYDNQYLLETSSLLDYEGTKEFSFKIVASDSGKPSLN
QTALVRVKLEDENDNPPIFNQPVIELSVSEN
>UniRef100_UPI000512657D
NLNYSVPEEQGAGTVIGNIGRDARLQPGSKSGSYRVAPHLLDVDADSGLLYTKQRIDRESLCRHNAKCQLSLEVFA-NDK
EICMIKVEIQDINDNAPSFSSDQIEMDISENAAPGTRFPLTSAHDPDAGENGLRTYLLTRDDHFGLDVKSRDGTKFPELV
IQKALDREQQNHHTLVLTALDGGEPPRSATVQINVKVIDSNDNSPVFEAPSYLVELPENAPLGTVVIDLNATDADEGPNG
EVLYSFSSYPDRVRELFSIDPKTGLIRVKGNLDYEENGMLEIDVQARDLGPNPIPAHCKVTVKLIDRNDNAPSIGFVSVR
QGLSEAAPPGTVIALVRVTDRDSGKNGQLQCRVGGSVPFKLEENYDNFYTVVTDRPLDRETQDEYNVTIVARDGGSPPLN
STKSFAVKILDENDNPPRFTKGLYVLQVHEN
>A0A091DHZ1_FUKDA
ELIYTIREELPENVPIGNIPKDLNISHIAATGTYRLDAPLVKVSSSTGEIFTTSRIDREKLCAEENECFFELEVVINDFF
RLIKIKIIVKDTNDNAPMFPSPVINISIPENTLINSRFPIPSATDPDTGFNGVQHYELLNQSVFGLDIVETEGEKWPQLI
VQQNLDREQKDTYVMKIKVEDGGTPQKSSTAILQVTVSDVNDNRPVFKEGQVEVHIPENAPVGTSVIQLHATDADIGSNA
EIRYIFGAQAPATKRLFALNNTTGLITVQRSLDREETAIHKVTVLASDGSST--PARATVTINVTDVNDNPPNIDLRYII
SPLSEKDPVNTKIALITVSDKDTDVNGKVICFIEREVPFHLKAVYDNQYLLETSSLLDYEGTKEFSFKIVASDSGKPSLN
QTALVRVKLEDENDNPPIFNQPVIELSVSEN
>X1WDW2_DANRE
TLQLQLDEEQPAGTVVGDISAGLPPDMTSHYFISDHVSTDLDIDESTGIIKTARVLDREVRDRYSF-------IAVTMTG
ITVEVTILVNDINDHAPVFPRKRATFKIPEQTTIGTKFPLEPAVDADEDQLTTQGYIITDGQAFLLETKRGNKVLYLDLV
VNAVLDRETRSSYTLLLEAFDGGSPKRTGQMILDVIVQDINDNAPVFNQSRYHAMISENLQPGNNILQVFASDADEGDNG
LVLYDINRRQSDPDHYFVIDSRTGVITLNKPLDYEMRRVHELVVQARDNASQPEVTNSFVTIQVRDYNDNQPTMTIIFLS
EDISEGAQPGQYVARISVTDPDYGEYANVNVSLEGNGKFALTTKDSIIYLICVDQILDREEQDHYELRVMATDSGTPPLR
AESSFTIQVIDVNDNPPLFDQQEYTQVIPEV
>UniRef100_UPI0003BCA905
VLRYRLAEEGPADVRVGNVATDLGIVAG--SGEVTFGSDFFKIDNITGELSTNERIDREKLCQDENECFIDFEVSVQSWV
DLFEGKVIILDINDNTPSFPSPVLTLSVEENRPIGTLYLLPTATDRDFGRNGIERYEFERSSVFELQVADTDGEKQPQLI
IKGALDREQRDSYELTLRVRDGGDPPRSSQAILRVMITDVNDNSPRFEKSVYEADLPENSSPGAPILQLKAADADVGVNG
QIEYVFGAATESVRRLLRLDESTGWLSVLHRIDREEVSQLRFTVMARDRGQPPKMDKATVVLNIKDENDNVPAIEIRKII
ANVAEDVVVDTPIALVQVSDRDQGENGIVTCTVVGDVPFQLKPQNKKKYFLHTSAQLDFEATQEYNVVIVAVDSGSPSLA
SNNSLLVKVGDTNDNPPIFSQNVVEVSFPEN
>UniRef100_UPI0003EBEC00
----------------------------SKSGSYRVAPHLLDVDADSGLLYTKQRIDRESLCRHNAKCQLSLEVFA-NDK
EICMIKVEIQDINDNAPSFPSDQIEMDISENAAPGTRFPLTSAHDPDAGENGLRTYLLTRDDHFALDVKSRDGTKFPELV
IQKALDREQQNHHTLVLTALDGGEPPRSATVQINVKVIDSNDNSPVFEAPSYLVELPENSPVGTVVIDLNATDADEGPNG
EVLYSFSSYPDRVRELFSIDPKTGLIRVKGNLDYEENGMLEIDVQARDLGPNPIPAHCKVTVKLIDRNDNAPSIGFVSVR
QGLSEAAPPGTVIALVRVTDRDSGKNGQLQCRVGGPVPFKLEENYDNFYTVVTDRPLDRETQDEYNVTIVARDGGSPPLN
STKSFAVKILDENDNPPRFTKGLYVLQVHEN
>UniRef100_UPI0004F20672
-LRYRLAEEGPADVRIGNVASDLGIVTG--SGEVTFGSEYLKIDNLTGELSTSERIDREKLCQDENECFLDFEVSVQSWV
DLFEGRVIVLDINDNTPTFPSPVLTLTVEENRPVGTLYLLPTATDRDFGRNGIERYELLQEPVFELQVADTDGEKQPQLI
VKGALDREQRDSYELTLRVRDGGDPPRSSQAILRVLITDVNDNSPRFEKSVYEADLAENSAPGTPILQLRAADLDVGVNG
QIEYVFGAATESVRRLLRLDETSGWLSVLHRIDREEVNQLRFTVMARDRGQPPKTDKATVVLNIKDENDNVPSIEIRKIV
ANVAEDVLVDTPIALVQVSDRDQGENGVVTCTVVGDVPFQLKPQNKKKYFLHTSTPLDYETTREFNVVIVAVDSGSPSLS
SNNSLIVKVGDTNDNPPVFGQSVVEVYFPEN
>V4BXZ3_LOTGI
QITFRVTEEEAPGLLIGYLRNVPGLSTSKNLRYSFLVSSLFRINSVTSGLATAKKIDREQFCEFLVECVIQFDVQVSSYF
EIFVVQIIVEDINDNSPEFRTNEITIFIRENTNIGSGYRVSGAVDRDGTNNSVQFYELVSNDAFHFKEIKKDGSTDIEII
IMNNPDREVKGYYRFFIVASDNGHPQLSSKLIVNVNITDENDNAPVFSERNYNLTVREDTPPYTVIGKVLATDEDIGINS
VLIYSLSSKSELFQNLFAINPKNGRLSVKNELQLYSGRQLSAVVEATDSGTPSFTSQAIVTVTIIDIGNNPPRISISPIA
SNLSEASRVGTPVVHVEVIDMDRGQNGEVECKLVHD-YFILQSLKGRGYIVQVKRTLDREDVDDHNLTIMCEDFGNPRLL
TKVHLYVRLLDENDNRPQFTSNVYQIDMVEN
>UniRef100_UPI0003890BDF
EKNYTVREELPENVLIGNLLKDLNLTLDTSPLQFKLDVPLVRVEENTGEIFTTSRIDREKLCSSENRCFYEVEVAVDEVF
RLVKIRFLIEDINDNAPLFPSTVINISIPENTAINSRYSVPSAIDPDIGVNGIQHYELLKQNVFGLDIIETEGDKWPQLI
VQQILDREQKDTYVMKIKVEDGGTPPRSSTAILQVTVTDVNDNRPVFKENDIEVSIPENAPVGTSVSQLHATDADLGSNA
QIHFFFSNQSSLAKRLFALDNTTGLITIKEPLDREESPVHKLTVLASDGSSI--PSRATVTVNITDINDNVPSIDTRYII
NPLSEKAPLNTKIALITVMDKDADLNGKVTCFTDHDVPFRLKPVFDNQFLLETATFLDYEATREYAIKIVASDSGKPPLN
QSAMLLIKIKDENDNAPVFTQPVIGLSIPEN
>F7ENB3_CALJA
-LRYRLAEEGPADVRIGNVASDLGIVTG--SGEVTFGSEYLKIDNLTGELSTSERIDREKLCQDENECFLDFEVSVQSWV
DLFEGRVIVLDINDNTPTFPSPVLTLTVEENRPVGTLYLLPTATDRDFGRNGIERYELLQEPVFELQVADTDGEKQPQLI
VKGALDREQRDSYELTLRVRDGGDPPRSSQAILRVLITDVNDNSPRFEKSVYEADLAENSAPGTPILQLRAADLDVGVNG
QIEYVFGAATESVRRLLRLDETSGWLSVLHRIDREEVNQLRFTVMARDRGQPPKTDKATVVLNIKDENDNVPSIEIRKIV
ANVAEDVLVDTPIALVQVSDRDQGENGVVTCTVVGDVPFQLKPQNKKKYFLHTSTPLDYETTREFNVVIVAVDSGSPSLS
SNNSLIVKVGDTNDNPPVFGQSVVEVYFPEN
>G1TCM5_RABIT
RVVYKVPEEQPPNTLIGSLAADYGFPDVGHLYKLEVGAPYLRVDGKTGDIFTTESIDREGLCQNQEPCILEFEVSINGSP
RLLEGQIEVQDINDNTPNFASPVITLAIPENTNIGSLFPIPLASDRDAGPNGVASYELQAQELFGLQVAEDQEEKQPQLI
VMGNLDRERWDSYDLTIKVQDGGSPPRASSALLRVTVLDTNDNAPKFERPTYEAELSENSPIGHSVIQVKANDSDQGANA
EIDYTFHQAPEVVRRLLRLDRNTGLITVQGPVDREDLSTLRFSVLAKDRGANPKSARAQVVVTVKDMNDNAPTIEIRGIM
ANISEDVAEETAVALVQVSDRDEGENAAVTCVVAGDVPFQLRQDSKKKYFLQTTTPLDYEKVKDYTVEIVAVDSGNPPLS
STNSLKVQVVDVNDNAPVFTQSVTEVAFPEN
>UniRef100_UPI0004A49D2C
QIRYSVPEEAEHGTLVGNIAEDLGLDLTLASRRFQVRTPYLEVNLENGVLFVNEKIDREQICKQSGTCQLNMEVFLENPL
ELFRVEIEVVDINDNPPSFAETDITVEISESATPGTRFPLESAFDPDVGSNALRTYDITTNNYFYLDVQTQDGNKFAELV
LEKPLDREQQAAHRYVLTAVDGGQPPRTGTALLVVKVLDSNDNVPVFEQPVYTVSLSENVPVGTLVIQLNATDLDEGLNG
EIVYSFSNHSSRVKEMFGIDPRTGRIEVRGEVDFEESSLYQIFVQAKDLGPNAVPAHCKVLVKVADVNDNAPEITFSTVT
ESVSEKAAPGTVIALLSVTDRDAEQNGQIHVEILGDVPFKLKSSFRNYFTIVTDGLLNREQADSYSLTVVARDKGTPSLA
SSKSIRVQVSDENDNAPTFTQSVYDVYVTEN
>UniRef100_UPI000540653A
NLKYRIYEEQRVGSVIARLSEDVAFKLPPSAVRFRANSPLLVVSEDNGEISIGAKIDREQLCQKNLNCSIEFDVITTEHL
QLFHIEVEVLDINDNSPQFSRSLIPIEISESAAIGTRIPLDSAFDPDVGENSLHTYSLSANDFFNIEVRTRDGAKYAELI
VVRELDRELKSSYELQLTASDMGVPQRSGSSVLKISIADSNDNSPAFEQQSYILQLLENSPVGTLLLDLNATDPDEGANG
KIVYSFSSHSPKIIETFKIDSERGYLTLFKQVDYEITKSYEIDVQAQDLGPNSIPAHCKIIIKVVDVNDNKPEININLMS
PGVFEGDPIDTFVALVRVQDKDSGLNGEIVCKLHGHGHFKLQKTYENNYLILTNATLDREKRSEYSLTVIAEDKGTPSLS
TVKHFTVQINDINDNPPHFQRSRYEFVISEN
>UniRef100_UPI0004A43DD5
ELIYPIREELQENVLIGNIPKDLNISHTAATGTYRLDNPLVRVLSSTGEIFTTSRIDREKLCPEDSECSFEIEVVINDYF
RLIKIKIIVKDTNDNAPMFPSPVINISIPENTLINSRFAIPSATDPDTGPNSVHKYELINQSAFGLDIVETEGEKWPQLI
VQQNLDREQKDTYVMKIKVEDGGSPQKSSTAILQVTVTDVNDNKPVFKESQIEVHIPESSPIGTSVVQLQATDADIGANA
DIHYVFGTQSPATKRLFALNTTSGLITVQRPLDREETAIHKLSVLASDGSSS--PARATVTINVTDVNDNPPNIDLRYII
SPLSEKDPINTKIALITVSDRDTDINGKVICFIEKDVPFHLKAVYDNQYLLETSALLDYEGTKEYNFKIVASDSGKPSLN
QTALVRVRLEDENDNPPIFTQPVIELPVMEN
>UniRef100_UPI0002BCFF07
NLKYSVEEEQRAGTVIANVAKDARFALDRQASAFRVAPHLVDINPSSGLLVTKQKIDRDLLCRQSPKCIISLEV-MSSSM
EICVIKVEIKDLNDNAPSFPAAQIELEISEAASPGTRIPLDSAYDPDSGSFGVQTYELTPNELFGLEIKTRDGSRFAELV
VEKSLDRETQSHYSFRITALDGGDPPHLGTVGLSIKVTDSNDNNPVFGESTYLVTVPENSPPNTPVIRLNASDPDEGTNG
QVVYSFYGYNDRTRELFQIDPHSGLVTVTGALDYEEGHVYELDVQAKDLGPNSIPAHCKVTVSVLDTNDNPPVINLLSVN
SEVSESAPPGYVIALVRVSDRDSGLNGRVQCRLLGNVPFRLQ-EYESFSTILVDGRLDREQHDQYNLTIQARDGGVPMLQ
SSKSFTVRITDENDNHPHFSKPYYQVIVQEN
>UniRef100_UPI0005114846
NLKYRIYEEQRVGSVIARLSDDVALKMPPSSVRFRANSPLLVVREDNGEISIGAKIDREQLCQKNLNCSIEFDVITTEHL
QLFHVEVEVLDINDNSPQFSRALIPIEISESAAVGTRIPLDSAFDPDVGDNSLHTYSLSANDFFSIEVRTRDGAKYAELI
VVRELDRELKSSYELQLTASDKGVPQRSGSSLLKISISDSNDNSPVFEQQSYIIQLLENSPIGTLLIDLNATDPDEGANG
KVVYSFSSHSAKIIETFKIDSEKGHLTLLKQVDYEVTKSYEIDAQAQDLGPNSIPAHCKIIIKIVDVNDNRPEINLNLMS
PEISEGSPLDTFVALVRVQDKDSGVNGEIVCKLHGHGHFKLQKTYENNYLILTNATLDREKRSEYSLTVIAEDKGTPSLS
TVKHFTVQISDENDNPPRFQTNRYEVVILEN
>UniRef100_UPI000549A98F
QLHYTVQEEQEHGTFVGNIAEDLGLDITLSARRFQTRSPYLELNLETGVLYVNEKIDREQICKQSPSCLLHLEVFLENPL
ELFRVEIEVLDINDNPPSFPEPDLTVEISESATPGTRFPLESAFDPDVGTNSLRTYEITPNSYFSLDVQTQDGNRFAELV
LDKPLDREQQAVHRYVLTAVDGGQPQRTGTALLTIRVLDSNDNVPAFEQPVYTVSLPENSPPGTLVLQLNASDPDEGQNG
EVIYSFSSHSARARELFGIAPRTGRLEVSGELDYEESSVYQVYVQAKDLGPNAVPAHCKVLVRVLDANDNAPEISFSTVK
EAVSEAAAPGTVVALFSTKHQ-----------------------------------------------------------
-------------------------------
>UniRef100_UPI0001D576AA
TVRYSTFEEDAPGTVIGTLAEDLHMKVS-GDTSFRLNSSLIRVREGDGQLTVGDGLDRERLCGQAPQCVLAFDVVSQEQF
RLVHVEVSVRDINDHAPRFPRAQIPVEVSEGAAVGTRIPLEVPVDEDVGANGLQSVRLAPHSPFRVELQTRDGAQCADLV
LLQELDRESQATYSLGLVAQDGGRPPRSATAALSVRVLDANDHSPAFPQAVAEVELAEDAPVGSLLLDLDAADPDEGPNG
DVVFAFGARPPEARRLFRLDPRSGRLTLAGPVDYERQDTYELDVRAQDRGPGPRAATCKVIVRLRDVNDNAPDISITPLV
SLVPEGAARESLVALVSTSDRDSGANGQVRCALYGHEHFRLQPAYAGSYLVVTAASLDRERISEYNLTLVAEDRGAPPLR
TVRPYTVRVGDENDNAPLFTRPVYEVSVREN
>UniRef100_UPI0004440510
RVVYKVLEEQPPNTLIGSLAADYGFPDVGHLYKLEVGAPYLRVDGKTGDIFTTESIDREGLCQNQEPCILEFEVSINGSP
RLLEGQIEVQDINDNTPNFASPVITLPIPENTNIGSLFPIPLATDRDAGLNGVASYELQAQELFGLQVAEDE-GKQPQLI
VMGNLDRERWDSYDLTIKVQDGGSPPRASSALLRVTVLDTNDNAPKFERPTYEAELSENSPIGHSVIQVKANDSDQGANA
EIDYTFHQAPEVVRRLLRLDRNTGLITVQGPVDREDLSTLRFSVLAKDRGTNPKSARAQVVVTVKDMNDNAPSIEIRGIM
ANISEDVAEETAVALVQVSDRDEGENAAVTCVVAGDVPFQLRQDSKKKYFLQTTTPLDYEKVKDYTIEIVAVDSGNPPLS
STNSLKVQVVDVNDNAPVFTQSITEVAFPEN
>F1NXI0_CHICK
NLNYSVPEEQGAGTVIGNIGRDARLAAGGPKSTFRVAPHLLDVDGESGLLYTKQRIDREALCRRSTKCQLSLEVF-ANDQ
EICMIKVEIQDLNDNAPTFPSDQVDMDISENAAPGTRFPLTSAHDPDAGDNGLRTYLLTRDDYFSLDVKSRDGTKFPELV
IQKPLDREEQSHHTLVLTALDGGDPPRSGTVQINVRLIDSNDNSPVFEAASYVVELPENAPLGTAVIDLNATDADEGTNG
EVLYSFSGYPDRVRDLFSIDPQSGLIRVKGNLDYEESGLIEIDVQARDLGPNPIPAHCKVTVRLIDRNDNAPTIGFVSVR
QGLSEAAPPGTVIALVRVTDRDSGKNGQLQCRVPGAVPFTLEENYDNFYTVVTDRPLDREAQDEYNVTIVARDGGNPPLN
STKSFSVRILDENDNPPRFSKNLYVLQVPEN
>UniRef100_UPI0004446D24
TLKYKVYEEQRVGTVIARLKEDVAGVLSLPNSRFRASTQLLSVREEDGEISIGTKIDREKLCEKNLNCSIEFDVVTTEYL
QLFHVEVEVLDINDNSPHFSRAIVPIEISESASVGTRIPLDGAVDADVGENSLHTYSLTPNNFFKIDVRTRDGAKYAELV
VMRELDREVQSSYQLQLTASDNGVPPKSGSTLLKISISDSNDNSPAFDEQAYVINLLENSPLGTLIIDLNATDPDEGTNG
KIVYSFSSHSPKILEAFKINPENGHITLIKKVDYETTASYELDVQAQDLGPNSIPGLCKIVVKVVDVNDNKPEININLMT
PGISEGAPVDTFIALVRVDDMDAGLNGEVVCRLHGHGHFRLQKTHEKNYMILTNVSLDREKRSEYSLTVMAEDKGSPSLS
TIKHFTVQVLDENDNPPHFEKSRYEVFKSEN
>A0A091H180_BUCRH
NLKYRIYEEQSVGLVIARLSEDVADVLSPSSVRFRANSPLLVVREDNGEISIGAKIDREQLCQKNLNCSIEFDVITTEHL
QLFHVEVEVLDINDNSPQFSRALIPIEISESAAVGTRIPLDSAFDPDVGDNSLHTYSLSANDFFSIEVRTRDGAKYAELI
VVRELDRELKSSYELQLTASDKGVPPKSGSSLLKISISDSNDNSPVFEQQSYVIQLLENSPVGTLLIDLNATDPDEGANG
KVVYSFSSHSAKIIETFKIDSEKGHLTLLKQVDYEVTKSYEIDAQAQDLGPNSIPAHCKIIIKIVDVNDNRPEINLNLMS
PEISEGSPLDTFVALVRVQDKDSGMNGEVVCKLHGHGHFKLQKTYENNYLILTNATLDREKRSEYSLTVIAEDKGTPSLS
TVKHFTVQISDENDNPPRFQTNRYEVVILEN
>UniRef100_UPI0004F13715
-LKYRLAEEGPADIRIGNVASDLGIVTG--SGEVTFGSDYLKIDNMTGELSTTERIDREKLCQDENECFLDFEVSVQSWV
DLFEGRVIILDINDNTPTFPSPVLTLTVEENRPVGTLYLLPTATDRDFGRNGIERTSXXRSPVFELQVADTDGEKQPQLI
VKGALDREQRDSYELSLRVRDGGDPARSSQAILRVLITDVNDNSPRFEKSVYEADLAENSSPGTPILQLRATDLDVGVNG
QIEYVFGAATESVRRLLRLDETSGWLSVLHRIDREEVNQLRFTVMARDRGQPPKTDKATVVLNIRDENDNVPTIDIRKIV
ASVAEDVLVDTPIALVQVSDRDQGENGVVTCTVVGDVPFQLKPQNKRKYFLHTSAPLDYEAVRDYNVVIVAVDSGSPSLS
SNNSLLVRVGDTNDNPPMFSQAVLEVSFPEN
>UniRef100_UPI0004447138
-LTLTVKEGLPAKTIVGDLGAVLSAPST----GFFIDSRDLEIDADTGIISTVAGLDRESRDRYEF-------VAATLTG
EMIRVRIEVEDVNDHSPVFPRKEVELGISELCPPGSRFPLEGAADRDEEEFSTRGYRIRESELFHLDFRIGEKQHSLDLV
LNSRVDRETQDFYTLTIEAFDGGIPARTGTVQVDIRILDENDNPPVFNQSEYHSSVREDAPIGFIVSQVLASDRDLGDNS
RITYEINRRQSDPNHVFSINETTGFIYLNKPLDFEIQPFHELIVRARDDGTQPEYSSTFVGVKVLNINDNSPTISVLFLS
ETVSEAAAVGEYVARISVSDPDLEERG-ISVSLEGDGKFTLKQTDDFLYALCVNSELDREEKDLYELKVQASDSGSPPLS
SETLLLLKVSDANDCQPVFEQDVYTVNIAED
>A0A091H3B7_BUCRH
ELIYTIREELPENVPIGNIPKDLNISHIAATGTYRLDAPLVKVSSNTGEIFTTSRIDREKLCAEENECFFELEVVINDFF
RLIKIKIIVKDTNDNAPMFPSPVINISIPENTLINSRFPIPSATDPDTGFNGVQHYELLNQSVFGLDIVETEGEKWPQLI
VQQNLDREQKDTYVMKIKVEDGGTPQKSSTAILQVTVSDVNDNRPVFKESQVEVHIPENAPVGTSVIQLHATDADIGSNA
EIRYIFGAQAPATKRFFALNNTTGLITVQRSLDREETAIHKVTVLASDGSST--PARATVTINVTDVNDNPPNIDLRYII
SPLSEKDPVNTKIALITVSDKDTDVNGKVICFIEREVPFHLKAVYDNQYLLETSSLLDYEGTKEFSFKIVASDSGKPSLN
QTALVRVKLEDENDNPPIFSQPVIELSVSEN
>PCDGF_HUMAN
PIRYAIPEELDRGSLVGNLAKDLGFGVGLPTRNLRVEKKFFTVSPENGNLLVSDRIDREEICGKKSTCVLEFEMVAEKPL
NFFHVTVLIQDINDNPPTFSQNITELEISELALTGATFALESAQDPDVGVNSLQQYYLSPDPHFSLIQKENDGSRYPELV
LKAPLDREEQPHHHLVLTAVDGGEPSRSCTTQIRVIVADANDNPPVFTQDMYRVNVAENLPAGSSVLKVMAIDMDEGINA
EIIYAFINIGKEVRQLFKLDSKTGELTTIGELDFEERDSYTIGVEAKDGGHH--TAYCKVQIDISDENDNAPEITLASES
QHIQEDAELGTAVALIKTHDLDSGFNGEILCQLKGNFPFKIVQDTKNTYRLVTDGALDREQIPEYNVTITATDKGNPPLS
SSKTITLHILDVNDNVPVFHQASYTVHVAEN
>A0A087QV37_APTFO
ELIYTIREELPENVPIGNIPKDLNISHIAATGTYRLDAPLVKVSSTTGEIFTTSRIDREKLCAEENECFFELEVVINDFF
RLIKIKIIVKDTNDNAPMFPSPVINISIPENTLINSRFPIPSATDPDTGFNGVQHYELLNQSVFGLDIVETEGEKWPQLI
VQQNLDREQKDTYVMKIKVEDGGTPQKSSTAILQVTVSDVNDNRPVFKESQVEVHIPENAPVGTSVIQLHATDADIGSNA
EIRYIFGAQAPATKRFFALNNTTGLITVQRSLDREETAIHKVTVLASDGSST--PARATVTINVTDVNDNPPNIDLRYII
SPLSEKDPINTKIALITVSDKDTDVNGKVICFIEREVPFHLKAVYDNQYLLETSSLLDYEGTKEFSFKIVASDSGKPSLN
QTALVRVKLEDENDNPPIFSQPVIELSVSEN
>V4AAA8_LOTGI
----------------------------------------FDVDSKTGSLTSAKRLNREEICPFDEICKLKVDIGVDNLV
KIIVVSVFLTDINDNTPKFKDSRLTLEVPESVPVGHVLLLSGADDPDIGSNAIQSYRMIPDGMFELQVIKNDGSSDLGIE
VKRRLDRETMDNFNLKIIAQDGGNPPKSGSVDVEIVVLDNNDNKPQFLNTPFGFTIPEDFPVGKTIVKLAAVDPDLENNG
KLVYSFSTRSDKVKQYLGINNQSGDIFPIKKLDYESDPILEFLVDVRDQGNPPKSSQASVKINITDVNDNAPQLKVNLPS
KSISEDAVMGSFVAHVSVFDSDSGPNGEITCETEDDFSLLLFSDFAYIFKILLQKPLDYEEAKNVTVNVSCKDKGDPPLS
NSTSFTFNVGDENDNAPVFARQEYRVAFTEN
>UniRef100_UPI0003500C61
NLNYSVPEEQVAGTVIGNIGKDARLQAGSKSGSYRVAPHLLDVDADSGLLYTKQRIDRESLCRHNAKCQLSLEVFA-NDK
EICMIKVEIQDINDNAPSFPSDQIEMDISENAAPGTRFPLTSAHDPDAGENGLRTYLLTRDDHFALDVKSRDGTKFPELV
IQKALDREQQNYHTLVLTALDGGEPPRSATVQINVKVIDSNDNSPVFEAPSYLVELPENAPLGTVVIDLNATDADEGPNG
EVLYSFSSYPDRVRELFSIDPKTGLIRVKGNLDYEENGMLEIDVQARDLGPNPIPAHCKVTVKLIDRNDNAPSIGFVSVR
QGLSEAAPPGTVIALVRVTDRDSGKNGQLQCRVGGSIPFKLEENYDNFYTVVTDRPLDRETQDEYNVTIVARDGGSPPLN
STKSFAVKILDENDNPPRFTKGLYVLQVHEN
>UniRef100_UPI000388A782
------------------------------------NSSLVRVREGDGQLSIGEGIDRERLCGQSLQCVLAFDVVSQEQY
RLVHVELEVRDINDNAPRFPQAHIPLEVSESAAPGTRLPLEIAVDPDVGSNAIQSFQLSRNSHFGIEAQTRDGGKSAELV
LLQELDRETQAAYTLELVAQDGGSPARSGTATVSVRVLDANDNSPAFPQGSVTVELGEDAPRGSLLLDLDAADPDEGPNG
EIVYGFGSQPAEARQLFRLDPLSGRLTLEGPVDYERQRTYELDVQAQDRGASPLAATCKVIVRLADVNDNAPGISISPLS
GAVSEAAARDSFVALVSTSDRDSGPNGQVRCALYGHEHFALQRAYADSYVLVTAAPLDRERIPEYNLTLVAEDLGSPPFK
TIRQYTVRVSDENDNAPLFSKPVYEVAVLEN
>UniRef100_UPI00052E6BE2
-----------------------------------------------------------------------------SSM
EICVIKLEIKDLNDNAPSFPTDQIELEISETASPGTRVPLESAYDPDSGSFGVQSYEITPNDLFGLETKTRDGSRFAELV
VEKSLDRETQSHYSYVITALDGGDPPNFGTVELSIRVIDSNDNNPLFEEPAYTVSVPENSPLGTPVIRLNATDPDEGTNG
QVLYSFHSYSERARELFQIDPQSGLITVSGAIDYEEGHVYELDVQAKDLGPNSIPAHCKVTISVQDANDNPPLINLLSVN
SEVSENAPPGYVIALVRVSDRDSGANGRVQCKLLGNVPFRLQ-EYESFSTILVDGRLDREQRDQYNLTIQARDNGIPSLQ
ATKSFTVKITDENDNHPHFSKPYYQVIVQEN
>UniRef100_UPI0002BCF7AC
NLNYSVPEEQGAGTVIGNIGKDARLQPGSKSGSYRVAPHLLDVEADSGLLYTKQRIDRESLCRHNTKCQLSLEVFA-NDK
EICMIKVEIQDINDNAPSFPSDQIEMDISENAAPGTRFPLTSAHDPDAGENGLRTYLLTRDDHFALDVKSRDGTKFPELV
IQKALDREQQNHHTLVLTALDGGEPPRSATVQINVKVIDSNDNSPVFEAPSYLVELPENAPLGTVVIDLNATDADEGPNG
EVLYSFSSYPDRVRELFSIDPKTGLIRVKGNLDYEENGMLEIDVQARDLGPNPIPAHCKVTVKLIDRNDNAPSIGFVSVR
QGLSEAAPPGTVIALVRVTDRDSGKNGQLQCRVGGSVPFKLEENYDNFYTVVTDRPLDRETQDEYNVTIVARDGGSPPLN
STKSFAVKILDENDNPPRFTKGLYVLQVHEN
>UniRef100_UPI0004444144
ELIYTIREELPENVPIGNIPKDLNISHIAATGTYRLDAPLVKVSSSTGEIFTTSRIDREKLCAEENECFFELEVVINDFF
RLIKIKIIVKDTNDNAPMFPSPVINISIPENTLINSRFPIPSATDPDTGFNGVQHYELLNQSVFGLDIVETEGEKWPQLI
VQQNLDREQKDTYVMKIKVEDGGTPQKSSTAILQVTVSDVNDNRPVFKEGQVEVHIPENAPVGTSVIQLHATDADIGSNA
EIRYIFGAQAPATKRLFALNNTTGLITVQRSLDREETAIHKVTVLASDGSST--PARATVTINVTDVNDNPPNIDLRYII
SPLSEKDPVNTKIALITVSDKDTDVNGKVICFIEREVPFHLKAVYDNQYLLETSSLLDYEGTKEFSFKIVASDSGKPSLN
QTALVRVKLEDENDNPPIFNQPVIELSVSEN
>UniRef100_UPI0003B4C109
TVRYQTREEDAPGTVIGNLAKDMSLSVSSSKINFRMNDSFIRVRESDGQLSVGERIDRERICRHTPQCLITFDVVNKDRY
KLIHVEVEIRDVNDNSPEFPNRESLVEISENAALGSRIPLDPAVDADVGSNYIQSYQISVNSHFTIDVLQRDGVKYAELI
LMKELDRETQPSYNIELVAKDGGSPYRSGSTKITVRVTDFNDNSPVFDQNSFSVSLPEDAPVGTVILDLNAVDADEGLNG
EVVYGFGKQSHEIRELFQVDNKSGRVTLRSPVDFEDKSTYELDVQAIDLGANPIPSLCKIIIHVTDVNDNAPEISITPIT
SIISEAAEKDSLVALISTLDRDSGVNSQVHCTLYGHDHFKLRQAHEDSYMIVTAASLDRERISEYNLTVMAEDFGSPPLR
KITQFTIRLSDENDNAPHFARAVYEVSVVEN
>UniRef100_UPI0003D0EE3C
ELIYTIREELPENVPIGNIPKDLNISHIAATGTYRLDAPLVRVSSTTGEIFTTSRIDREKLCAEENECFFELEVVINDFF
RLIKIKIIVKDTNDNAPMFPSPVINISIPENTLINSRFPIPSATDPDTGFNGVQHYELLNQSVFGLDIVETEGEKWPQLI
VQQNLDREQKDTYVMKIKVEDGGSPQKSSTAILQVTVSDVNDNRPVFKESQVEVHIPENAPVGTSVIQLHATDADIGSNA
EIRYIFGAQAPATKRLFALNNTTGLITVQRSLDREETAIHKVTVLASDGSST--PARATVTINVTDVNDNPPNIDLRYII
SPLSEKDPVNTKIALITVSDKDTDVNGKVICFIEREVPFHLKAVYDNQYLLETSSLLDYEGTKEFSFKIVASDSGKPSLN
QTALVRVKLEDENDNPPIFSQPVIELSVSEN
>UniRef100_UPI000386F230
ELFYSLNEGLPAGVLIGSLARDLRLPTAQPPVSFTLGGQYVQLDNYSGELHTSAEIDREALCSSSESCLLLLDVLVQEYF
RLVKVKIAIRDVNDNAPRFPVPHIHLSVPENAPVNTRLAIEHALDPDVGTNGVQTYRLRDNGVFTLDVEENSGERTPYLI
VMGALDRETREEYVTVIVAEDGGIPPLVGSATLTIGISDINDNCPQFSDSQLNITLYGNSSLGTHVATVHAVDMDLGSNA
QVTYSYSQKPQPSRDLFHLDESTGAITLSSKVDGDTPRLHRLIILGNGPGCI--PAVITVLVTIIKVMMRPPEVVPRFIA
NELKELEPVNTPIAFFTIKDPDE--KYKVNCSLEGDGPFRLSPPYNNEYLLETTKPLDYEAQQLYEISVVAWNS--EGFH
VNKIIKVQVLDDNDNSPVFSQQLIELSIEEN
>UniRef100_UPI0003C8F7A9
EKNYTVREEMPENVLIGDLLRDLNLSLITSPMQFKLDVPLIRIEESTGEIFTTGRIDREKLCAMDEHCFYEVEVAVDEIF
RLVKIRFLIEDINDNAPLFPATVINISIPENSAINSRYSLPAAVDPDVGMNGVQDYQLIKQNIFGLDVIETEGDKMPQLI
VQKELDREEKDTYVMKVKVEDGGFPQRSSTAILQVSVADTNDNHPVFTEKEIEVSIPENAPVGTSVTQLHATDADIGENA
KIHFYFSNLSNIAKRLFHLNTTTGLITIKEPLDREESPSHKLLVLASDGGST--PARAMVLVNVTDINDNVPSIDIRYII
NPLSENAPLNTKVALITVTDKDADHNGRVTCFTDHEVPFRLRPVFSNQFLLETAAFLDYESTKEYAIKLLAADAGKPPLN
QSAMLLVKVKDENDNAPVFTQPSISLSVPEN
>UniRef100_UPI0005764F38
ALRYRVAEEGPPDVKIGNVAADLGLTAGTGSGDVTFGSEFFKIDNVTGELSTGQRIDREKLCQDENECFLDFEVSVQSWV
DLFEGRVVITDINDNTPSFPSPVLTLSVEENRPIGTLYLLPTATDRDFGRNGIDRYELIQDGVFELQVADTDGEKQPQLI
VKGPLDREARDSYELVLRVRDGGNPPRSSQALLRVAITDVNDNSPRFERAVYEAEMAENAPPGTPVLQVRASDRDVGVNG
QVEYVFGAATESVRRVLRLDEATGWLSVLHRIDREEVAQLRFTVTARDRGQPPRTDRTTVVLAVRDENDNVPVVEIRKIV
ALVPENVLVDTPIALVQVSDRDQGENGAVTCTVVGDVPFTLKPRNRKKYFLHTSALLDYEVTKEYSVTIVAVDSGSPSLS
SNSSLMVRVVDVNDHAPTFAQAVVEVHFAEN
>UniRef100_UPI000398FEBB
ELIYTIREELPENVPIGNIPKDLNISHIAATGTYRLDAPLVKVSSTTGEIFTTSRIDREKLCADENECFFELEVVINDFF
RLIKIKIIVKDTNDNAPMFPSPVINISIPENTLINSRFPIPSATDPDTGFNSVQHYELLNQSVFGLDIVETEGEKWPQLI
VQQNLDREQKDTYVMKIKVEDGGTPQKSSTAILQVTVSDVNDNRPVFKESQVEVHIPENAPVGTSVIQLHATDADIGSNA
EIRYIFGAQAPATKRFFALNNTTGLITVQRSLDREETAIHKVTVLASDGSST--PARATVTINVTDVNDNPPNIDLRYII
SPLSEKDPVNTKIALITVSDKDTDVNGKVICFIEREVPFHLKAVYDNQYLLETSSLLDYEGTKEFSFKIVASDSGKPSLN
QTALVRVKLEDENDNPPIFSQPVIELSVAEN
>UniRef100_UPI0002C66D03
ELLYSLNEGLPAGVLIGSLAEDLRLVPRAGRQDFSLSGQYVTLDNRSGELHTSTEIDREALCPSSDSCLLLLDVLVQEYF
RFVKVKIAIRDINDNAPQFPVSQITVWVPENAPVNTRLAIEHAMDPDIGTNGVQTYRLLDHSMFTLDVEENNGERTPYLI
VMGLLDRETQDQYVSIIIAEDGGSPPLLGSATLTIGISDINDNCPFFTESQINVTVYGNATVGTPIAAVQAVDRDVGTNA
QITYSYSQKPQASKDLFHLDETTGVIKLFSKIGGTVLQTHKLTILANGPGCI--PAVITALVSIIKVIFRPPEIVPRYIA
NELKELEPVNTPIAFFTIRDPEG--KYKVNCYLDGEGPFRLSPPYNNEYLLETTKPMDYELQQFYEIAVVAWNS--EGFH
VKKIIKVQLLDDNDNAPVFLQPLIELTIEEN
>UniRef100_UPI00046C36CE
-LDLQIDEEQPAGTIIGDISAGLPPSTT-AYMYFISVTTDLEIDENTGIIKTARVLDRESRDRYSF-------IAVTPEG
ITVEVNVQVNDINDHAPVFPKHHHTFQIPEHTHIGSRFPLDPAFDADSGLLNTQGYVLKGEQAFRLETRRGNGVLYLDLV
VSNVLDRENCSSYSLLLEAYDGGSPPRSTQMTLDVAIQDINDNAPAFNQSRYHTLISENLKPGSSILQVFASDADEGDNG
AVVYEINRRQSDPDQYFTIDSRTGVIKLNKGLDYEMRKVHELVVQARDKAMHPEVTTAFVTIHVRDYNDNQPTMTIIFLS
EDISEGAQPGQYVARISVSDPDYGEYSNVNVSLEGDGKFALTTKDNIIYLICVDQLLDREERDSYDLRVTATDSGTPPLR
AESAFVLQVMDVNDNPPLFDQQEYKQSIPEV
>UniRef100_UPI0004ED0EC9
NLNYSVPEEQGAGTVIGNIGKDARLQPGSKSGSYRVAPHLLDVDADSGLLYTKQRIDRESLCRHNAKCQLSLEVFA-NDK
EICMIKVEIQDINDNAPSFPSDQIEMDISENAAPGTRFPLTSAHDPDAGENGLRTYLLTRDDHFALDVKSRDGTKFPELV
IQKALDREQQNHHTLVLTALDGGEPPRSATVQINVKVIDSNDNSPVFEAPSYLVELPENAPLGTVVIDLNATDADEGPNG
EVLYSFSSYPDRVRELFSIDPKTGLIRVKGNLDYEENGMLEIDVQARDLGPNPIPAHCKVTVKLIDRNDNAPSIGFVSVR
QGLSEAAPPGTVIALVRVTDRDSGKNGQLQCRVGGSVPFKLEENYDNFYTVVTDRPLDRETQDEYNVTIVARDGGSPPLN
STKSFAVKILDENDNPPRFTKGLYVLQVHEN
>UniRef100_UPI00042C59E0
TVKYQVSEEVPSGTVIGKLSRELGREERGRAAAFQVQVLPIQVDSKDGLLSTGRRLDREQLCRQQDPCLVSFDVLATGDL
ALIHVEIQVLDINDHQPQFPKGEQELEISESASLRTRIPLDRALDPDTGPNTLHSYTLSPSEHFALDVIVGDETKHAELV
VVKELDREIHSFFDLVLTAYDSGNPPKSGTSLVKVNVLDSNDNSPVFAESSLALEIQEDAAPGTLLINLTATDPDQGPNG
EVEYFLSKHPPEVLDTFSIDAKTGQVILRQPLDYEKNPAYEVDVQARDLGPNPIPAHCKILIKVLDVNDNTPNIHITWAS
QPVSEALPKDSFIALIMANDLDSGNNGLVHCWLSQELHFRLKRTNGNTYMLLTNATLDREQWPQYTLTLLAQDQGPQPLS
VKKQLSIQISDANDNAPVFEKSRYQVSTREN
>UniRef100_UPI0003C4D796
NLKYRIYEEQRVGSVIARLSEDVADVLALPYVRFRANSPLLVVNEDTGEISIGAKIDREQLCQKNLNCSIEFDVITTEHL
QLFHIEVEVLDINDNAPQFSRPLIPIEISESAAVGTRIPLDSAFDPDVGENSLHTYSLSANEFFSIEVRTRDGAKYAELI
VVRELDRELKSSYELQLTASDMGVPQRSGSSILKISISDSNDNSPVFEQQSYIIQLLENSPVGTLLLDLNATDPDEGANG
KIVYSFSSHSPKIIETFKIDSERGHLTLFKQVDYEITKSYEIDVQAQDLGPNSIPAHCKIVIKVVDVNDNKPEININLMS
PGIFEGDPVDSFVALVRVQDKDSGLNGEVVCKLHGHGHFKLQQSYENNYLILTNATLDREKRSEYSLTVIAEDKGTPSLS
TVKHFTVQISDINDNPPHFQRSRYELAISEN
>UniRef100_UPI00045D7D1D
QLHYTVQEEQEHGTFVGNIAEDLGLDITLSARRFQTRTPYLDLNLETGVLYVNEKIDREQICKQSPSCVLHLEVFLENPL
ELFRVEIEVLDINDNPPSFPEPDLTVEISESATPGTRFPLESAFDPDVGTNSLRDYEITPNSYFSLDVQTQDGNRFAELV
LEKPLDREQQAVHRYVLTAVDGGQQQRTGTALLTIRVLDSNDNVPAFDQPVYTVSLPENSPPGTLVIQLNATDPDEGQNG
EVVYSFSSHSPRARELFGLSPRTGRLEVSGELDYEESPVYQVYVQAKDLGPNAVPAHCKVLVRVLDANDNAPEISFSTVK
EAVSEGAAPGTVVALFSVTDRDSEENGQVQCELLGDVPFRLKSSFKNYYTIVTEAPLDRETGDSYTLTVVARDRGEPALS
TSKSIQVQVSDVNDNAPRFSQPVYDVYVTEN
>UniRef100_UPI0004955B4E
QLHYSVPEEQEPGSVVGNIAEDLGLDITLSARRFQTRTPYLEVNLENGALVVKEKIDREEICKQTIPCLLHLEVFLENPL
ELFRVEIDVMDINDNPPSFPETDISVEITESAVPGTRFPVENAFDPDVGTNALSTYAITNNNYFYLDVQTQDGNRFAELV
LEKPLDREQQAVHRYVLTAVDGGVPQRTGTALLVVKVLDSNDNAPTFDQSVYTVNLRENSPVGTLVIQLNATDVDEGQNG
EIVYSFSSHAPRIKDLFSIDARTGRIEVVGEVDYEESSTHQIYVQAKDLGPNAVPAHCKVLVKLVDVNDNTPEIGFSTVT
ESVSEQDAPGTVIALFSVSDRDSGENGQMTCEILGDVPFKLKSSFKNYYTIVTDGALDRESVDSYMVTVVAKDKGQPSLA
TSKSIKVHVSDENDNAPRFTQAVYDVYVTEN
>UniRef100_UPI000329C318
NLKYGINEEMRAGSVIGNVTNDALKQGFIQPPYLRVHPGYVELSP-AGILTAQQKIDRDVFCRQNPKCIISLEV-MSNSM
EICVIKVEIEDLNDNAPRFPTSHIDIEISENASPGTRFPLEGASDPDSGIFGVQSYSITPNELFGLEIKTRDGSKIAELV
VQKSLDRETQSHYTYEISAEDGGDPPKIGAVQLNIKVIDSNDNNPVFDEPVYTVNVMENSPRNSLVIDLNATDPDEGTNG
EVLYSFNSYTEKTRDAFKIDPRTGVITVIGDLDYETTQIYEIDVQAKDLGPNSIPAHCKVTVNVMDTNDNPPVISLLSLN
TEVSENAQRGYVIALVRVSDKDSGANGKVQCRLQGNVPFRLQ-EYESFSTILVDGRLDREQKDTYNLTIQAEDSGIPPLR
ATKSLVVKVTDENDNPPHFLKPHYQEMVMEN
>UniRef100_UPI0000508633
NLKYSVEEEQRAGTVIANVAKDAGFAMDRQASAFRVAPHLVDINPSSGLLVTKQKIDRDLLCRQSPKCIISLEV-MSSSM
EICVIKVEIKDLNDNAPSFPAAQIELEISEAASPGTRIPLDSAYDPDSGSFGVQTYELTPNELFGLEIKTRDGSRFAELV
VEKSLDRETQSHYSFRITALDGGDPPHMGTVGLTIKVTDSNDNNPVFGESTYSVSVPENSPPNTPVIRLNASDPDEGTNG
QVVYSFYGYNDRTRELFQIDPHSGLVTVTGALDYEEGHVYELDVQAKDLGPNSIPAHCKVTVSVLDTNDNPPIINLLSVN
SEVSESAPPGYVIALVRVSDRDSGLNGRVQCRLLGNVPFRLQ-EYESFSTILVDGRLDREQHDQYNLTIQARDSGVPMLQ
SAKSFTVRITDENDNHPHFSKPYYQVIVQEN
>UniRef100_UPI000494ECC7
TLKYKVYEEQKVGTVIARLKEDVAGVLSLPSSRFRASTPFLSVREEDGEISIGTKIDREKLCEKNLNCSIEFDVVTTEYL
QLFHVEVEVLDINDNSPHFSRAIVPIEISESASVGTRIPLDGAVDADVGENSLYTYSLTPNNFFKIDIRTRDGAKYAELV
VMRELDREVQSSYQLQLTASDNGVPPKSGSTLVKISISDSNDNSPAFDEQAYIINLLENSPLGTLLIDLNATDPDEGTNG
KIVYSFSSHSPKILETFKINPENGHITLIKKVDYETTASYELDVQAQDLGPNSIPGLCKIVVKVVDVNDNKPEININLMT
PGISEGAPVDTFIALVRVDDSDAGLNGEVVCRLHGHGHFRLQKTYEKNYMILTNVSLDREKRSEYSLTVIAEDRGSPSLS
TIKHFTVQVLDENDNPPRFEKSRYEVFKSEN
>UniRef100_UPI0004ED4B2E
TVKYQVTEEVPSGTVIGKLSQELGWEGRGVGAAFQIQALPIQVDSEDGLLSTGRRLDREQLCRQRDPCLVSFDVLATGDL
ALIHVEIQVLDINDHQPQFPKGEQELEISESASLHTRIPLDRALDPDTGPNTLHSYTLSPSEHFTLDVIVGDETKHSELV
VMKQLDREVHSSFDLVLTAYDNGNPPKSGTSLVKVNVLDSNDNSPVFAESSLALEIPEDAAPGTLLINLTATDPDQGPNG
EVEFFLGKHSPEVLNTFSVDAKTGQVILRQALDYEKNPAYEVDVQARDLGPNPIPAHCKVLIKVLDVNDNAPSIHITWAS
QPVSEALPKDSFIALVVADDLDSGNNGLVYCWLKQELHFRLKRTNGNTYMLLTNITLDREQWPQYTLTVLAQDQGPQPLS
AMKQLSIQVNDTNDNAPVFEKSRYEVSTREN
>H3D8Y4_TETNG
NLNYSVPEEQGPGTVIGNIAKDAGYGTTGKKSNFRVAPHLVDVDPESGLIFTKQRIDRETLCRRNPKCQLSMEVFA-NDK
EICMIKIDILDINDNSPSFPSDHINIDISENAAAGTRFPLTIAHDSDTGENGIKTYQVTRDDYFSLDLKVRDGTIYPELV
VQRPLDREDESHHTLLLTAIDGGEYPRSGSMQINVRVTDSNDNSPVFEKSSYVIEIPENSPPGKILIDLNATDHDEGSNG
QVVYSFTGYSERIQDLFSIDPNTGVVKVQGEIDFEENPIIEFDVQAKDLGPNPIPGHCKITVKVLDKNDNSPIISFVSVR
QGISEAAPPDSVIALVRVTDKDSGRNGQLQCRVLGNVPFRLQENNDNFYTLLTDRPLDREMKDEYNVTIVARDNGIPSLN
YTKSFTVKILDENDNAPRFTKTVYMLQVPEN
>UniRef100_UPI00029D4525
EKNYTIREEMPENVLIGDLLKDLNLSLITTPMQFKLDVPLIRIEEGTGEIFTTGRIDREKLCAVDTRCFYEVEVAVDEIF
RLVKIRFLIEDINDNAPLFPATVINISIPENSAINSRYALPAAIDPDTGINGVQNYQLIKQNIFGLDIIETEGEKMPQLI
VQKELDREEKDTYVMKVKVEDGGFPQRSSTAILQVSVADTNDNHPVFKEDEIEVSIPENAPVGSSVTQLHATDADIGENA
RIHFYFSNLSSMAKRLFHLNSTTGLITVKEPLDREESPNHKLLVLASDGGLM--PARAMVLVNVTDVNDNVPLIDIRYII
NPLSENAPLNTKIALITVTDKDADHNGRVTCFTDHEVPFRLRPVFSNQFLLETAAYLDYESTREYAIKLLAADAGKPPLN
QSSMLLIKLKDENDNAPVFTQPFISLSVPEN
>A0A096M906_POEFO
TMKYQTFEEDAPGTVIGNLAKDVYSTSPGSRNSFRMNSSFIRLRESDGQLTIGERVDRERICKHILHCLIAFDVVSKEQF
KLIHVEVEVKDINDNSPEFPRKESSLEISENTAVGTRIPLDFAVDEDVGVNYIQSYQISVNSHFSIDVLSRDGVKYAELV
LMKELDRETQASYALELVAMDGGNPSRSGTTRINVKVKDYNDNSPVFDRSSFSVDLPEDTPVGSLLLDLNAEDPDEGLNG
EVVYGFGNQPSEIRQLFRVDRKTGRLTLESPVDFESKNTYEFDVQATDLGPNPSPAICKIVVQVQDVNDNAPEISITPMT
SIITEAAARESFVALVSTSDRDSGANGQVHCTLYGHDHFRLQQAYEDSFMIVSTSPLDREKIPEYNLTVVAEDLGSPPFR
TITQYTIRLTDENDNAPVFSKPVYEVAVVEN
>I3JAH7_ORENI
-LELQLDEEQPAGTIVGDISA--GLPPGTASLYFISVSNDLNIDETTGIITTARRLDREQRDHYNF-------IAVTMTG
VTIEVSITVNDINDHAPVFPKKSAALKIPEHTAVGTRFSLEPATDADKDQLTTQGYAIRENQTFKLETKRGNKVLYLDLV
VNGLLDREKRSSYTLVIEAFDGGSPRKMGSMTLEVTVTDINDHAPVFNQSRYHSIISESLPQGSSILQVFATDEDEGDNG
LVLYEINRRQSDPEHYFVIDVKSGVITLNKPLDYELKRVHELVVQARDNASHPEVTNAFVTIHVRDYNDNQPTMTIIFLS
EDISEGAQPGQYVARISVTDPDYGEYANVNVSLEGDGKFALTTKDSIIYLIYVDQVLDREERDSYDLRVMATDSGTPPLR
AESSFTIQVTDVNDNPPLFDQQAYRQTIPEV
>I3J689_ORENI
TLKYQIYEEQKVGTVIARLKEDVADVLASVPLRFRASSSFFNVREQDGEISIKTKIDREKLCEKNLNCSIQFDVLTTEHL
QLFLIEVEVFDINDNAPQFARVVIPIEISESAAVGARIPLDSATDPDVGENSLYSYALEPNNFFKLDIQSRDGVKYAELV
VLRELDREERSGYELQYTASDRGVPPRTGSTLLKISVTDSNDNSPVFEKSSYVINLPENSPVGTLLIDLNATDADEGTNA
KIVYSFSSHSPKIMETFKINPDSGHLTLIRRVDHETANSYDIDVQAQDMGPNSMPAHCKILVKVVDVNDNKPDISITLMS
SQVSEASPLDTFVALVRVEDLDSGLNGEVECKLHGQGYFKLQKTYENNYMILTNVSLDREKRSEFSLTVVAEDRGTPSLS
TVKHFTVHVTDENDNPPRFEKGQYEIFKSEN
>U3JJX5_FICAL
----------------------------------------LHVGGGDGVLSTAGRVDREQLCRHSDPCWVSFDVLAAQSP
ALIHVEVQVMDVNDNAPRFPTAELELEISESASLRTRIPLDRALDADAGPNARCSYALSPSQHFALEVVSGDGTRHAELV
VVKEVDRELHSSFHLVLTATDHGEPPKSGTALIKVVVLDSNDNSPVFAESSLTVEVREDAQPGTLLVTVTATDPDQGPNG
EIEYSLSRHPPEVLRTFSIDARTGSVLLRLPLDYEETHAYQLDVQARDLGANPIPAHCKVLVKVLDVNDNAPDVRVTWAA
RVLSEALPKDSFVALVTASDPDSGSNGQVLCSLSQHEHFRLKRTNSHSFALLTNAALDRERRAEYNLTLVVRDMGELSLA
VLKHLTICISDVNDNAPAFEKAAYEAAVAEN
>UniRef100_UPI00032B026E
EKNYTVREEMPENVLIGDLLKDLNLSLITSPMQFKLDVPLIRIEEGTGEIFTTGRIDREKLCALDARCFYEVEVAVDEIF
RLVKIRFLIEDINDNAPLFPATVINISIPENSAINSRYALPAAVDPDIGINGVQNYQLIKQNIFGLDVIETEGDKMPQLI
VQKELDREEKDTYVMKVKVEDGGFPQRSSTAILQVSVADTNDNRPVFKENEIEVSIPENAPVGTSVTQLHATDADIGENA
KIHFYFSNLSNIAKRLFHLNTTTGLITVKEPLDREEAPSHKLLVLATDGGSM--PARAMVLVNVTDINDNIPSIDIRYII
NPLSENAPLNTKVALITVTDKDADHNGRVTCFTDHEVPFRLRPVFSNQFLLETAAYLDYESTREYAIKLLAADAGKPPLN
QSSMLLIKVKDENDNAPVFTQPFISISVPEN
>UniRef100_UPI00034FDF13
RVVYKVPEEQPPNTLIGSLAADYGFPDVGHLYKLEVGAPYLRVEGKTGDIFTTESIDREGLCQNQEPCILEFEVSINGSP
RLLEGQIEVQDINDNTPNFSSPVITLSIPENTNIGSLFPIPLATDRDAGPNGVASYELQAQELFGLQVAEDQEEKQPQLI
VMGNLDRERRDSYDLNIKVQDGGSPPRASSALLRVTVLDTNDNAPKFERPSYEAELSENSPIGHSVIQVKANDSDQGANA
EIDYTFHQAPEVVRRLLRLDRNTGLITVQGPVDREDLSTLRFSVLAKDRGANPKSARAQVVVTVKDMNDNAPTIEIRGIM
ANISEDVAEETAVALVQVSDRDEGENAAVTCVVAGDVPFQLRQDSKKKYFLQTTTPLDYEKVKDYTIEIVAVDSGNPPLS
STNSLKVQVVDINDNAPVFTQSITEVAFPEN
>UniRef100_UPI0003C88727
-----------------------------------------------------------------------------SSM
EICVIKVEIKDLNDNAPSFPAAQIELEISEAASPGTRIPLDSAYDPDSGSFGVQTYELTPNELFGLEIKTRDGSRFAELV
VEKSLDRETQSHYSFRITALDGGDPPHLGTVGLSIKVTDSNDNNPVFGESTYSVSVPENSPPNTPVIRLNASDPDEGTNG
QVVYSFYGYNDRTRELFQIDPHSGLVTVTGALDYEEGHVYELDVQAKDLGPNSIPAHCKVTVSVLDTNDNPPVINLLSVN
SEVSESAPPGYVIALVRVSDRDSGLNGRVQCRLLGNVPFRLQ-EYESFSTILVDGRLDREQHDQYNLTIQARDGGVPMLQ
SAKSFTVRITDENDNHPHFSKPYYQVIVQEN
>UniRef100_UPI0004976C80
VLRYRLAEEGPADVRVGNVAADLGIVAG--SGEVTFGSDFFKIDNITGELTTNERIDREKLCQDENECFIDFEVSVQSWV
DLFEGKVIILDINDNTPSFPSPVLTLSVEENRPIGTLYLLPTATDRDFGRNGIERYELIQDNVFELQVADTDGEKQPQLI
IKGALDREQRDSYELTLRVRDGGDPPRSSQAILRVMITDVNDNSPRFEKSVYEADLPENSSPGAPILQLKAADADVGVNG
QIEYVFGAATESVRRLLRLDESTGWLSVLHRIDREEVSQLRFTVMARDRGQPPKMDKATVVLNIKDENDNVPAIEIRKII
ANVAEDVVVDTPIALVQVSDRDQGENGIVTCTVVGDVPFQLKPQNKKKYFLHTSAPLDYEATQEYNVVIVAVDSGSPSLA
SNNSLIVKVGDTNDNPPIFSQNVVEVSFPEN
>UniRef100_UPI000394625A
ELIYPIREELQENVLIGNIPKDLNISHTAATGTYRLDNPLVRVLSSTGEIFTTSRIDREKLCPEDSECSFEIEVVINDYF
RLIKIKIIVKDTNDNAPMFPSPVINISIPENTLINSRFAIPSATDPDTGPNSVHKYELINQSAFGLDIVETEGEKWPQLI
VQQNLDREQKDTYVMKIKVEDGGSPQKSSTAILQVTVTDVNDNKPVFKESQIEVHIPENSVIGTSVVQLQATDADIGANA
EIHYVFGTQSPATKRLFALNATSGLITVQRPLDREETAIHKLSVLASDGSSS--PARATVTINVTDVNDNPPNIDLRYII
SPLSEKDPINTKIALITVSDKDTDINGKVICFIEKDVPFHLKAVYDNQYLLETSALLDYEGTKEYNFKIVASDSGKPSLN
QTALVRVRLEDENDNPPIFTQPVIELAVMEN
>G7MRZ7_MACMU
QLHYTVQEEQEHGTFVGNIAEDLGLDITLSARGFQTRTPYLDLNLETGVLYVNEKIDREQICKQSPSCVLHLEVFLENPL
ELFQVEIEVLDINDNPPSFPEPDLTVEISESATPGTRFPLESAFDPDVGTNSLRDYEITPNSYFSLDVQTQDGNRFAELV
LEKPLDREQQAVHRYVLTAVDGGQQQRTGTALLTIRVLDSNDNVPAFDQPVYTVSLPENSPPGTLVIQLNATDPDEGQNG
EVVYSFSSHSPRARELFGLSPRTGRLEVSGELDYEESPVYQVYVQAKDLGPNAVPAHCKVLVRVLDANDNAPEISFSTVK
EAVSEGAAPGTVVALFSVTDRDSEENGQVQCELLGDVPFRLKSSFKNYYTIVTEAPLDREAGDSYTLTVVARDRGEPALS
TSKSIQVQVSDVNDNAPRFSQPVYDVYVTEN
>B4JDS3_DROGR
-----------------------------------VVETDLAIDRTTGEIRTKVRLDRETRASYSL-------VAIPLSG
LNVRVVVTVRDENDNAPTFPQPAMHIEFPENTPREVKRTLLPARDLDLEPYNTQRYNIVSNDAFRLSSHREDGVLYLDLQ
ISGFLDRETTPAYSLLIEALDGGTPPLRGLMTVNITIQDVNDNQPIFNQSRYFATVPENATVGSSVLQVYASDTDADENG
LVEYAINRRQSDKEQMFRIDARTGAVYINKPLDFETKELHELVVVAKDHGEQPLETTAFVSIRVTDVNDNQPTINVIFLS
EDISESAQPGEFVARISVHDPDSKTEANVNVSLNGDGHFALTTRDNSIYLVIVNLPLDREATSNYTLSVIATDKGTPPLH
ASKSIFLRVTDVNDNAPEFELDVYHANVMEV
>R7T3V9_CAPTE
------------------------------------NQEYFSIESETGVIRSRQKLDRDVMCPGWEVCEVRIDVAIVEHM
QIVKITVEILDVNDNFPVFPDAEVFHEMRESAMVGSSFVAPAASDPDSPRNSIQEYQLIGDEQFELQVQEKDGSVQLKVI
LKRPLDREEQESYELEIVATDGGIPAKSGTLLVHVRVLDTNDNSPEFEKPVYEVFIDENVPRMTTVVRVKAEDRDHGLNG
KVIYSLSSHQLKHGDVFGMDEETGEIYVQGVIDYETTPVYNLAVVALDQGADAIPGDAAVVVHVRDVNDHAPEIAVNTLS
SPVLEDATLGTFVAHITVQDKDTAMNAMFNCSLHDH-HFELKNLYDGEYQVLTAAVLDREKQSRYNLAVLCRDKGKEPQT
SVVHIPVNVTDINDHAPVFSQPSYSAEIIER
>A0A096N7N0_PAPAN
NLNYSVPEEQGAGTVIGNIGRDARLQSGSKSGSYRVAPHLLDVDADSGLLYTKQRIDRESLCRHNAKCQLSLEVFA-NDK
EICMIKVEIQDINDNAPSFSSDQIEMDISENAAPGTRFPLTSAHDPDAGENGLRTYLLTRDDHFGLDVKSRDGTKFPELV
IQKALDREQQTHHTLVLTALDGGEPPRSATIQINVKVIDSNDNSPVFEAPSYLVELPENAPLGTVVIDLNATDADEGPNG
EVLYSFSSYPDRVRELFSIDPKTGLIRVKGNLDYEENGMLEIDVQARDLGPNPIPAHCKVTVKLIDRNDNAPSIGFVSVR
QGLSEAAPPGTVIALVRVTDRDSGKNGQLQCRVGGSVPFKLEENYDNFYTVVTDRPLDRETQDEYNVTIVARDGGSPPLN
STKSFAVKILDENDNPPRFTKGLYVLQVHEN
>L5K4H8_PTEAL
-LRYRLAEEGPADVRIGNVASDLGIVTG--SGEVTFGSEYLKIDNLTGELSTSERIDREKLCQDENECFLDFEVSVQSWV
DLFEGRVIVLDINDNTPTFPSPVLTLTVEENRPVGTLYLLPTATDRDFGRNGIERYELLQEPVFELQVADTDGEKQPQLI
VKGALDREQRDSYELTLRVRDGGDPPRSSQAILRVLITDVNDNSPRFEKSVYEADLAENSAPGTPILQLRAADLDVGVNG
QIEYVFGAATESVRRLLRLDETSGWLSVLHRIDREEVNQLRFTVMARDRGQPPKTDKATVVLNIKDENDNVPSIEIRKIV
ASVAEDVLVDTPIALVQVSDRDQGENGVVTCTVVGDVPFQLKPQNKKKYFLHTSAPLDYETTREFNVVIVAVDSGSPSLS
SNNSLIVKVGDTNDNPPVFGQSVVEVYFPEN
>UniRef100_UPI0002C345A7
NLNYSVPEEQGAGTVIGNIGKDARLQPGSKSGSYRVAPHLLDVEADSGLLYTKQRIDRESLCRHNAKCQLSLEVFA-NDK
EICMIKVEIQDINDNAPSFPSDQIEMDISENAAPGTRFPLTSAHDPDAGENGLRTYLLTRDDHFALDVKSRDGTKFPELV
IQKALDREQQNHHTLVLTALDGGEPPRSATVQINVKVIDSNDNSPVFEAPSYLVELPENAPLGTVVIDLNATDADEGPNG
EVLYSFSSYPDRVRELFSIDPKTGLIRVKGNLDYEENGMLEIDVQARDLGPNPIPAHCKVTVKLIDRNDNAPSIGFVSVR
QGLSEAAPPGTVIALVRVTDRDSGKNGQLQCRVGGSVPFKLEENYDNFYTVVTDRPLDRETQDEYNVTIVARDGGSPPLN
STKSFAVKILDENDNPPRFTKGLYVLQVHEN
>UniRef100_UPI00044007D1
RVVYKVPEEQPPNTLIGSLAADYGFPDVGHLYKLEVGAPYLRVDGKTGDIFTTESIDREGLCQNQEPCILEFEVSINGSP
RLLEGQIEVQDINDNTPNFASPVITLPIPENTNIGSLFPIPVASDRDAGPNGVASYELQAQELFGLQVAEDDG-KQPQLI
VMGNLDRERLDSYDLTIKVQDGGNPPRASSALLRVTVLDTNDNAPKFERPSYEAELSENSPIGHSVIQVKANDSDQGANA
EIDYTFHQVPEVVRRLLRLDRNTGLITVQGPVDREDLSTLRFSVLAKDRGTNPKSARAQVVVTVKDMNDNAPTIEIRGIM
ANISEDVAEETAVALVQVSDRDEGENAAVTCVVAGDVPFQLRQDSKKKYFLQTTTPLDYEKVKDYTIEIVAVDSGNPPLS
STNSLKVQVVDVNDNAPVFTQSVTEVAFPEN
>UniRef100_UPI0002A47A7C
NLNYSVPEEQGPGTVIGNIAKDARLGLEGKKANFRVAPHLIDVDPQSGLLYTKQRIDRETLCKRNPKCQLSMEVFA-NDK
EICMIKIDIQDINDNSPVFPSDQIDIDISENAVPGTRFPLTSAHDPDAGENGLKTYQITRDDYFSLEVKSRDGTKFPELV
IQRPLDREERSHHTLILSATDGGEYPRSGTMQINVKVIDSNDNSPVFDPPSYVVEIPENSTPGKVLIDLNATDPDEGNNG
QIVYSFSGYPERIRELFSIDSRTGVIKIQGEIDYEESPVIEIDVQAKDLGPNPIPGHCKVTVKVLDRNDNWPSIGFVSVR
QGISEAAPPGTVIALVRVTDKDSGRNGQLQCRVLGNVPFKLEENYDNFYTVVTERPLDREMQDEYNVTIVAKDNGIPPLN
STKSFTVKILDENDNVPRFTKSVYILQISEN
>UniRef100_UPI00029DAD8F
-LRYRLAEEGPADVRIGNVASDLGIVTG--SGEVTFGSEYLKIDNLTGELSTSERIDREKLCQDENECFLDFEVSVQSWV
DLFEGRVIVLDINDNTPTFPSPVLTLTVEENRPVGTLYLLPTATDRDFGRNGIERYELLQEPVFELQVADTDGEKQPQLI
VKGALDREQRDSYELTLRVRDGGDPPRSSQAILRVLITDVNDNSPRFEKSVYEADLAENSAPGTPILQLRAADLDVGVNG
QIEYVFGAATESVRRLLRLDETSGWLSVLHRIDREEVNQLRFTVMARDRGQPPKTDKATVVLNIKDENDNVPSIEIRKIV
ANVAEDVLVDTPIALVQVSDRDQGENGVVTCTVVGDVPFQLKPQNKKKYFLHTSTPLDYEATREFNVVIVAVDSGSPSLS
SNNSLIVKVGDTNDNPPMFGQSVVEVYFPEN
>G1MR82_MELGA
RVVYKVQEEQPPNTLIGSLASDYGFPDVGHLYKLEVGAPYLRVDGKTGDIYTTESIDRESLCQHLEPCYLEFEVSINNSP
RLLEGQIEVLDINDNTPNFASPVLTLTIPENTNIGALFSIPPAMDRDSGPNGVASYELLAQELFGLQVAEDQEEKQPQLI
VMGNLDREQWDSYDLTIKVQDGGNPPRASSALLRITIVDMNDNAPKFEKALYEAELSENSPVGHSVIQVKANDSDQGANA
EIDYSFHQASDMVRRLLRLDRNTGLITVQGPIDREDVSTLKFSVMAKDKGANPKSARTQVVVTIKDMNDNAPSIEIRGIM
ANISEDVPVETAVALVQVSDRDEGENAVVTCVVAGDVPFQLRQDSKKKYFLQTTTPLDYESVKDYTIEIVAVDSGNPPLS
STNSLKVQVVDVNDNAPVFSQSFTEVAFPEN
>UniRef100_UPI00051196EC
ELFYSLNEGLPAGVLIGRLARDLRLPTAQPPLSFTLGGQYVQLDNRSGELLTSAEIDREALCPSSESCLLLLDVLVQEYF
RLVKVKIAIRDVNDNAPRFPVPHIRLSVPENAPVNTRLAIEHALDPDVGTNGVQTYRLRDNGVFTLDVEENSGERTPYLI
VMGPLDRETREEYVTVIIAEDGGTPPLVGSATLTIGISDINDNCPQFSDSQLNVTLYGNSSLGTHVATVHAVDRDLGSNA
QITYSYSQKSQPSRDLFHLDESTGTITLSSKVDGDTPRLHRLIILGNGPGCI--PAVITVLVTIIKVMTRPPEVVPRFIA
NELKELEPVNTPIAFFTIKDPDE--KYKVNCYLDGDGPFRLSPPYNNEYLLETTKPLDYETQQLYEISVVAWNS--EGFH
VNKIIKVQVLDDNDNSPVFSQQLIELSIEEN
>UniRef100_UPI0004626E95
VLRYRLAEEGPADIRIGNVASDLGIVTG--SGEVTFGADYLKIDNMTGELSTTERIDREKLCQDENECFLDFEVSVQSWV
DLFEGRVVILDINDNTPTFPSPVLTLTVEENRPVGTLYLLPTATDRDFGRNGIERYELLQEPVFELQVADTDGEKQPQLI
VKGPLDREQRDAYELSLRVRDGGDPARSSQALLRVLITDVNDNSPRFEKSVYEADLAENSSPGTPILQLRAADADAGVNG
QLEYVFGAATESVRRLLRLDEASGWLSVLHRIDREEVNQLRFSVMARDRGQPPKSDKATVVLNIRDENDNVPAIDIRKIV
ATVGEDVLVDTPVALVQVSDRDQGENGVVTCTVVGDVPFQLKPQNKRKYFLHTSAPLDYEAARDYNVVIVAVDSGSPSLS
SNNSLLVRVADANDNPPVFGQALLELSFPEN
>H2SUI7_TAKRU
NLNYSVPEEQGPGTVIGNIAKDAGYGTTGKKSNFRVAPHLVDVDPESGLIFTKQRIDRETLCRRNPKCQLSMEVFA-NDK
EICMIKIDILDINDNSPSFPSDHINIDISENAAAGTRFPLTIAHDSDTGENGIKTYQVTRDDYFSLDLKVRDGTIYPELM
VQRPLDREDESHHTLLLTAIDGGEYPRSGSMQINVRVTDSNDNSPVFEKSSYVIEIPENSPPGKILIDLNATDHDEGSNG
QVVYSFTGYSERIQDLFSIDPNTGVIKVQGEIDFEENPIIEFDVQAKDLGPNPIPGHCKITVKVLDKNDNSPIISFVSVR
QGISEAAPPDSVIALVRVTDKDSGRNGQLQCRVLGNVPFRLQENNDNFYTLLTDRPLDREMKDEYNVTIVARDNGIPSLN
YTKSFTVKILDENDNAPRFTKTVYMLQVPEN
>G1RZZ9_NOMLE
EKNYTIREEMPENVLIGDLLKDLNLSLITSAMQFKLDVPLIRIEEDTGEIFTTGRIDREKLCARDEHCFYEVEVAIDEIF
RLVKIRFLIEDINDNAPLFPATVINISIPENSAINSKYTLPAAVDPDVGINGVQNYELIKQNIFGLDVIETEGDKMPQLI
VQKELDREEKDTYVMKVKVEDGGFPQRSSTAILQVSVTDTNDNHPVFKETEIEVSIPENAPVGTSVTQLHATDADIGENA
KIHFSFSNLSNIARRLFHLNATTGLITIKEPLDREETPNHKLLVLASDGGLM--PARAMVLVNVTDVNDNVPSIDIRYIV
NPLSENIPLNTKIALITVTDKDADHNGRVTCFTDHEIPFRLRPVFSNQFLLETAAYLDYESTKEYAIKLLAADAGKPPLN
QSAMLFIKVKDENDNAPVFTQSFVTVSIPEN
>UniRef100_UPI00046BA922
QLHYTVQEEQEHGTFVGNIAEDLGLDITLSARRFQTRTPYLDLNLETGVLYVNEKIDREQICKQSPSCVLHLEVFLENPL
ELFRVEIEVLDINDNPPSFPEPDLTVEISESATPGTRFPLESAFDPDVGTNSLRDYEITPNSYFSLDVQTQDGNRFAELV
LEKPLDREQQAVHRYVLTAVDGGQQQRTGTALLTIRVLDSNDNVPAFDQPVYTVSLPENSPPGTLVIQLNATDPDEGQNG
EVVYSFSSHSPRARELFGLSPRTGRLEVSGELDYEESPVYQVYVQAKDLGPNAVPAHCKVLVRVLDANDNAPEISFSTVK
EAVSEGAAPGTVVALFSVTDRDSEENGQVQCELLGDVPFRLKSSFKNYYTIVTEAPLDREAGDSYTLTVVARDRGEPPLS
TSKSIQVQVSDVNDNAPRFHQPVYDVYVTEN
>UniRef100_UPI00033371D4
--------------------------------------------------------------------------------
--------------------------------------------------------------------------------
----------DSYELTLRVRDGGDPPRSSQAILRVLITDVNDNSPRFEKSVYEADLAENSAPGTPILQLRATDLDVGVNG
QIEYVFGAATESVRRLLRLDETSGWLSVLHRIDREEVNQLRFTVMARDRGQPPKTDKATVVLNIKDENDNVPSIEIRKIV
ANVAEDVLVDTPIALVQVSDRDQGENGVVTCTVVGDVPFQLKPQNKKKYFLHTSAPLDFETTPEFNVVIVAVDSGSPSLS
SNNSLVVKVGDTNDNPPVFEHSVVEVYFFEN
>UniRef100_UPI00029D6BBA
QLHYTVQEEQEHGTFVGNIAEDLGLDITLSARGFQTRTPYLDLNLETGVLYVNEKIDREQICKQSPSCVLHLEVFLENPL
ELFRVEIEVLDINDNPPSFPEPDLTVEISESATPGTRFPLESAFDPDVGTNSLRDYEITPNSYFSLDVQTQDGNRFAELV
LEKPLDREQQAVHRYVLTAVDGGQQQRTGTALLTIRVLDSNDNVPAFDQPVYTVSLPENSPPGTLVIQLNATDPDEGQNG
EVVYSFSSHSPRARELFGLSPRTGRLEVSGELDYEESPVYQVYVQAKDLGPNAVPAHCKVIVRVLDANDNAPEISFSTVK
EAVSEGAAPGTVVALFSVTDRDSEENGQVQCELLGDVPFRLKSSFKNYYTIVTEAPLDREAGDSX--TVVARDRGEPALS
TSKSIQVQVSDVNDNAPRFSQPVYDVYVTEN
>A0A087YFX1_POEFO
-LELQLDEGQPAGTIVGDISAGLP--PGTATVYFISVGSDLHIDETTGIITTARSLDREERDHYSF-------IAVTMTG
TTIQVSITVNDINDHAPVFPKRKSVLKIPEHTAVGTRFSLDPATDADKDQLTTQGYTIRENQTFRLETKRGNKLLYLDLV
VNGLLDREKRSSYTLVIEGFDGGSPRRIGSMTLEVTVTDINDHAPVFNQSRYHAIISESLPQGSSILQVFATDEDEGDNG
LVLYEINRRQSDPDRYFVIDLKSGVITLNKPLDFELKRVHELVVQAKDNASQPEVTNAFVTIHVRDFNDNQPTMTIIFLS
EDISEGAQPGQYVARISVTDPDYGEYANVNVSLEGDGKFALTTKDSIIYLIYVDQILDREERDSYDLRVMATDSGTPPLR
AESSFTIQVTDVNDNPPLFDQQAYRQTIPEV
>UniRef100_UPI0003C8188E
ELIYTIREELPENVPIGNIPKDLNISHIAATGTYRLDAPLVKVSSSTGEIFTTSRIDREKLCAEENECFFELEVVINDFF
RLIKIKIIVKDTNDNAPMFPSPVINISIPENTLINSRFPIPSATDPDTGFNGVQHYELLNQSVFGLDIVETEGEKWPQLI
VQQNLDREQKDTYVMKIKVEDGGTPQKSSTAILQVTVSDVNDNRPVFKEGQVEVHIPENAPIGTSVIQLHATDADIGSNA
EIRYIFGAQAPATKRLFALNNTTGLITVQRSLDREETAIHKVTVLASDGSST--PARATVTINVTDVNDNPPNIDLRYII
SPLSEKDPVNTKIALITVSDKDTDVNGKVICFIEREVPFHLKAVYDNQYLLETSSLLDYEGTKEFSFKIVASDSGKPSLN
QTALVRVKLEDENDNPPIFNQPVIELSVSEN
>UniRef100_UPI000350B8C2
---------------IANVAKDAGFVIDRQPTAFRVAPHLVDISPGSGLLVTKQKIDRDLLCRQSPKCIISLEV-MSSSM
EICVIKLEIKDLNDNAPSFPTDQIELEISETASPGTRVPLESAYDPDSGSFGVQSYEITPNDLFGLETKTRDGSRFAELV
VEKSLDRETQSHYSYVITALDGGDPPNFGTVELSIRVIDSNDNNPLFEEPAYTVSVPENAPLGTPVIRLNASDPDEGTNG
QVLYSFHSYSERSRELFQIDPQSGLITVSGAIDYEEGHVYELDVQAKDLGPNSIPAHCKVTISVQDANDNPPLINLLSVN
SEVSENAPPGYVIALVRVSDRDSGANGRVQCKLLGNVPFRLQ-EYESFSTILVDGRLDREQRDQYNLTIQAKDNGVPSLQ
ATKSFTVKITDENDNHPHFSKPYYQVIVQEN
>G1SWF7_RABIT
NLKYSIYEEQTIGSVFARLSEDVADVLSLPNVRFRAGNSLLVVNENNGEISIGATIDREQLCQKNLNCSIEFDVITTEHL
QLFHIEVEVLDINDNSPQFSRSVIPIEISESAAVGTRIPLDSAFDPDVGENALHTYSLSANDFFNIEVRTRDGAKYAELI
VVRELDRELKSSYELRLTASDMGVPQRSGSSILKITISDSNDNSPAFEQQSYLIELLEDSPVGTLLLELNATDPDEGANG
KIVYSFSSHSPKIIETFKIDSERGHLTLFKQVDYEITKSYEIDVQAQDLGPNSIPAHCKIIINVVDVNDNKPEININLMI
SYIFEGDPIDTFVALVRVQDKDSGLNGEIVCKLHGHGHFKLQKTYENNYLILTNATLDREKRSEYSLTVIAEDKGTPSLS
TVKHFTVQINDINDNPPHFQRSRYEFVISEN
>UniRef100_UPI000440D954
EKDYTVKEEQPENVRIGNLRTDLDLNLDSSALQFKPDVPLVRVEASTGEIFTTARIDRERLCSNEKRCFYEIEVAVDEIF
RLVKIRFLIEDINDNAPLFQSTVINISIPENTAINNRYPVPSAFDPDVGINGIQHYELVKSSEFGLDIIETEGDKWPQLI
VQQNLDRETKDTFVMKIKVEDGGNPPKSSTAILQVTVSDVNDNRPVFKDSEVEVNVPENAPMGTSVTQLHATDADLGSNA
QIHFSFSNQSPATKRHFAIDSSTGLITVKQPLDRESNPVHKLIVLASDGSAT--PSRATVIVNVTDVNDNVPSIDTRYIM
NPLSENAPLNTKIALITVTDRDADLNGKVTCYTDHDVPFRLKPVFNDQFLLETAAPLDYETTREYAIKIVASDSGKPPLN
TSAMVLIKIKDENDNAPVFPQPEIQLSIPEN
>UniRef100_UPI0003F16117
EKNYTVREEMPENVLIGDLLKDLNLSLITSPMQFKLDVPLIRIEEGTGEIFTTGRIDREKLCALDARCFYEVEVAVDEIF
RLVKIRFLIEDINDNAPLFPATVINISIPENSAINSRYALPAAIDPDIGINGVQNYHLIKQSIFGLDVIETEGDKMPQLI
VQKELDREEKDTYVMKVKVEDGGFPQRSSTAILQVNVADTNDNRPVFKENEIEVSIPENAPIGTSVTQLHATDADIGENA
KIHFYFSNLSNIAKRLFHLNTTTGLITIKEPLDREESPNHKLLVLASDGGLM--PARAMVIVNVTDINDNVPSIDIRYII
NPLSENAPLNTKIALITVTDKDADHNSRVTCFTDHDVPFRLRPVFSNQFLLETAAYLDYESTREYAIKLLAADAGKPPLN
QSSMLLVKIKDENDNAPVFTQPFISISVPEN
>UniRef100_UPI00048CC630
NLKYSIYEEQTIGSVFARLSEDVADVLSLPNVRFRAGNSLLVVNENNGEISIGATIDREQLCQKNLNCSIEFDVITTEHL
QLFHIEVEVLDINDNSPQFSRSVIPIEISESAAVGTRIPLDSAFDPDVGENALHTYSLSANDFFNIEVRTRDGAKYAELI
VVRELDRELKSSYELRLTASDMGVPQRSGSSILKITISDSNDNSPAFEQQSYLIELLEDSPVGTLLLELNATDPDEGANG
KIVYSFSSHSPKIIETFKIDSERGHLTLFKQVDYEITKSYEIDVQAQDLGPNSIPAHCKIIINVVDVNDNKPEININLMI
SYIFEGDPIDTFVALVRVQDKDSGLNGEIVCKLHGHGHFKLQKTYENNYLILTNATLDREKRSEYSLTVIAEDKGTPSLS
TVKHFTVQINDINDNPPHFQRSRYEFVISEN
>UniRef100_UPI00045DF2E1
NLKYSVEEEQRAGTVIANVAKDARFALDRQASAFRVAPHLVDINPSSGLLVTKQKIDRDLLCRQSPKCIISLEV-MSSSM
EICVIKVEIKDLNDNAPSFPAAQIELEISEAASPGTRIPLDSAYDPDSGSFGVQTYELTPNELFGLDIKTRDGSRFAELV
VEKSLDRETQSHYSFRITALDGGDPPRLGTVGLSIKVTDSNDNNPVFGESTYAVSVPENSPPNTPVIRLNASDPDEGTNG
QVVYSFYGYNDRTRELFQIDPHSGLITVTGALDYEEGHVYELDVQAKDLGPNSIPAHCKVTVSVLDTNDNPPVINLLSVN
SEVSESAPPGYVIALVRVSDRDSGLNGRVQCRLLGNVPFRLQ-EYESFSTILVDGRLDREQHDQYNLTIQARDGGVPMLQ
SAKSFTVRITDENDNHPHFSKPYYQVIVQEN
>UniRef100_UPI00032984FE
TLKYQIYEEQKVGTVIARLKEDVADVLASVPLRFRASSSFFNVREQDGEISIKTKIDREKLCEKNLNCSIQFDVLTTEHL
QLFLIEVEVLDINDNAPQFARAVIPIEISESAAVGARIPLDSATDPDVGENSLYSYALEPNNFFKLDIQSRDGVKYAELV
VLRELDREERSGYELQYTASDRGVPPRTGSTLLKISVTDSNDNSPVFEKSSYVINLPENSPVGTLLIDLNATDADEGTNA
KIVYSFSSHSPKIMETFKINPDSGHLTLIRRVDHETANSYDIDVQAQDMGPNSMPAHCKILVKVVDINDNKPDISITLMS
SQVSEASPLDTFVALVRVEDLDSGLNGEVECKLHGQGYFKLQKTYENNYMILTNVTLDREKRSEFSLTVVAEDRGTPSLS
TVKHFTVHVTDENDNPPRFEKGQYEIFKSEN
>UniRef100_UPI0003599AA8
EKNYTVREEMPENVLIGDLLKDLNLSLITTPMQFKLDVPLIRIEEGTGEIFTTGRIDREKLCALDARCFYEVEVAVDEIF
RLVKIRFLIEDINDNAPLFPATVINISIPENSAINSRYSLPAAIDPDIGINGVQNYQLIKQNIFGLDVIETEGDKMPQLI
VQKELDREEKDTYVMKVKVEDGGSPQRSSTAILQVSVADTNDNGPVFVEKEIEVSIPENAPIGSSVTQLHATDADIGENA
RIHFYFSNLSNIAKRLFHLNATTGLITVKEPLDREESPSHKLLVLATDGGST--PARAMVLVNVTDINDNVPSIDIRYIV
NPLSENAPLNTKIALITVMDKDSEHNGRVTCFTDHEIPFRLRPVFSNQFLLETAAFLDFESTREYAIKLLAADAGKPPLN
QSSMLLIKVKDENDNAPVFTQSFISLSVPEN
>UniRef100_UPI00053252A9
NLKYRIYEEQRVGSVIARLSEDVALKMPPSSVRFRANSPLLVVREDNGEISIGAKIDREQLCQKNLNCSIEFDVITTEHL
QLFHVEVEVLDINDNSPQFSRALIPIEISESAAVGTRIPLDSAFDPDVGDNSLHTYSLSANDFFSIEVRTRDGAKYAELI
VVRELDRELKSSYELQLTASDKGVPQRSGSSLLKISISDSNDNSPVFEQQSYIIQLLENSPIGTLLIDLNATDPDEGANG
KVVYSFSSHSAKITETFKIDSEKGHLTLLKQVDYEVTKSYEIDAQAQDLGPNSIPAHCKIIIKIVDVNDNRPEINLNLMS
PEISEGSPLDTFVALVRVQDKDSGVNGEIVCKLHGHGHFKLQKTYENNYLILTNATLDREKRSEYSLTVIAEDKGTPSLS
TVKHFTVQISDENDNPPRFQTNRYEVVILEN
>UniRef100_UPI0003316A2A
TVTYQVSEEVPSGTVIGTLSRERGRAGSGPAGPFQLRELPVQVDPTAGLLSTARRLDREQLCRQREPCLLAFDVLATGDQ
ALLHVEIQVLDINDHEPRFPKGEQELEISESASVHTRIPLDRALDPDTGANTLHSYTLSPSEHFALDVILGDETKHAELV
VVKELDREIHSSFHLVLTAYDNGDPPKSGTSLVKVNVLDSNDNSPVFAESSLALEIQEDAAPGTLLLNLTATDPDQGPNG
EVEFFLSRHPPEVTDTFSIDAKTGQVILRRPLDYERTPAYEVDVQARDLGPNPIPAHCKILIKVLDVNDNAPSIHVTWAS
QPVSEALPKDSFVALVTANDPDSGNNGLVHCWLSQRGHFRLRRTNGNTYMLLTNATLDRERWPSYTLAVLAQDQGAQPLG
AETQLRIQIADANDNAPVFEQSRYEVSTREN
>UniRef100_UPI0003C03095
QLHYTVQEEQEHGTFVGNIAEDLGLDITLSARGFQTRTPYLDLNLETGVLYVNEKIDREQICKQSPSCVLHLEVFLENPL
ELFRVEIEVLDINDNPPSFPEPDLTVEISESATPGTRFPLESAFDPDVGTNSLRDYEITPNSYFSLDVQTQDGNRFAELV
LEKPLDREQQAVHRYVLTAVDGGQQQRTGTALLTIRVLDSNDNVPAFDQPVYTVSLPENSPPGTLVIQLNATDPDEGQNG
EVVYSFSSHSPRARELFGLSPRTGRLEVSGELDYEESPVYQVYVQAKDLGPNAVPAHCKVIVRVLDANDNAPEISFSTVK
EAVSEGAAPGTVVALFSVTDRDSEENGQVQCELLGDVPFRLKSSFKNYYTIVTEAPLDREAGDSYTLTVVARDRGEPALS
TSKSIQVQVSDVNDNAPRFSQPVYDVYVTEN
>M3ZQQ3_XIPMA
TTRYFTYEEDAPGTEIGNLSQDLKIDPSAHDTSFRFNTSVIHMRESDGLLTVADVIDREQLCPRSPRCFITFNIVAREKF
QLIHVEIEVKDINDHSPYFPLNETKLEIVENVPLDSRFPLQIALDEDVGDNYIQSYNISPCRHFAVEVRELDGVKFAELV
LVSELDREVEDSYTVQVTASDGGAPPKSGSMTVNIKVLDFNDNSPAFAHSSLKVELEEDSPVGHRVLKVHAFDPDQGING
EVVYAFPDESSEAAQTFHIDPYSGDVTLKALVDFEKRKSYELIIRASDQGENSVPSTCTVVIEIVDVNDNAPEIIIKPMT
SSITEAAAAESFVALISTSDRDSGSNGYVRVNLLGHEHFTLQQAYGETFMIVTTGTLDREKIQEYNLTVVAEDLGTAPFK
TARQYTISVTDENDNPPLFSKSVYEVSVLEN
>U3JMT1_FICAL
NLKYSVEEEQRAGTVIANVAKDAGFVLDRQPAAFRVAPHLVDISPGSGLLVTKQKIDRDLLCRQSPKCVISLEV-MSSSM
EICVIKLEIKDLNDNAPSFPTDQIELEISETASPGTRVPLESAYDPDSGSFGVQSYEITPNDLFGLETKTRDGSRFAELV
VEKSLDRETQSHYSYVITALDGGDPPNFGTVELSIRVIDSNDNNPLFEEPAYTVSVPENAPPGTPVIRLNASDPDEGTNG
QVLYSFHSYSERARELFQIDPQSGLITVSGAIDYEEGHVYELDVQAKDLGPNSIPAHCKVTISVQDANDNPPLINLLSVN
SEVSENAPLGYVIALVRVSDRDSGANGRVQCKLLGNVPFRLQ-EYESFSTILVDGRLDREQRDQYNLTIQARDNGIPSLQ
ATKSFTVKITDENDNHPHFSKPYYQVIVQEN
>UniRef100_UPI0004446606
DILYRVNEEQPPNTLIGSLAADQGLPDTGHLYKLEVGTTYLRVDGKTGDIYTTEPIDRETLCQNQEKCYLEFEVSIGSGP
RLIEGRIEVLDMNDNTPQFSSPILSLAIPENTHIGALFSIPMATDKDSGSNGVAEYSLSADQLFSLQVALDD-EKQPQLV
VMGNLDREKKDSYDLNIRVVDGGDPPRASSALLRVTVTDQNDNAPKFERNHYEAELPENSPVGHSVLQVRANDADTGANA
EIDYILHQATENVQRLLRIDHSTGIIYVKALVDREETNFLKFFVVARDRGPNSKSSKVLVTIIVKDQNDNAPAIEIRGIV
ANISEDMPIGTPVALVQVSDRDEGENAVVTCVVAGDVPFQLRPDRKRKYFLQTTTLLDYERIKDYRIEIVAVDSGNPALS
STNSLKVQVTDVNDNTPSFSPSLLEVFFPEG
>UniRef100_UPI0004448421
TVRYNTFEEDAPGTVIGTLAEDLHIKVS-GDTSFRLNSSLIRVREGDGQLTVGDGLDRERLCGPSPQCVLAFDVLSQEQF
RLVHVEVEVRDVNDHAPRFPRAQIPVEVSEGAAVGTRIPLEVPVDEDVGANGLQSVRLAPHSPFRVELQTRDGARCADLV
LLRELDRESQAAYSLELVARDSSRPPRSAMAALSVRVLDANDHSPAFPRAVAEVELAEDAPVGSLLLDLDAADPDEGPNG
DVVFSFGARPPEARRLFRLDPRSGRLSLAGPVDFERQDTYELDVRAQDRGPGPRAATCKVIVRIRDVNDNAPDIAVTPLV
SLVPEGAARESPVALVSTSDKDSGANGQVRCALYGHEHFRLQPAYAGSYLVVTAAALDRERIAEYNLTLVAEDRGAPPLR
TVRPYTVRVGDENDNAPLFTRPLYEVSVREN
>G3NJ31_GASAC
NLNYSVPEEQGPGTVIGNIAKDAGYGTMGKKSNFRVAPHLVDVDPESGLIFTKQRIDRETLCRRNPKCQLSMEVFA-NDK
EICMIKIDIQDINDNSPSFPSDHVNIDISENAAAGTRFPLTIAHDSDSGENGIKTYQVTRDDYFSLDLKVRDGTIYPELV
VQRPLDREDQSHHTLLLTAIDGGEYPRSGSMQINVRVTDSNDNSPVFEKSSYVIEIPENSSPGKVLIDLNATDQDEGSNG
QVVYSFTGYSERIQDLFSIDSNTGIIKVHGEIDYEENPIIEFDVQAKDLGPNPIPGHCKITVKVLDKNDNSPVISFVSVR
QGISEAAPPESVIALVRVTDKDSGRNGQLQCRVLGNVPFRLQENNDNFYTLLTDRPLDREMKDEYNVTIVARDNGIPSLN
YTKSFTVKILDENDNAPRFTKTVYVLQVPEN
>UniRef100_UPI0004A38ED3
QIRYSVPEEAEHGTLVGNIAEDLGLDLTLASRRFQVRTPYLEVNLENGVLFVNEKIDREQICKQSGTCQLNMEVFLENPL
ELFRVEIEVVDINDNPPSFAETDITVEISESATPGTRFPLESAFDPDVGSNALRTYDITTNNYFYLDVQTQDGNKFAELV
LEKPLDREQQAAHRYVLTAVDGGQPPRTGTALLVVKVLDSNDNVPVFEQPVYTVSLSENVPVGTLVIQLNATDLDEGLNG
EIVYSFSNHSSRVKEMFGIDPRTGRIEVRGEVDFEESSLYQIFVQAKDLGPNAVPAHCKVLVKVADVNDNAPEITFSTVT
ESVSEKAAPGTVIALLSVTDRDAEQNGQIHVEILGDVPFKLKSSFRNYFTIVTDGLLNREQADSYSLTVVARDKGTPSLA
SSKSIRVQVSDENDNAPTFTQSVYDVYVTEN
>W5MD72_LEPOC
NLNYSVPEEQGPGTVIGNIAKDARLGVGRKKPSFRVAPHLIDVDPESGLLYTKQRIDRETLCRRNPKCQLSLEVFA-NDK
EICMIKVEIQDINDNSPSFPSDQIDIDISENAAPGTRFPLTSAHDPDSGENGLKTYQITRDDYFSLDVKSRDGTKFPELV
IQRPLDREEQSHHTLILTALDGGEYPRSGTVQINVKVIDSNDNSPVFEQPSYTVEIPENAPLGTVLIDLNATDPDEGSNG
QVVYSFGGYPDKIRELFSIDPKTGVIKIQGEIDYEENGIIEIDVQAKDLGPNPIPGHCKVTVKVVDKNDNSPIIGFVSVR
QGISEAAPPGTVIALVRVTDKDAGRNGQLQCRVVGNVPFKLEENYDNFYTVITDRPLDREVQDEYNVTIVAKDSGIPSLN
STKSFTVKILDENDNAPHFTKPVYLLQVPEN
>F7GVQ4_CALJA
EKNYTIREEMPENVLIGDLLKDLNLSLVKSPMQFKLDVPLIRIEEGTGEIFTTGRIDREKLCAMDTECFYEVEVAVDEIF
RLIKIRFLIEDINDNAPLFPATVINISVPENSAINSRYALPAAIDPDVGINGVQNYHLIKQNIFGLDVIETEGDKVPHLI
VQKELDREEKDTYVMKVKVEDGGSPQKSSTAILQVSVTDINDNHPVFKEEEIEVSIPESAPVGTSVTQLHATDADIGENA
RIHFYFSSLSNTAKRLFHLNATTGLITIKEPLDREESPSHKLLVLASDGGLT--PAKAMVVVNVTDVNDNVPSIDIRYII
NPLSENASLNTKIALITVTDKDADHNGRVTCFTDLETPFRLRPVFSNQFLLETAAFLDYETTEDYAIKILATDAGQPPLN
ESSMLLIKLKDENDNTPVFTQSFVSLSVPEN
>H3AQF1_LATCH
NLKYSVDEEQRAGTVIANIAKDSKEAGFPRQSSFRVAPLLVDINP-SGLLVTKQKIDRDLLCRQNLKCQISLEV-MSSTM
EICVIKVEIKDLNDNAPSFPTDQIDLEISETANPGTKIPLESAYDPDSGNFGVQTYEITPNDLFGLEIKTRDGSRFAELV
VERALDRETQSHYSYMITALDGGDPPNFGTVELNIKVIDSNDNNPVFDEAAYIVNIPENSPVNTPVIDLNATDPDEGTNG
EILYSFNSYADKTRDLFKIDPQTGLISVNGAIDYEEGHIYEIDVQAKDLGPNSIPAHCKVTVNVIDVNDNVPVINLLPVN
SEVSENAPPGYVIALVRVSDRDSGTNGRVQCKLLGNVPFRSQ-EYESFSTILVDGRLDREQRDQYNLTILARDNGNPTLQ
STKSFTVKITDENDNHPYFSKPYYQVIVQEN
>UniRef100_UPI0004F0805F
ELIYTIREELPENVPIGNIPKDLNISHIAATGTYRLDAPLVKVSSSTGEIFTTSRIDREKLCAEENECFFELEVVINDFF
RLIKIKIIVKDTNDNAPMFPSPVINISIPENTLINSRFPIPSATDPDTGFNGVQHYELLNQNVFGLDIVETEGEKWPQLI
VQQNLDREQKDTYVMKIKVEDGGTPQKSSTAILQVTVSDVNDNRPVFKEGQVEVHIPENAPIGTSVIQLHATDADIGSNA
EIRYIFGAQAPATKRLFALNNTTGLITVQRSLDREETAIHKVTVLASDGSST--PARATVTINVTDVNDNPPNIDLRYII
SPLSEKDPVNTKIALITVSDKDTDVNGKVICFIEREVPFHLKAVYDNQYLLETSSLLDYEGTKEFSFKIVASDSGKPSLN
QTALVRVKLEDENDNPPIFNQPVIELSVSEN
>V3ZRC4_LOTGI
DIIFYLLEQKRSGTVVGNVATASGVAQDAPYLRYSFQTSLFGINSKTGVIYTTAMIDRERQCDLAVTCNIEFDVTISSFL
KLLTVRVVIEDINDNQPFFVRKEQTILIPESATPGTKFRIDGATDKDMGNNSLISYRIRSNKKFNVGVERKDGSSDVRII
LLQKLDREKINRYTLTILATDGGTPPLSGTLTLHINVTDINDNVPKFRKKNYNFNVAENTAINSNIGRIQAVDQDIGDNA
KVSYQFSALSGKIEQLFALDSATGDLTVKASLQFESGKTYETIVEATDHGNPPQVAQTTLLVNIIDVGNDPPKLQLNLAS
PVLSEAARPNTFLGHIKVEDRDPGANGEVSCRVED-PHFSVQELEGKGFALILREPLDRETQQQKTIRIVCNDEGSPKLS
SSTSFVVMVADVNDNAPKFQNSTYYANVSEN
>UniRef100_UPI0004D07F81
QLHYTVQEEQEHGTFVGNIAEDLGLDITLSARRFQTRTPYLDLNLETGVLYVNEKIDREQICKQSPSCVLHLEVFLENPL
ELFRVEIEVLDINDNPPSFPEPDLTVEISESATPGTRFPLESAFDPDVGTNSLRDYEITPNSYFSLDVQTQDGNRFAELV
LEKPLDREQQAVHRYVLTAVDGGQQQRTGTALLTIRVLDSNDNVPAFDQPVYTVSLPENSPPGTLVIQLNATDPDEGQNG
EVVYSFSSHSPRARELFGLSPRTGRLEVSGELDYEESPVYQVYVQAKDLGPNAVPAHCKVLVRVLDANDNAPEISFSTVK
EAVSEGAAPGTVVALFSVTDRDSEENGQVQCELLGDVPFRLKSSFKNYYTIVTEAPLDREAGDSYTLTVVARDRGEPALS
TSKSIQVRVSDVNDNAPRFSQPVYDVYVTEN
>UniRef100_UPI000462C6C0
ELIYTIREELPENVPIGNIPKDLNISHIAATGTYRLDSPLVKVSSTTGEIFTTSRIDRERLCAEENECFFELEVVINDFF
RLIKIKIIVKDTNDNAPMFPSPVINISIPENTLINSRFPIPSATDPDTGFNGVQHYELLNQSVFGLDIVETEGEKWPQLI
VQQNLDREQKDTYVMKIKVEDGGTPQKSSTAILQVTVSDVNDNRPVFKESQVEVHIPENAPVGTSVIQLHATDADIGNNA
DVRYIFGAQAPATKRLFALNNTTGLITVQRALDREETSIHKVTVLASDGSST--PARATVTINVTDVNDNPPNIDLRYII
SPLSEKDPINTKIALITVSDKDTDVNGKVICFIEREVPFHLKAVYDNQYLLETSSLLDYEGTKEFTFKIVASDSGKPSLN
QTALVRVKLEDENDNPPIFSQPVIELSVSEN
>UniRef100_UPI0004F0B326
-LDLQIDEEQPAGTLIGDISAGLPAGTA-PPMYFISVGTDLAIDEHSGVVRTARVLDRERRDRYR------FTA-VTPDG
ATVEVTVRVADINDHAPAFPQARAALQVPEHTVFGTRYPLEPAHDADAGHLGTQGYALSGDETFRLETRPGDGAPVPELV
VTGELDRENRSHYMLQLEAYDGGSPPRRAQALLDVTLLDINDHAPAFNQSRYHAVVSESLAPGSPVLQVFASDADAGANG
AVTYEINRRQSEGDGPFSIDAHTGLLRLERPLDFEQRRVHELVVQARDGGAHPELGSAFVTVHVRDANDNQPSMTVIFLS
ADVSEAAPPGQLVARISVSDPDDGDFAHVNVSLEGEGHFALSTQDSVIYLVCVARRLDREERDAYNLRVTATDSGSPPLR
AEAAFVLHVTDVNDNAPAFDRQLYRPELPEV
>UniRef100_UPI00034F8F13
ELIYTIREELPENVPIGNIPKDLNISHIAATGTYRLDAPLVKVSSSTGEIFTTSRIDREKLCAEENECFFELEVVINDFF
RLIKIKIIVKDTNDNAPMFPSPVINISIPENTLINSRFPIPSATDPDTGFNGVQHYELLNQSVFGLDIVETEGEKWPQLI
VQQNLDREQKDTYVMKIKVEDGGTPQKSSTAILQVTVSDVNDNRPVFKEGQVEVHIPENAPVGTSVIQLHATDADIGSNA
EIRYIFGAQAPATKRLFALNNTTGLITVQRSLDREETAIHKVTVLASDGSST--PARATVTINVTDVNDNPPNIDLRYII
SPLSEKDPVNTKIALITVSDKDTDVNGKVICFIEREVPFHLKAVYDNQYLLETSSLLDYEGTKEFSFKIVASDSGKPSLN
QTALVRVKLEDENDNPPIFNQPVIELSVSEN
>UniRef100_UPI000521A09B
-LDLQIDEEQPAGTIIGDISAGLP--PGSAYMYFISVTTDLGIDENTGIIKTARVLDRETRDRYSF-------IAVTPEG
ITVEVNIQVNDINDHAPAFPKQHSTFQIPEHTPIGSRFPLDPAFDADSGVLNTQGYVIKGEQAFRLETRRGNGVLYLDLV
VSNILDRENRSSYSLLLEAYDGGSPPRSTQMTLDVSIQDINDNAPSFNQSRYHTLISENLKPGSSILQVFASDADEGDNG
DVIYEINRRQSDPDQYFTIDSRTGVIKLNKGLDYEVRKVHELVVQARDKAVHPEVTTAFVTIHVRDYNDNQPTMTIIFLS
EDISEGAQPGQYVARISVSDPDYGEYSNVNVTLEGDGKFALTTKDNIIYLICVDQLLDREERDSYDLRVTATDSGTPPLR
AESAFVLQVMDINDNPPLFDQQEYKQSIPEV
>UniRef100_UPI000329D742
NLKYGINEEMRAGSVIGNVTNDALKQGFIQPPYLRVHPGYVELSP-AGILTAQQKIDRDVFCRQNPKCIISLEV-MSNSM
EICVIKVEIEDLNDNAPRFPTSHIDIEISENASPGTRFPLEGASDPDSGIFGVQSYSITPNELFGLEIKTRDGSKIAELV
VQKSLDRETQSHYTYEISAEDGGDPPKIGAVQLNIKVIDSNDNNPVFDEPVYTVNVMENSPRNSLVIDLNATDPDEGTNG
EVLYSFNSYTEKTRDAFKIDPRTGVITVIGDLDYETTQIYEIDVQAKDLGPNSIPAHCKVTVNVMDTNDNPPVISLLSLN
TEVSENAQRGYVIALVRVSDKDSGANGKVQCRLQGNVPFRLQ-EYESFSTILVDGRLDREQKDTYNLTIQAEDSGIPPLR
ATKSLVVKVTDENDNPPHFLKPHYQEMVMEN
>UniRef100_UPI0005336D5D
NLKYSVEEEQRAGTVIANVAKDARFALDRQASAFRVAPHLVDINPSSGLLVTKQKIDRDLLCRQSPKCIISLEV-MSSSM
EICVIKVEIKDLNDNAPSFPAAQIELEISEAASPGTRIPLDSAYDPDSGSFGVQTYELTPNELFGLEIKTRDGSRFAELV
VEKSLDRETQSHYSFRITALDGGDPPRLGTVGLNIKVTDSNDNNPVFSESTYAVSVPENSPPNTPVIRLNASDPDEGTNG
QVVYSFYGYNDRTRELFQIDPHSGLVTVTGALDYEEGHVYELDVQAKDLGPNSIPAHCKVTVSVLDTNDNPPVINLLSVN
SEVSESAPPGYVIALVRVSDRDSGLNGRVQCRLLGNVPFRLQ-EYESFSTILVDGRLDREQHDQYNLTIQARDGGVPMLQ
SAKSFTVLITDENDNHPHFSKPYYQVIVQEN
>UniRef100_UPI0003940F23
VLRYRLAEEGPADVRVGNVATDLGIVAG--SGEVTFGSDFFKIDNITGELSTNERIDREKLCQDENECFIDFEVSVQSWV
DLFEGKVIILDINDNTPSFPSPVLTLSVEENRPIGTLYLLPTATDRDFGRNGIERYELIQDNVFELQVADTDGEKQPQLI
IKGALDREQRDSYELTLRVRDGGDPPRSSQAILRVMITDVNDNSPRFEKSVYEADLPENSSPGAPILQLKAADADVGVNG
QIEYVFGAATESVRRLLRLDESTGWLSVLHRIDREEVSQLRFTVMARDRGQPPKMDKATVVLNIKDENDNVPAIEIRKII
ANVAEDVVVDTPIALVQVSDRDQGENGIVTCTVVGDVPFQLKPQNKKKYFLHTSAQLDFETTQEYNVVIVAVDSGSPSLA
SNNSLLVKVGDTNDNPPIFSQNVVEVSFPEN
>UniRef100_UPI00042D00C6
NLNYSVPEEQGAGTVIGNIGKDARLQPGSKSSSYRVAPHLLDVEADSGLLYTKQRIDRESLCRHNAKCQLSLEVFA-NDK
[truncated: 1,361,696 more chars]
