# Supplementary material for: Antiparallel protocadherin homodimers use distinct affinity- and specificity-mediating regions in cadherin repeats 1-4
Source: eLife. 2016 Jul 29;5:e18449. doi: 10.7554/eLife.18449 (PMC5001838; doi:10.7554/eLife.18449)
Supplement: Figure 4—source data 2. — DOI: http://dx.doi.org/10.7554/eLife.18449.014 [file elife-18449-fig4-data2.txt]

5	Y	23	D	0.10229
278	D	312	D	0.101012
278	D	311	N	0.087018
289	V	303	V	0.073351
280	E	312	D	0.072327
124	L	182	L	0.069626
356	L	390	V	0.064519
221	V	277	L	0.062518
234	V	271	L	0.060509
264	L	271	L	0.06004
258	V	287	I	0.05999
130	P	299	A	0.058355
280	E	311	N	0.0579
271	L	289	V	0.057641
17	V	54	L	0.056887
234	V	336	V	0.056059
76	F	342	H	0.053612
110	L	289	V	0.053543
45	F	394	A	0.0521
271	L	287	I	0.051279
116	A	166	L	0.050947
195	T	225	L	0.050612
78	M	305	I	0.049906
3	I	18	G	0.049599
166	L	202	V	0.049443
373	R	394	A	0.047673
205	A	297	H	0.04766
287	I	363	K	0.047483
180	L	292	K	0.047418
251	F	264	L	0.047288
293	D	309	D	0.047082
65	I	142	L	0.046941
338	L	394	A	0.046914
121	T	151	I	0.046802
10	E	59	R	0.046382
8	P	94	Q	0.04625
138	Q	330	A	0.045956
138	Q	187	G	0.045941
264	L	299	A	0.045675
339	I	347	G	0.04563
211	V	239	M	0.045361
277	L	308	S	0.045358
192	R	221	V	0.04478
182	L	193	S	0.044753
329	D	374	L	0.044456
200	V	255	G	0.044388
411	H	431	V	0.044325
89	V	104	S	0.044276
278	D	345	D	0.044273
45	F	91	V	0.044154
203	A	412	I	0.043947
195	T	305	I	0.043857
223	E	396	D	0.04364
271	L	303	V	0.043638
60	I	99	N	0.043609
323	S	374	L	0.043536
326	I	412	I	0.043097
246	E	314	A	0.042931
231	V	270	E	0.042913
326	I	331	E	0.04245
195	T	289	V	0.04241
263	K	272	T	0.042379
322	E	374	L	0.042321
193	S	202	V	0.042283
334	T	410	L	0.042175
271	L	405	S	0.042078
223	E	309	D	0.042037
219	V	262	F	0.041765
229	S	326	I	0.041601
309	D	349	N	0.041428
223	E	280	E	0.041424
231	V	273	T	0.04128
219	V	232	L	0.041042
339	I	354	C	0.041005
112	I	123	A	0.040897
20	L	47	V	0.040756
202	V	425	A	0.040674
113	S	154	E	0.040564
63	E	133	G	0.040511
312	D	345	D	0.040489
184	A	300	Y	0.040356
8	P	200	V	0.040241
326	I	378	G	0.04005
415	V	424	Q	0.039869
180	L	200	V	0.039821
45	F	198	I	0.039771
87	F	307	I	0.039649
247	I	353	L	0.039602
360	F	394	A	0.039427
246	E	267	K	0.039165
24	L	394	A	0.039151
313	N	343	D	0.039117
182	L	372	Y	0.038967
4	R	20	L	0.038887
268	T	423	H	0.038813
223	E	311	N	0.038811
59	R	99	N	0.038542
54	L	75	E	0.03852
385	I	390	V	0.038513
293	D	396	D	0.038501
112	I	122	F	0.038467
293	D	312	D	0.038424
47	V	130	P	0.038363
340	K	408	I	0.038362
93	I	203	A	0.038252
63	E	96	I	0.038232
146	P	412	I	0.03822
44	F	60	I	0.038043
358	G	394	A	0.037932
239	M	425	A	0.03792
198	I	369	K	0.037638
74	L	125	E	0.037628
237	I	277	L	0.03761
225	L	231	V	0.037575
93	I	163	E	0.037573
20	L	46	T	0.037512
262	F	287	I	0.037491
200	V	317	I	0.037425
231	V	303	V	0.037277
321	S	408	I	0.037239
329	D	415	V	0.037188
99	N	326	I	0.037135
307	I	359	N	0.037133
221	V	393	T	0.037131
91	V	158	G	0.037101
277	L	392	I	0.037019
164	L	307	I	0.037008
142	L	199	R	0.03691
10	E	96	I	0.036908
29	G	45	F	0.036533
150	L	404	S	0.036532
169	P	182	L	0.036464
158	G	415	V	0.036438
162	P	394	A	0.036112
182	L	196	T	0.036108
329	D	380	L	0.036098
74	L	94	Q	0.035999
280	E	396	D	0.035995
384	Q	390	V	0.035959
241	E	248	I	0.035895
312	D	396	D	0.035887
223	E	312	D	0.035859
67	G	87	F	0.035766
338	L	371	T	0.035741
5	Y	17	V	0.035718
16	L	55	L	0.035718
300	Y	338	L	0.035703
309	D	396	D	0.035655
245	A	292	K	0.035647
221	V	234	V	0.035619
264	L	424	Q	0.035573
223	E	313	N	0.035558
5	Y	66	C	0.035555
176	P	241	E	0.035521
106	N	273	T	0.03549
221	V	307	I	0.035419
149	S	167	K	0.035375
301	C	346	S	0.035363
121	T	394	A	0.035336
22	K	54	L	0.035319
147	H	178	H	0.035257
276	E	426	S	0.035254
110	L	122	F	0.035242
205	A	296	H	0.035182
19	N	392	I	0.035118
143	S	182	L	0.035051
182	L	198	I	0.035031
88	H	111	E	0.03499
299	A	310	E	0.034964
182	L	252	I	0.034961
330	A	401	P	0.034839
309	D	350	G	0.034817
194	C	285	Y	0.034814
379	A	393	T	0.034792
287	I	323	S	0.034778
209	P	220	N	0.034639
205	A	298	T	0.034635
165	V	200	V	0.034629
55	L	94	Q	0.034619
182	L	392	I	0.034518
121	T	163	E	0.034512
260	Q	408	I	0.034503
160	R	338	L	0.034408
279	F	354	C	0.034374
90	T	224	N	0.034353
89	V	364	I	0.034312
202	V	426	S	0.034274
38	V	47	V	0.034209
217	Y	273	T	0.034184
20	L	93	I	0.034154
60	I	93	I	0.03415
18	G	200	V	0.034102
133	G	394	A	0.034047
279	F	366	Q	0.033884
336	V	384	Q	0.033867
56	V	268	T	0.033799
330	A	400	P	0.033775
91	V	122	F	0.03375
4	R	74	L	0.033745
4	R	124	L	0.033743
216	M	335	A	0.033737
364	I	394	A	0.033688
213	T	235	M	0.033618
213	T	227	A	0.033615
273	T	407	T	0.033612
115	L	125	E	0.033562
160	R	394	A	0.03352
3	I	90	T	0.033503
122	F	412	I	0.033486
247	I	404	S	0.033467
166	L	198	I	0.033457
19	N	38	V	0.033426
387	E	393	T	0.033401
28	V	80	A	0.033389
277	L	404	S	0.033319
92	L	112	I	0.033289
93	I	354	C	0.033287
17	V	29	G	0.033272
223	E	293	D	0.033257
266	S	418	N	0.033162
22	K	93	I	0.033134
288	G	302	K	0.033121
193	S	209	P	0.033113
10	E	123	A	0.033094
3	I	139	Q	0.03308
34	R	80	A	0.033076
135	N	193	S	0.033076
278	D	313	N	0.03304
142	L	159	S	0.032986
62	R	103	F	0.032982
91	V	109	E	0.032964
18	G	277	L	0.032951
248	I	266	S	0.032948
234	V	239	M	0.032936
319	L	342	H	0.032928
324	Q	329	D	0.032923
63	E	228	G	0.032918
380	L	412	I	0.032916
275	G	303	V	0.032897
146	P	305	I	0.03284
124	L	237	I	0.032774
3	I	46	T	0.032737
262	F	382	R	0.032703
124	L	164	L	0.032701
346	S	391	T	0.032691
2	P	51	N	0.032666
110	L	308	S	0.032663
346	S	419	V	0.032509
192	R	197	Q	0.032473
178	H	352	I	0.032439
152	Q	406	K	0.032368
106	N	260	Q	0.032367
112	I	298	T	0.03235
151	I	279	F	0.032293
190	P	265	D	0.032253
200	V	218	R	0.032239
290	E	298	T	0.032219
48	S	392	I	0.032213
289	V	354	C	0.032137
93	I	99	N	0.032116
317	I	370	N	0.032088
275	G	360	F	0.032051
63	E	394	A	0.032025
250	A	290	E	0.031998
56	V	110	L	0.031983
50	E	299	A	0.031956
305	I	374	L	0.031938
99	N	405	S	0.031931
86	F	196	T	0.031927
209	P	245	A	0.031924
309	D	345	D	0.031923
230	S	305	I	0.031915
256	K	401	P	0.031857
67	G	78	M	0.031805
104	S	150	L	0.031797
47	V	54	L	0.031774
42	K	412	I	0.031681
17	V	45	F	0.031667
163	E	394	A	0.031645
318	T	408	I	0.031613
364	I	388	Y	0.031609
287	I	321	S	0.031605
78	M	120	A	0.031577
17	V	53	N	0.031548
317	I	432	A	0.031521
257	E	314	A	0.031512
270	E	320	A	0.031494
99	N	158	G	0.031488
184	A	194	C	0.031471
208	N	224	N	0.031471
203	A	296	H	0.031428
54	L	60	I	0.031394
195	T	227	A	0.031389
311	N	345	D	0.031388
189	E	419	V	0.031381
146	P	166	L	0.031379
125	E	290	E	0.031369
31	L	38	V	0.031361
250	A	298	T	0.031336
150	L	290	E	0.031302
233	K	263	K	0.031302
218	R	412	I	0.031298
86	F	394	A	0.031278
340	K	392	I	0.031178
49	P	192	R	0.031168
223	E	400	P	0.031161
217	Y	249	Y	0.031111
336	V	344	L	0.031065
231	V	271	L	0.031049
10	E	350	G	0.031044
122	F	301	C	0.031019
99	N	155	N	0.030992
174	E	281	E	0.030964
233	K	289	V	0.030947
341	T	400	P	0.030929
249	Y	407	T	0.030928
51	N	94	Q	0.030926
19	N	70	S	0.030902
24	L	34	R	0.030893
14	G	46	T	0.030887
262	F	431	V	0.03088
166	L	388	Y	0.030842
243	I	412	I	0.030789
115	L	320	A	0.030773
139	Q	268	T	0.030761
219	V	305	I	0.030755
286	T	382	R	0.030746
285	Y	349	N	0.030735
235	M	241	E	0.030724
162	P	338	L	0.030696
293	D	311	N	0.030653
152	Q	298	T	0.030577
68	K	326	I	0.030576
176	P	290	E	0.030576
385	I	415	V	0.030559
65	I	166	L	0.030503
418	N	434	N	0.030496
231	V	334	T	0.030489
100	P	192	R	0.030481
307	I	332	L	0.030464
202	V	332	L	0.03046
110	L	203	A	0.030456
132	V	137	L	0.030447
168	A	234	V	0.030428
280	E	313	N	0.030408
245	A	307	I	0.030393
336	V	415	V	0.030382
18	G	56	V	0.030372
198	I	331	E	0.030357
341	T	360	F	0.030306
148	F	158	G	0.030302
261	L	281	E	0.030298
247	I	291	A	0.030285
252	I	263	K	0.030271
174	E	200	V	0.030239
345	D	396	D	0.030232
12	D	27	G	0.030213
222	A	308	S	0.030206
5	Y	65	I	0.03016
221	V	344	L	0.030151
313	N	396	D	0.030144
200	V	248	I	0.030141
248	I	294	G	0.030126
140	Y	231	V	0.030115
394	A	411	H	0.030094
235	M	322	E	0.030085
221	V	281	E	0.030067
74	L	372	Y	0.030062
243	I	324	Q	0.030038
264	L	302	K	0.030029
21	A	192	R	0.030026
287	I	355	Q	0.030024
220	N	329	D	0.029977
84	L	410	L	0.029937
360	F	371	T	0.029936
239	M	245	A	0.029925
202	V	299	A	0.0299
245	A	340	K	0.029876
293	D	313	N	0.029865
392	I	408	I	0.029849
96	I	232	L	0.029824
389	N	405	S	0.029824
374	L	387	E	0.029816
190	P	394	A	0.029796
158	G	191	S	0.029762
42	K	221	V	0.029715
266	S	346	S	0.029703
168	A	195	T	0.029691
214	Q	352	I	0.029675
259	R	434	N	0.029674
137	L	302	K	0.029643
24	L	121	T	0.029642
252	I	376	T	0.029642
121	T	251	F	0.029631
187	G	219	V	0.029617
337	A	392	I	0.029612
16	L	231	V	0.029609
25	G	412	I	0.02959
311	N	396	D	0.029581
193	S	286	T	0.029576
118	T	143	S	0.029522
289	V	418	N	0.029514
91	V	374	L	0.029508
215	D	268	T	0.029477
269	G	337	A	0.029447
63	E	103	F	0.029431
93	I	338	L	0.029418
87	F	246	E	0.029417
154	E	160	R	0.029378
24	L	63	E	0.029375
67	G	165	V	0.029368
163	E	338	L	0.029368
104	S	192	R	0.02935
182	L	401	P	0.029337
182	L	192	R	0.029336
340	K	412	I	0.029316
224	N	273	T	0.029296
99	N	115	L	0.029291
64	E	146	P	0.029285
22	K	45	F	0.029283
293	D	345	D	0.029277
247	I	264	L	0.029268
16	L	22	K	0.029234
208	N	430	H	0.029212
335	A	377	D	0.029201
152	Q	183	T	0.029157
248	I	263	K	0.029128
374	L	429	V	0.029119
228	G	334	T	0.02908
47	V	409	T	0.029075
272	T	326	I	0.02905
319	L	373	R	0.029039
199	R	211	V	0.029031
99	N	224	N	0.02903
63	E	132	V	0.029029
259	R	344	L	0.029026
78	M	111	E	0.029013
318	T	374	L	0.029011
200	V	292	K	0.028994
353	L	429	V	0.028986
123	A	208	N	0.028985
185	V	305	I	0.028966
165	V	203	A	0.028954
259	R	390	V	0.028951
311	N	343	D	0.028942
208	N	222	A	0.028931
19	N	26	F	0.028925
184	A	201	I	0.028917
264	L	370	N	0.028909
96	I	273	T	0.028902
7	I	17	V	0.028898
96	I	228	G	0.028866
318	T	340	K	0.028859
191	S	243	I	0.028829
65	I	85	N	0.028823
202	V	272	T	0.02882
13	R	56	V	0.028815
288	G	301	C	0.028812
44	F	58	D	0.028806
181	V	404	S	0.028806
231	V	354	C	0.028775
100	P	105	Q	0.028767
300	Y	312	D	0.028767
17	V	243	I	0.028755
209	P	296	H	0.028753
262	F	337	A	0.028747
60	I	137	L	0.028745
373	R	424	Q	0.028744
125	E	164	L	0.028716
202	V	271	L	0.028687
278	D	309	D	0.028672
11	L	19	N	0.02865
91	V	197	Q	0.028638
194	C	246	E	0.028632
11	L	17	V	0.028618
187	G	400	P	0.028605
290	E	337	A	0.028595
21	A	96	I	0.028565
247	I	388	Y	0.028556
214	Q	287	I	0.028549
33	T	271	L	0.028548
232	L	407	T	0.02854
135	N	160	R	0.02852
154	E	165	V	0.028499
96	I	193	S	0.028429
166	L	201	I	0.028425
64	E	76	F	0.028417
117	L	182	L	0.028406
63	E	86	F	0.028371
215	D	257	E	0.028353
296	H	300	Y	0.028353
96	I	117	L	0.028314
200	V	214	Q	0.028311
93	I	200	V	0.028285
115	L	374	L	0.028273
105	Q	192	R	0.028264
153	K	305	I	0.028263
48	S	404	S	0.02821
16	L	38	V	0.028187
54	L	66	C	0.028178
74	L	187	G	0.028166
55	L	208	N	0.028158
200	V	369	K	0.028153
353	L	403	S	0.02814
102	T	237	I	0.028132
160	R	274	I	0.02812
48	S	268	T	0.028104
280	E	309	D	0.028093
3	I	224	N	0.02808
180	L	329	D	0.028078
24	L	86	F	0.028072
11	L	165	V	0.02806
231	V	423	H	0.028013
286	T	427	Y	0.027994
12	D	56	V	0.027992
276	E	332	L	0.027939
390	V	427	Y	0.027934
248	I	408	I	0.027932
99	N	141	Y	0.027915
110	L	303	V	0.027899
23	D	66	C	0.027898
130	P	150	L	0.027882
339	I	430	H	0.027871
99	N	139	Q	0.027867
166	L	331	E	0.027856
297	H	392	I	0.027855
154	E	162	P	0.027837
199	R	287	I	0.02782
163	E	322	E	0.027815
150	L	285	Y	0.027798
245	A	286	T	0.027794
308	S	329	D	0.027779
281	E	392	I	0.027778
115	L	136	S	0.02777
10	E	200	V	0.027765
198	I	216	M	0.027758
46	T	57	S	0.027748
280	E	293	D	0.027744
125	E	166	L	0.027739
331	E	376	T	0.027732
13	R	58	D	0.027731
380	L	394	A	0.027716
65	I	164	L	0.0277
202	V	276	E	0.027687
231	V	272	T	0.027683
227	A	308	S	0.027681
93	I	276	E	0.027669
43	K	75	E	0.02765
177	H	228	G	0.027631
145	D	272	T	0.027627
76	F	180	L	0.027566
127	A	140	Y	0.02755
5	Y	137	L	0.027526
135	N	376	T	0.027515
160	R	356	L	0.027495
234	V	270	E	0.027481
278	D	388	Y	0.027479
261	L	426	S	0.027448
306	D	377	D	0.027444
355	Q	369	K	0.027437
176	P	233	K	0.027413
174	E	430	H	0.027352
289	V	402	L	0.027322
257	E	301	C	0.027307
119	G	214	Q	0.027303
360	F	392	I	0.027303
333	G	405	S	0.027275
77	E	88	H	0.027269
154	E	198	I	0.027263
122	F	144	P	0.027249
334	T	376	T	0.027236
361	P	388	Y	0.027228
259	R	335	A	0.027223
222	A	239	M	0.027203
163	E	184	A	0.027198
29	G	42	K	0.027178
237	I	341	T	0.02712
272	T	319	L	0.02712
163	E	183	T	0.027109
196	T	299	A	0.0271
214	Q	402	L	0.02709
136	S	361	P	0.027086
306	D	423	H	0.027069
297	H	322	E	0.027051
259	R	361	P	0.027025
185	V	193	S	0.027023
152	Q	160	R	0.027015
279	F	311	N	0.027006
24	L	46	T	0.026996
54	L	76	F	0.026993
16	L	53	N	0.026981
128	Q	220	N	0.026978
233	K	395	T	0.02695
198	I	366	Q	0.026924
20	L	36	L	0.026922
231	V	430	H	0.026914
198	I	361	P	0.02691
222	A	251	F	0.026909
198	I	243	I	0.026907
200	V	284	S	0.026904
145	D	271	L	0.026903
267	K	305	I	0.026886
273	T	360	F	0.026871
287	I	356	L	0.02687
275	G	341	T	0.026867
221	V	426	S	0.026866
319	L	387	E	0.026863
20	L	90	T	0.02686
64	E	191	S	0.026858
168	A	265	D	0.026857
11	L	374	L	0.026854
2	P	20	L	0.026851
343	D	382	R	0.026849
27	G	41	E	0.026839
87	F	366	Q	0.026822
261	L	285	Y	0.02681
347	G	354	C	0.026808
282	R	312	D	0.026801
312	D	343	D	0.026799
37	R	49	P	0.026797
128	Q	149	S	0.026785
225	L	338	L	0.026771
282	R	332	L	0.026771
44	F	78	M	0.026744
284	S	408	I	0.026737
113	S	122	F	0.026732
406	K	412	I	0.026687
251	F	426	S	0.026659
195	T	303	V	0.026658
243	I	249	Y	0.02662
399	N	431	V	0.026619
247	I	401	P	0.026611
257	E	306	D	0.026607
108	T	126	S	0.026593
348	F	369	K	0.026581
56	V	75	E	0.026576
198	I	230	S	0.02656
219	V	252	I	0.026558
213	T	312	D	0.026545
89	V	192	R	0.02652
174	E	424	Q	0.026519
281	E	401	P	0.026513
153	K	330	A	0.026505
200	V	294	G	0.026493
189	E	268	T	0.026483
157	D	407	T	0.026447
378	G	413	L	0.026445
256	K	282	R	0.026443
239	M	294	G	0.026429
150	L	365	V	0.026422
100	P	366	Q	0.026397
190	P	310	E	0.026387
196	T	247	I	0.026383
118	T	271	L	0.026369
47	V	59	R	0.026361
104	S	143	S	0.026361
180	L	209	P	0.026349
18	G	24	L	0.026346
152	Q	297	H	0.026341
249	Y	374	L	0.026339
225	L	310	E	0.026334
384	Q	392	I	0.026331
81	E	112	I	0.026308
71	T	87	F	0.026287
8	P	29	G	0.026278
77	E	82	K	0.026268
54	L	375	V	0.026264
77	E	335	A	0.026262
132	V	145	D	0.026247
295	G	326	I	0.026231
20	L	82	K	0.026226
27	G	45	F	0.026219
297	H	300	Y	0.026217
12	D	182	L	0.026211
47	V	339	I	0.02621
249	Y	299	A	0.026207
15	S	326	I	0.026195
166	L	382	R	0.026179
252	I	264	L	0.026179
3	I	13	R	0.026172
285	Y	365	V	0.026163
200	V	281	E	0.026161
239	M	326	I	0.026151
166	L	375	V	0.026143
216	M	410	L	0.026142
226	P	272	T	0.02613
146	P	408	I	0.026121
63	E	258	V	0.026116
188	G	364	I	0.026111
303	V	316	E	0.026096
133	G	190	P	0.026089
269	G	434	N	0.026089
142	L	271	L	0.02607
247	I	412	I	0.026065
168	A	359	N	0.026043
200	V	421	V	0.026034
241	E	288	G	0.026032
54	L	128	Q	0.02603
223	E	279	F	0.026024
75	E	110	L	0.026023
65	I	213	T	0.026011
290	E	382	R	0.026005
211	V	271	L	0.02599
184	A	260	Q	0.025985
245	A	382	R	0.025979
18	G	63	E	0.025978
260	Q	317	I	0.025972
242	G	291	A	0.025956
196	T	320	A	0.025954
26	F	38	V	0.025929
332	L	357	K	0.025928
364	I	380	L	0.025927
264	L	337	A	0.025918
385	I	408	I	0.025918
11	L	28	V	0.025917
322	E	427	Y	0.02589
64	E	69	K	0.025889
307	I	337	A	0.025882
163	E	382	R	0.025874
94	Q	390	V	0.025865
257	E	427	Y	0.025865
228	G	310	E	0.02585
99	N	185	V	0.025837
14	G	184	A	0.025832
15	S	286	T	0.025829
177	H	425	A	0.025813
256	K	354	C	0.025786
112	I	163	E	0.025784
193	S	434	N	0.025783
93	I	209	P	0.025771
182	L	241	E	0.025771
293	D	400	P	0.02577
70	S	251	F	0.025766
178	H	307	I	0.025761
349	N	354	C	0.025747
66	C	434	N	0.025735
51	N	65	I	0.025732
284	S	310	E	0.025727
237	I	298	T	0.025707
209	P	347	G	0.025685
192	R	222	A	0.025682
3	I	106	N	0.025675
356	L	368	T	0.025673
19	N	99	N	0.025663
21	A	32	P	0.025661
229	S	385	I	0.025658
179	H	268	T	0.02565
246	E	299	A	0.025638
35	N	84	L	0.025637
45	F	84	L	0.02563
335	A	361	P	0.025625
73	V	89	V	0.025622
233	K	270	E	0.025618
90	T	136	S	0.025613
125	E	352	I	0.025604
10	E	86	F	0.025594
349	N	410	L	0.025593
249	Y	410	L	0.025589
251	F	297	H	0.025587
282	R	311	N	0.025585
189	E	392	I	0.02557
49	P	56	V	0.025568
93	I	229	S	0.025565
99	N	392	I	0.025562
299	A	424	Q	0.025556
195	T	350	G	0.025555
24	L	42	K	0.025545
194	C	279	F	0.025542
36	L	121	T	0.025536
121	T	228	G	0.025534
162	P	320	A	0.025534
199	R	376	T	0.025528
70	S	99	N	0.025518
157	D	176	P	0.02551
44	F	57	S	0.025506
380	L	391	T	0.025506
354	C	392	I	0.025505
149	S	425	A	0.025491
164	L	303	V	0.025488
74	L	178	H	0.025483
372	Y	402	L	0.02547
26	F	423	H	0.02546
251	F	292	K	0.025452
20	L	142	L	0.025447
99	N	105	Q	0.025446
196	T	322	E	0.025431
142	L	392	I	0.02543
233	K	288	G	0.025419
123	A	205	A	0.025414
123	A	163	E	0.025409
12	D	125	E	0.025399
311	N	388	Y	0.025394
13	R	46	T	0.025392
179	H	336	V	0.025386
168	A	201	I	0.025381
20	L	364	I	0.025378
16	L	57	S	0.025365
154	E	203	A	0.025358
192	R	271	L	0.025346
261	L	298	T	0.025338
295	G	304	Q	0.025331
187	G	303	V	0.02532
12	D	18	G	0.025315
26	F	55	L	0.025306
126	S	408	I	0.025304
60	I	313	N	0.025296
137	L	334	T	0.025296
227	A	355	Q	0.025294
279	F	312	D	0.025294
47	V	265	D	0.025287
211	V	237	I	0.025286
115	L	427	Y	0.025276
150	L	272	T	0.025262
333	G	430	H	0.025259
108	T	118	T	0.025247
64	E	96	I	0.025246
334	T	403	S	0.02524
340	K	355	Q	0.025228
38	V	371	T	0.025226
153	K	249	Y	0.025226
45	F	86	F	0.025222
380	L	418	N	0.025216
8	P	99	N	0.025213
15	S	53	N	0.025211
86	F	160	R	0.025211
14	G	305	I	0.025207
247	I	329	D	0.025191
221	V	243	I	0.025189
216	M	331	E	0.025183
258	V	349	N	0.025183
290	E	302	K	0.025157
106	N	372	Y	0.025146
104	S	215	D	0.025129
189	E	277	L	0.025128
166	L	193	S	0.025123
170	L	189	E	0.025113
112	I	297	H	0.02511
214	Q	421	V	0.025107
265	D	392	I	0.025103
42	K	136	S	0.025101
112	I	200	V	0.025087
223	E	350	G	0.025082
284	S	352	I	0.02508
67	G	264	L	0.025079
188	G	362	F	0.025079
91	V	259	R	0.025062
312	D	388	Y	0.025062
86	F	376	T	0.025055
99	N	226	P	0.025053
51	N	58	D	0.025048
113	S	125	E	0.025037
162	P	182	L	0.025034
247	I	330	A	0.025001
249	Y	325	H	0.024997
182	L	336	V	0.024991
195	T	222	A	0.024979
330	A	415	V	0.024971
150	L	395	T	0.024968
112	I	196	T	0.024967
2	P	15	S	0.02495
24	L	36	L	0.024939
168	A	294	G	0.024935
191	S	419	V	0.024921
176	P	408	I	0.024915
6	A	15	S	0.024911
237	I	402	L	0.024906
405	S	423	H	0.024904
118	T	161	Y	0.0249
165	V	301	C	0.024889
155	N	354	C	0.024874
310	E	316	E	0.024871
137	L	182	L	0.024869
285	Y	390	V	0.024864
20	L	58	D	0.024858
220	N	306	D	0.024844
136	S	305	I	0.024836
42	K	326	I	0.024833
296	H	312	D	0.024833
166	L	199	R	0.024831
234	V	325	H	0.024825
184	A	427	Y	0.024821
145	D	291	A	0.024808
3	I	69	K	0.024807
211	V	425	A	0.024807
245	A	424	Q	0.024804
166	L	352	I	0.024798
290	E	434	N	0.024791
312	D	394	A	0.02477
89	V	130	P	0.024768
147	H	182	L	0.024762
230	S	235	M	0.024758
77	E	85	N	0.024738
302	K	434	N	0.024734
297	H	302	K	0.024731
241	E	408	I	0.024728
111	E	123	A	0.024722
21	A	99	N	0.024717
56	V	150	L	0.024714
275	G	410	L	0.02471
331	E	419	V	0.024704
231	V	333	G	0.024701
133	G	259	R	0.0247
256	K	339	I	0.02469
320	A	373	R	0.024683
278	D	390	V	0.024678
25	G	289	V	0.024674
334	T	361	P	0.024666
352	I	411	H	0.024665
298	T	376	T	0.024655
394	A	402	L	0.024643
396	D	401	P	0.024641
202	V	226	P	0.024634
216	M	256	K	0.024634
66	C	84	L	0.024632
271	L	348	F	0.024609
88	H	371	T	0.024596
374	L	432	A	0.024592
25	G	116	A	0.024582
120	A	174	E	0.024563
194	C	239	M	0.024556
172	R	241	E	0.02455
419	V	432	A	0.02455
37	R	368	T	0.024548
17	V	356	L	0.024523
99	N	222	A	0.024475
176	P	332	L	0.024445
307	I	327	Q	0.024444
327	Q	402	L	0.024436
279	F	313	N	0.024418
202	V	224	N	0.024416
25	G	91	V	0.024415
221	V	283	D	0.024409
179	H	247	I	0.024405
20	L	176	P	0.024403
113	S	308	S	0.02439
343	D	396	D	0.02439
166	L	340	K	0.024374
233	K	267	K	0.02437
27	G	289	V	0.024365
28	V	34	R	0.02436
89	V	310	E	0.024355
178	H	203	A	0.024342
279	F	346	S	0.024341
220	N	283	D	0.024336
64	E	332	L	0.024331
125	E	218	R	0.024326
122	F	179	H	0.024312
251	F	304	Q	0.02431
340	K	371	T	0.024296
329	D	424	Q	0.024295
43	K	49	P	0.024291
231	V	258	V	0.024284
10	E	182	L	0.024265
357	K	390	V	0.024262
13	R	25	G	0.024253
135	N	152	Q	0.024241
361	P	386	P	0.024238
107	I	239	M	0.024237
65	I	331	E	0.024231
226	P	409	T	0.024222
203	A	215	D	0.024221
130	P	287	I	0.024215
327	Q	332	L	0.024212
379	A	426	S	0.024186
263	K	294	G	0.024173
133	G	260	Q	0.024164
124	L	380	L	0.024156
271	L	372	Y	0.024155
213	T	356	L	0.024154
47	V	292	K	0.024153
22	K	99	N	0.02415
342	H	431	V	0.024149
196	T	305	I	0.024145
140	Y	307	I	0.024144
258	V	408	I	0.024129
150	L	159	S	0.024125
136	S	150	L	0.024121
22	K	336	V	0.024106
96	I	132	V	0.0241
423	H	429	V	0.0241
65	I	339	I	0.024092
264	L	272	T	0.024085
50	E	116	A	0.024068
14	G	43	K	0.024066
119	G	271	L	0.02405
116	A	301	C	0.024045
280	E	345	D	0.024044
19	N	54	L	0.024043
297	H	338	L	0.02404
47	V	178	H	0.024037
121	T	298	T	0.024035
198	I	357	K	0.024035
142	L	307	I	0.024031
29	G	53	N	0.024028
307	I	431	V	0.024022
232	L	271	L	0.024021
12	D	70	S	0.024011
252	I	342	H	0.024007
37	R	53	N	0.024005
354	C	363	K	0.024002
123	A	272	T	0.02399
294	G	353	L	0.023987
265	D	379	A	0.023981
267	K	282	R	0.023981
184	A	406	K	0.023972
198	I	233	K	0.023971
181	V	326	I	0.023969
245	A	264	L	0.023956
193	S	387	E	0.023954
324	Q	332	L	0.023943
73	V	136	S	0.023937
64	E	122	F	0.023935
262	F	269	G	0.023935
202	V	288	G	0.023928
134	V	164	L	0.023926
7	I	222	A	0.02392
211	V	248	I	0.023919
342	H	348	F	0.023919
17	V	162	P	0.023916
214	Q	340	K	0.023916
384	Q	404	S	0.02391
7	I	49	P	0.023908
356	L	413	L	0.023904
239	M	384	Q	0.023902
248	I	399	N	0.023894
108	T	119	G	0.023893
67	G	176	P	0.02389
200	V	318	T	0.023886
113	S	166	L	0.023881
285	Y	391	T	0.023873
118	T	431	V	0.023868
45	F	100	P	0.023865
226	P	344	L	0.023865
317	I	358	G	0.023853
319	L	421	V	0.023852
290	E	300	Y	0.02385
14	G	346	S	0.023792
213	T	258	V	0.023773
7	I	25	G	0.023771
20	L	271	L	0.023763
307	I	326	I	0.023752
354	C	394	A	0.023751
311	N	346	S	0.023742
335	A	382	R	0.023741
76	F	285	Y	0.023738
252	I	372	Y	0.023729
312	D	342	H	0.023725
91	V	257	E	0.023713
189	E	201	I	0.02371
397	K	412	I	0.023689
178	H	269	G	0.023686
5	Y	54	L	0.02368
250	A	331	E	0.02368
11	L	23	D	0.023653
191	S	393	T	0.02364
107	I	195	T	0.023635
357	K	429	V	0.023628
247	I	382	R	0.023624
320	A	382	R	0.023616
227	A	310	E	0.023607
394	A	428	T	0.023605
263	K	424	Q	0.023599
142	L	166	L	0.023591
45	F	373	R	0.023579
321	S	373	R	0.023569
19	N	140	Y	0.023563
293	D	398	G	0.023553
230	S	270	E	0.023549
58	D	202	V	0.02353
196	T	431	V	0.023523
11	L	166	L	0.023517
27	G	85	N	0.023514
124	L	288	G	0.023512
227	A	284	S	0.023499
241	E	319	L	0.023496
22	K	91	V	0.02349
17	V	22	K	0.023484
155	N	358	G	0.023484
76	F	89	V	0.02348
17	V	218	R	0.023475
178	H	283	D	0.023475
116	A	246	E	0.023467
196	T	267	K	0.023467
17	V	37	R	0.023465
157	D	354	C	0.023459
255	G	288	G	0.023459
289	V	432	A	0.023457
344	L	356	L	0.023453
107	I	224	N	0.023449
284	S	425	A	0.023447
385	I	401	P	0.023442
57	S	307	I	0.023432
213	T	248	I	0.023426
245	A	305	I	0.023423
341	T	366	Q	0.02342
217	Y	321	S	0.023419
113	S	224	N	0.023409
195	T	249	Y	0.023403
201	I	415	V	0.023403
159	S	184	A	0.023402
7	I	124	L	0.023395
234	V	380	L	0.023394
27	G	34	R	0.02339
77	E	273	T	0.02338
24	L	87	F	0.023373
359	N	397	K	0.023367
224	N	408	I	0.023365
195	T	247	I	0.023363
237	I	250	A	0.023362
382	R	396	D	0.023362
192	R	214	Q	0.023359
151	I	283	D	0.023352
113	S	350	G	0.02335
49	P	57	S	0.023328
202	V	282	R	0.023326
221	V	428	T	0.023323
146	P	215	D	0.023321
275	G	289	V	0.023321
285	Y	395	T	0.023318
386	P	407	T	0.023314
208	N	295	G	0.023311
319	L	419	V	0.023308
305	I	342	H	0.023307
221	V	404	S	0.023294
322	E	395	T	0.023285
234	V	287	I	0.023277
274	I	299	A	0.023268
108	T	136	S	0.023263
200	V	424	Q	0.023258
205	A	376	T	0.023253
104	S	295	G	0.023243
227	A	336	V	0.023236
389	N	401	P	0.023234
13	R	31	L	0.023233
37	R	44	F	0.023224
106	N	142	L	0.023221
286	T	390	V	0.023214
261	L	305	I	0.02321
263	K	268	T	0.023208
43	K	234	V	0.023207
178	H	263	K	0.023202
96	I	319	L	0.023188
209	P	251	F	0.023187
85	N	178	H	0.023176
112	I	201	I	0.02317
50	E	85	N	0.023154
195	T	391	T	0.023154
254	I	302	K	0.023153
60	I	385	I	0.02315
38	V	78	M	0.023137
38	V	84	L	0.023137
77	E	356	L	0.023135
11	L	54	L	0.023121
170	L	317	I	0.023115
295	G	343	D	0.023112
257	E	282	R	0.023108
215	D	397	K	0.0231
184	A	386	P	0.023081
17	V	110	L	0.02308
163	E	312	D	0.023076
34	R	49	P	0.023074
28	V	38	V	0.023072
134	V	421	V	0.023063
318	T	399	N	0.023063
227	A	267	K	0.023055
157	D	181	V	0.023054
213	T	280	E	0.02305
149	S	326	I	0.023044
121	T	130	P	0.023041
15	S	285	Y	0.023039
218	R	324	Q	0.023039
286	T	339	I	0.023036
137	L	159	S	0.023035
128	Q	229	S	0.023034
147	H	200	V	0.023023
51	N	107	I	0.023018
261	L	275	G	0.023018
150	L	386	P	0.023016
231	V	275	G	0.023002
7	I	83	P	0.022998
20	L	92	L	0.022987
17	V	402	L	0.022984
126	S	229	S	0.022979
352	I	423	H	0.022978
59	R	64	E	0.02297
2	P	273	T	0.022958
270	E	327	Q	0.022951
352	I	380	L	0.02295
142	L	243	I	0.022945
227	A	343	D	0.022937
31	L	106	N	0.02293
94	Q	307	I	0.02293
86	F	96	I	0.022923
55	L	77	E	0.02292
19	N	53	N	0.022908
34	R	91	V	0.022901
47	V	195	T	0.0229
217	Y	404	S	0.0229
350	G	434	N	0.02289
66	C	251	F	0.022878
195	T	316	E	0.022874
21	A	261	L	0.02287
45	F	217	Y	0.02287
89	V	100	P	0.022866
124	L	314	A	0.022852
36	L	310	E	0.022843
10	E	346	S	0.022839
87	F	268	T	0.022838
142	L	179	H	0.022834
223	E	343	D	0.022821
6	A	85	N	0.022817
50	E	169	P	0.022817
123	A	182	L	0.022814
31	L	83	P	0.022811
180	L	228	G	0.022811
272	T	310	E	0.022811
277	L	409	T	0.022803
197	Q	229	S	0.022785
20	L	45	F	0.022783
229	S	292	K	0.022782
93	I	277	L	0.02278
285	Y	305	I	0.022758
7	I	21	A	0.022756
200	V	430	H	0.022755
166	L	191	S	0.022749
110	L	165	V	0.022748
184	A	408	I	0.022741
195	T	214	Q	0.02274
118	T	246	E	0.022737
17	V	90	T	0.022726
143	S	221	V	0.022726
111	E	346	S	0.022721
3	I	47	V	0.022715
37	R	280	E	0.022712
336	V	359	N	0.022712
104	S	245	A	0.02271
167	K	193	S	0.022698
41	E	46	T	0.02269
176	P	268	T	0.022686
225	L	394	A	0.022677
182	L	357	K	0.022676
124	L	282	R	0.022673
287	I	403	S	0.022663
234	V	274	I	0.02266
172	R	375	V	0.022657
250	A	307	I	0.022657
60	I	105	Q	0.022656
33	T	106	N	0.022654
324	Q	340	K	0.022635
257	E	408	I	0.022631
209	P	293	D	0.022621
187	G	344	L	0.022619
285	Y	347	G	0.022616
260	Q	352	I	0.022609
211	V	225	L	0.022608
254	I	306	D	0.022607
308	S	401	P	0.022605
234	V	370	N	0.022597
107	I	175	Q	0.022596
189	E	243	I	0.022591
352	I	430	H	0.022571
122	F	145	D	0.022565
255	G	392	I	0.022562
200	V	260	Q	0.02255
215	D	364	I	0.02255
116	A	299	A	0.022549
182	L	394	A	0.022548
46	T	55	L	0.022538
155	N	175	Q	0.022537
117	L	155	N	0.022533
151	I	355	Q	0.022531
99	N	430	H	0.022528
43	K	57	S	0.022527
112	I	222	A	0.022525
205	A	302	K	0.022523
393	T	428	T	0.022522
116	A	123	A	0.022509
214	Q	363	K	0.022509
80	A	88	H	0.022504
333	G	401	P	0.022504
3	I	59	R	0.022503
152	Q	295	G	0.022485
107	I	341	T	0.022479
356	L	372	Y	0.022477
317	I	344	L	0.022475
20	L	102	T	0.022474
154	E	245	A	0.022474
18	G	80	A	0.022473
288	G	339	I	0.022473
180	L	293	D	0.022465
192	R	281	E	0.022463
56	V	79	V	0.022442
279	F	382	R	0.022441
313	N	345	D	0.022441
243	I	288	G	0.022435
264	L	341	T	0.022427
96	I	135	N	0.022422
196	T	376	T	0.022421
290	E	363	K	0.02242
166	L	176	P	0.022414
63	E	89	V	0.02241
181	V	228	G	0.022404
214	Q	351	E	0.022399
233	K	359	N	0.022387
102	T	333	G	0.022386
290	E	301	C	0.022386
60	I	82	K	0.022385
304	Q	333	G	0.022385
214	Q	225	L	0.022384
268	T	292	K	0.022382
253	N	354	C	0.022381
57	S	264	L	0.022374
234	V	248	I	0.022374
164	L	215	D	0.022357
295	G	406	K	0.022356
223	E	345	D	0.022354
213	T	341	T	0.022352
92	L	326	I	0.022326
259	R	307	I	0.022322
106	N	336	V	0.022321
253	N	320	A	0.02232
83	P	174	E	0.022318
239	M	365	V	0.022318
262	F	390	V	0.022308
54	L	218	R	0.022303
299	A	342	H	0.022303
88	H	144	P	0.022299
66	C	334	T	0.022298
284	S	354	C	0.022293
47	V	56	V	0.022291
57	S	99	N	0.022291
56	V	263	K	0.022284
235	M	408	I	0.022279
55	L	64	E	0.022274
220	N	366	Q	0.022274
66	C	72	C	0.022265
18	G	74	L	0.022256
390	V	395	T	0.022255
226	P	296	H	0.022251
122	F	143	S	0.02225
183	T	245	A	0.022245
24	L	150	L	0.022239
73	V	108	T	0.022239
288	G	340	K	0.022237
176	P	337	A	0.022235
10	E	165	V	0.022228
17	V	75	E	0.022216
120	A	301	C	0.022216
192	R	220	N	0.022208
372	Y	410	L	0.022204
37	R	155	N	0.022199
29	G	35	N	0.022195
232	L	319	L	0.02219
111	E	208	N	0.022182
228	G	394	A	0.022182
7	I	82	K	0.022179
7	I	42	K	0.022175
330	A	338	L	0.022173
225	L	345	D	0.022167
116	A	139	Q	0.022162
11	L	33	T	0.022159
5	Y	19	N	0.022152
54	L	82	K	0.022151
202	V	289	V	0.022148
369	K	391	T	0.022145
7	I	15	S	0.022144
223	E	338	L	0.022138
66	C	349	N	0.02213
13	R	33	T	0.022125
77	E	231	V	0.022119
29	G	431	V	0.022113
225	L	248	I	0.02211
319	L	384	Q	0.022106
377	D	423	H	0.022106
132	V	410	L	0.022099
168	A	229	S	0.022096
393	T	419	V	0.022096
67	G	234	V	0.022093
283	D	326	I	0.022092
121	T	338	L	0.022074
152	Q	334	T	0.022068
200	V	403	S	0.022062
4	R	49	P	0.022058
126	S	277	L	0.022056
196	T	303	V	0.022052
175	Q	419	V	0.022048
125	E	259	R	0.022041
7	I	108	T	0.022039
5	Y	338	L	0.022038
286	T	424	Q	0.022037
257	E	310	E	0.022035
401	P	432	A	0.022033
360	F	390	V	0.022029
124	L	222	A	0.022026
178	H	386	P	0.022022
27	G	234	V	0.022019
251	F	344	L	0.022016
20	L	79	V	0.022014
141	Y	393	T	0.022014
22	K	35	N	0.022013
352	I	363	K	0.022008
285	Y	384	Q	0.021997
47	V	376	T	0.021995
327	Q	352	I	0.021989
21	A	50	E	0.021982
90	T	144	P	0.021971
354	C	434	N	0.02197
384	Q	409	T	0.021964
330	A	424	Q	0.021962
211	V	402	L	0.021952
78	M	115	L	0.021948
268	T	379	A	0.021937
326	I	409	T	0.021937
3	I	17	V	0.021929
142	L	264	L	0.021927
317	I	399	N	0.021927
44	F	149	S	0.021921
64	E	110	L	0.021918
174	E	317	I	0.021915
228	G	376	T	0.021914
86	F	352	I	0.021913
117	L	200	V	0.021892
178	H	358	G	0.021882
217	Y	341	T	0.021882
315	P	343	D	0.02188
379	A	418	N	0.021875
52	G	249	Y	0.021874
75	E	89	V	0.021871
183	T	225	L	0.02187
200	V	386	P	0.021869
153	K	203	A	0.021847
145	D	191	S	0.021845
336	V	368	T	0.02184
229	S	357	K	0.021836
334	T	406	K	0.021827
361	P	394	A	0.021826
151	I	228	G	0.021825
102	T	109	E	0.021821
243	I	425	A	0.021821
80	A	374	L	0.021816
88	H	200	V	0.021815
298	T	314	A	0.021804
213	T	405	S	0.021795
122	F	431	V	0.021794
44	F	410	L	0.021789
222	A	432	A	0.021789
166	L	337	A	0.021781
285	Y	356	L	0.021779
201	I	431	V	0.021776
224	N	277	L	0.021776
232	L	389	N	0.021774
258	V	303	V	0.021774
249	Y	430	H	0.021768
342	H	386	P	0.021766
3	I	299	A	0.021765
123	A	418	N	0.021762
217	Y	402	L	0.021761
245	A	413	L	0.021761
125	E	279	F	0.02176
345	D	350	G	0.021759
330	A	374	L	0.021758
47	V	228	G	0.021757
46	T	289	V	0.021755
239	M	363	K	0.021755
198	I	360	F	0.021751
162	P	196	T	0.02175
251	F	370	N	0.021749
107	I	199	R	0.021748
275	G	401	P	0.021748
96	I	205	A	0.021744
89	V	194	C	0.021742
69	K	158	G	0.021733
287	I	370	N	0.021727
38	V	109	E	0.021721
198	I	281	E	0.021721
153	K	289	V	0.02172
6	A	24	L	0.021717
272	T	352	I	0.021711
229	S	250	A	0.021709
323	S	339	I	0.021709
120	A	125	E	0.021703
147	H	205	A	0.021701
216	M	412	I	0.0217
46	T	51	N	0.021698
25	G	31	L	0.021695
219	V	306	D	0.021694
89	V	378	G	0.02169
53	N	85	N	0.021685
184	A	230	S	0.02168
293	D	401	P	0.02168
112	I	322	E	0.021677
47	V	296	H	0.021676
160	R	302	K	0.021676
394	A	430	H	0.021672
116	A	202	V	0.021661
313	N	327	Q	0.021655
254	I	403	S	0.021651
225	L	273	T	0.021648
23	D	60	I	0.021644
91	V	379	A	0.021635
191	S	286	T	0.021634
22	K	84	L	0.021632
388	Y	394	A	0.021608
198	I	323	S	0.021605
228	G	418	N	0.021603
20	L	80	A	0.0216
363	K	384	Q	0.021595
326	I	344	L	0.021592
143	S	220	N	0.021584
87	F	224	N	0.021578
225	L	419	V	0.021578
256	K	299	A	0.021576
403	S	432	A	0.021571
5	Y	24	L	0.021568
187	G	411	H	0.021565
209	P	376	T	0.021564
34	R	79	V	0.021561
184	A	257	E	0.021558
178	H	365	V	0.021554
276	E	413	L	0.021552
3	I	385	I	0.02155
138	Q	339	I	0.021543
17	V	191	S	0.02154
31	L	165	V	0.021539
271	L	354	C	0.021538
202	V	324	Q	0.021534
304	Q	326	I	0.021532
128	Q	217	Y	0.021524
230	S	272	T	0.021524
320	A	410	L	0.021524
78	M	208	N	0.021523
73	V	245	A	0.021504
393	T	421	V	0.021502
112	I	300	Y	0.021496
161	Y	335	A	0.021485
3	I	51	N	0.021483
241	E	290	E	0.02148
157	D	295	G	0.021479
100	P	287	I	0.021474
141	Y	264	L	0.021474
84	L	115	L	0.021468
279	F	300	Y	0.021468
18	G	89	V	0.021466
308	S	337	A	0.021466
259	R	264	L	0.021465
13	R	326	I	0.021463
198	I	429	V	0.021463
158	G	431	V	0.02146
223	E	349	N	0.021457
229	S	391	T	0.021452
43	K	60	I	0.021451
169	P	299	A	0.021451
11	L	38	V	0.02145
25	G	38	V	0.021449
14	G	332	L	0.021445
342	H	388	Y	0.021445
330	A	376	T	0.021444
141	Y	273	T	0.021442
352	I	374	L	0.021441
227	A	363	K	0.021436
65	I	338	L	0.021432
84	L	326	I	0.021421
64	E	265	D	0.021411
93	I	282	R	0.021409
339	I	410	L	0.021408
357	K	384	Q	0.021406
60	I	206	N	0.021405
350	G	400	P	0.021396
199	R	281	E	0.021393
102	T	141	Y	0.021381
45	F	298	T	0.021368
218	R	354	C	0.021363
258	V	321	S	0.021348
162	P	224	N	0.021344
335	A	397	K	0.02134
297	H	327	Q	0.021339
91	V	429	V	0.021335
92	L	266	S	0.021331
350	G	396	D	0.021324
339	I	389	N	0.021317
311	N	342	H	0.021306
109	E	176	P	0.021298
110	L	429	V	0.02129
195	T	299	A	0.021284
310	E	348	F	0.021284
3	I	21	A	0.021282
231	V	378	G	0.021265
89	V	398	G	0.021256
122	F	225	L	0.021251
36	L	151	I	0.021249
46	T	53	N	0.021249
93	I	198	I	0.021244
120	A	326	I	0.021242
10	E	360	F	0.021236
261	L	404	S	0.021234
125	E	412	I	0.021233
192	R	419	V	0.021231
205	A	300	Y	0.02123
18	G	189	E	0.021227
228	G	292	K	0.021227
281	E	349	N	0.021227
135	N	334	T	0.021225
132	V	165	V	0.021224
75	E	107	I	0.021223
283	D	423	H	0.021223
249	Y	432	A	0.021219
74	L	232	L	0.021215
424	Q	431	V	0.021214
28	V	60	I	0.021213
59	R	168	A	0.02121
113	S	205	A	0.02121
211	V	279	F	0.02121
17	V	303	V	0.021209
320	A	376	T	0.021207
157	D	344	L	0.021206
157	D	389	N	0.0212
227	A	359	N	0.021197
163	E	300	Y	0.021195
151	I	409	T	0.021191
219	V	291	A	0.021186
376	T	388	Y	0.021181
25	G	50	E	0.021179
6	A	108	T	0.021172
293	D	339	I	0.021167
78	M	225	L	0.021163
189	E	200	V	0.021162
263	K	336	V	0.02116
159	S	322	E	0.021158
11	L	16	L	0.021153
143	S	245	A	0.021149
48	S	329	D	0.021148
379	A	399	N	0.021139
224	N	310	E	0.021138
56	V	166	L	0.021137
270	E	411	H	0.021135
38	V	56	V	0.021132
13	R	234	V	0.021129
268	T	389	N	0.021128
167	K	248	I	0.021124
41	E	79	V	0.021117
234	V	249	Y	0.021111
311	N	338	L	0.02111
137	L	252	I	0.021109
44	F	119	G	0.021105
318	T	395	T	0.021104
55	L	152	Q	0.021102
182	L	297	H	0.021102
338	L	354	C	0.021102
124	L	169	P	0.021097
287	I	298	T	0.021096
8	P	96	I	0.021092
199	R	390	V	0.021092
54	L	166	L	0.02109
102	T	273	T	0.021085
178	H	324	Q	0.021067
151	I	161	Y	0.021063
7	I	202	V	0.02106
13	R	100	P	0.02106
90	T	176	P	0.021058
66	C	219	V	0.021057
176	P	372	Y	0.021056
296	H	410	L	0.021056
78	M	90	T	0.021052
86	F	429	V	0.02105
352	I	365	V	0.02104
191	S	253	N	0.021033
54	L	230	S	0.021024
57	S	80	A	0.021024
231	V	285	Y	0.021021
208	N	335	A	0.02102
168	A	406	K	0.021019
339	I	368	T	0.021018
170	L	222	A	0.02101
12	D	87	F	0.021009
54	L	74	L	0.021008
8	P	198	I	0.021007
259	R	431	V	0.021005
228	G	278	D	0.021002
288	G	354	C	0.021002
5	Y	160	R	0.021
423	H	431	V	0.021
183	T	189	E	0.020998
64	E	93	I	0.020992
262	F	298	T	0.020991
180	L	220	N	0.020985
205	A	272	T	0.020984
169	P	273	T	0.020974
366	Q	379	A	0.020974
48	S	408	I	0.02097
261	L	351	E	0.02097
301	C	316	E	0.020969
123	A	331	E	0.020965
24	L	430	H	0.020964
12	D	79	V	0.020962
322	E	376	T	0.02096
352	I	402	L	0.02096
275	G	423	H	0.020959
358	G	428	T	0.020957
65	I	135	N	0.020956
351	E	425	A	0.020956
96	I	202	V	0.020949
16	L	67	G	0.020948
5	Y	84	L	0.020943
109	E	199	R	0.020937
104	S	299	A	0.020935
8	P	20	L	0.020932
155	N	200	V	0.020915
209	P	223	E	0.020915
67	G	192	R	0.020914
263	K	308	S	0.020914
32	P	38	V	0.020902
162	P	418	N	0.020899
36	L	278	D	0.020891
47	V	237	I	0.02089
199	R	264	L	0.020886
121	T	160	R	0.020884
180	L	401	P	0.020874
174	E	271	L	0.020873
69	K	139	Q	0.02087
100	P	400	P	0.020867
376	T	408	I	0.020862
259	R	382	R	0.02085
130	P	370	N	0.020844
300	Y	321	S	0.020837
3	I	419	V	0.020832
24	L	339	I	0.020822
331	E	374	L	0.020811
158	G	224	N	0.020796
47	V	230	S	0.020795
192	R	373	R	0.020794
258	V	338	L	0.020789
251	F	259	R	0.020788
312	D	335	A	0.020785
20	L	106	N	0.020778
323	S	342	H	0.020771
181	V	395	T	0.020763
208	N	407	T	0.020761
227	A	247	I	0.020761
141	Y	305	I	0.02076
154	E	298	T	0.020748
66	C	86	F	0.020746
93	I	145	D	0.020743
319	L	337	A	0.020742
282	R	354	C	0.020741
181	V	248	I	0.020737
299	A	305	I	0.020735
219	V	298	T	0.020724
214	Q	323	S	0.020723
113	S	126	S	0.020718
21	A	110	L	0.020709
169	P	301	C	0.020702
168	A	213	T	0.020692
51	N	99	N	0.02068
178	H	299	A	0.020679
27	G	91	V	0.020678
82	K	273	T	0.020672
278	D	340	K	0.020669
366	Q	387	E	0.020666
408	I	419	V	0.020661
27	G	200	V	0.020657
77	E	392	I	0.020657
89	V	340	K	0.020655
168	A	393	T	0.020655
209	P	410	L	0.020654
117	L	241	E	0.020651
280	E	364	I	0.02065
122	F	142	L	0.020647
397	K	411	H	0.020646
358	G	400	P	0.020643
284	S	390	V	0.020635
267	K	307	I	0.020626
45	F	250	A	0.020625
152	Q	228	G	0.020611
167	K	429	V	0.020609
221	V	308	S	0.020607
237	I	336	V	0.020607
216	M	372	Y	0.020603
142	L	162	P	0.020601
265	D	388	Y	0.020601
303	V	394	A	0.020599
264	L	354	C	0.020596
60	I	326	I	0.020594
102	T	189	E	0.020593
293	D	382	R	0.020583
274	I	421	V	0.020579
254	I	395	T	0.020571
303	V	431	V	0.020567
201	I	306	D	0.020565
226	P	317	I	0.020558
49	P	96	I	0.020557
215	D	220	N	0.020557
120	A	388	Y	0.020555
117	L	124	L	0.020549
197	Q	254	I	0.020537
112	I	121	T	0.020536
59	R	144	P	0.020513
234	V	321	S	0.020513
8	P	15	S	0.020507
247	I	272	T	0.020494
117	L	296	H	0.02049
369	K	403	S	0.020468
376	T	410	L	0.020461
120	A	411	H	0.02046
235	M	421	V	0.020458
154	E	230	S	0.020452
157	D	374	L	0.020447
144	P	264	L	0.020442
317	I	357	K	0.020442
74	L	203	A	0.020436
149	S	179	H	0.020433
119	G	399	N	0.020429
305	I	322	E	0.020429
33	T	45	F	0.020425
159	S	232	L	0.020423
409	T	430	H	0.020423
10	E	58	D	0.020422
221	V	232	L	0.020419
65	I	340	K	0.020409
103	F	127	A	0.020401
325	H	429	V	0.020399
164	L	228	G	0.020398
46	T	58	D	0.020395
113	S	230	S	0.02039
93	I	108	T	0.020387
192	R	261	L	0.020385
89	V	138	Q	0.020375
286	T	321	S	0.020375
5	Y	28	V	0.020374
50	E	194	C	0.020369
339	I	357	K	0.020368
142	L	161	Y	0.020365
261	L	423	H	0.020365
128	Q	215	D	0.020363
128	Q	249	Y	0.02036
2	P	8	P	0.020349
286	T	346	S	0.020345
109	E	181	V	0.020339
119	G	180	L	0.020338
253	N	327	Q	0.020324
16	L	275	G	0.020317
220	N	423	H	0.020313
172	R	244	N	0.020311
135	N	319	L	0.02031
222	A	307	I	0.02031
2	P	75	E	0.020308
252	I	403	S	0.020307
361	P	425	A	0.020306
56	V	132	V	0.020303
211	V	281	E	0.020298
169	P	201	I	0.020291
338	L	349	N	0.020291
7	I	31	L	0.020288
367	D	404	S	0.020288
196	T	230	S	0.020286
20	L	262	F	0.02028
234	V	259	R	0.02028
264	L	307	I	0.020279
278	D	287	I	0.020278
154	E	226	P	0.020276
247	I	309	D	0.020276
19	N	324	Q	0.020274
253	N	332	L	0.020272
33	T	70	S	0.020271
249	Y	303	V	0.020271
280	E	402	L	0.020269
91	V	149	S	0.020248
139	Q	255	G	0.020243
224	N	275	G	0.020242
142	L	376	T	0.020241
227	A	352	I	0.020237
270	E	359	N	0.020236
28	V	120	A	0.020234
22	K	83	P	0.020221
115	L	205	A	0.020221
288	G	333	G	0.020221
23	D	31	L	0.020219
256	K	384	Q	0.020212
216	M	351	E	0.020211
197	Q	419	V	0.020209
217	Y	292	K	0.020209
144	P	192	R	0.020204
336	V	411	H	0.020199
34	R	246	E	0.020198
118	T	353	L	0.020198
143	S	189	E	0.020198
21	A	391	T	0.020196
203	A	401	P	0.020196
134	V	318	T	0.020191
53	N	268	T	0.020186
294	G	301	C	0.020184
17	V	334	T	0.020182
42	K	76	F	0.020182
92	L	234	V	0.020181
194	C	218	R	0.020181
247	I	374	L	0.020178
259	R	336	V	0.020178
34	R	44	F	0.020174
319	L	379	A	0.020171
133	G	335	A	0.020166
141	Y	224	N	0.020166
85	N	386	P	0.02016
227	A	327	Q	0.020157
254	I	297	H	0.020155
60	I	317	I	0.020154
24	L	93	I	0.020147
56	V	106	N	0.020147
182	L	306	D	0.020146
213	T	392	I	0.020143
92	L	278	D	0.020136
66	C	376	T	0.020132
203	A	389	N	0.020132
339	I	392	I	0.020131
200	V	219	V	0.020129
361	P	373	R	0.020125
91	V	137	L	0.020124
163	E	343	D	0.020123
214	Q	268	T	0.020121
17	V	354	C	0.020117
235	M	340	K	0.020108
364	I	401	P	0.020107
130	P	158	G	0.020102
191	S	370	N	0.020102
158	G	363	K	0.0201
345	D	398	G	0.0201
285	Y	310	E	0.020099
283	D	363	K	0.020098
234	V	346	S	0.020096
104	S	247	I	0.020094
164	L	237	I	0.02009
18	G	389	N	0.020086
42	K	50	E	0.020086
46	T	80	A	0.020086
263	K	287	I	0.02008
162	P	301	C	0.020079
153	K	412	I	0.020075
245	A	364	I	0.020075
247	I	399	N	0.020075
12	D	17	V	0.020074
340	K	375	V	0.02007
64	E	102	T	0.020068
298	T	331	E	0.020066
234	V	252	I	0.020061
208	N	370	N	0.020059
323	S	404	S	0.020055
208	N	229	S	0.020054
216	M	409	T	0.020052
100	P	299	A	0.02005
159	S	320	A	0.020049
10	E	338	L	0.020047
324	Q	424	Q	0.020046
361	P	377	D	0.020046
78	M	122	F	0.020044
57	S	344	L	0.020035
19	N	25	G	0.020031
153	K	198	I	0.020029
99	N	335	A	0.020026
183	T	302	K	0.020024
81	E	202	V	0.02002
110	L	423	H	0.02002
51	N	268	T	0.020018
231	V	295	G	0.020018
245	A	299	A	0.020007
326	I	405	S	0.020006
168	A	182	L	0.020005
191	S	342	H	0.020003
304	Q	310	E	0.02
159	S	198	I	0.019997
42	K	132	V	0.019995
223	E	402	L	0.019993
120	A	155	N	0.019991
265	D	387	E	0.01999
266	S	304	Q	0.019983
389	N	407	T	0.019983
20	L	254	I	0.019976
215	D	258	V	0.019975
250	A	264	L	0.019968
58	D	119	G	0.019967
141	Y	431	V	0.019964
250	A	346	S	0.019964
165	V	183	T	0.019961
226	P	255	G	0.019956
211	V	226	P	0.01995
20	L	28	V	0.019947
87	F	385	I	0.019943
175	Q	259	R	0.019937
137	L	237	I	0.019929
44	F	286	T	0.019922
312	D	338	L	0.019915
226	P	330	A	0.019914
78	M	89	V	0.019912
243	I	257	E	0.019905
264	L	288	G	0.019904
182	L	397	K	0.019903
152	Q	299	A	0.0199
164	L	287	I	0.0199
13	R	80	A	0.019897
63	E	259	R	0.019888
202	V	431	V	0.019885
177	H	199	R	0.019879
85	N	267	K	0.019877
[truncated: 87,996 more rows]
