# Supplementary material for: Antiparallel protocadherin homodimers use distinct affinity- and specificity-mediating regions in cadherin repeats 1-4
Source: eLife. 2016 Jul 29;5:e18449. doi: 10.7554/eLife.18449 (PMC5001838; doi:10.7554/eLife.18449)
Supplement: Figure 4—source data 4. — DOI: http://dx.doi.org/10.7554/eLife.18449.016 [file elife-18449-fig4-data4.txt]

271	L	303	V	0.378372
230	S	272	T	0.215929
218	R	306	D	0.214512
221	V	231	V	0.197078
423	H	430	H	0.194614
5	Y	23	D	0.193997
84	L	338	L	0.18814
77	E	371	T	0.187372
71	T	82	K	0.185491
363	K	377	D	0.181302
410	L	429	V	0.180529
263	K	272	T	0.180514
425	A	430	H	0.170495
408	I	425	A	0.169512
411	H	426	S	0.162738
425	A	432	A	0.162242
407	T	430	H	0.162218
421	V	431	V	0.159264
123	A	300	Y	0.158364
261	L	275	G	0.158203
395	T	403	S	0.154414
36	L	47	V	0.15136
407	T	424	Q	0.148472
403	S	425	A	0.147797
395	T	409	T	0.144986
3	I	403	S	0.144548
16	L	53	N	0.144342
221	V	307	I	0.143783
380	L	412	I	0.142285
87	F	96	I	0.141859
39	I	320	A	0.141006
405	S	411	H	0.139774
353	L	397	K	0.139347
265	D	270	E	0.139086
408	I	428	T	0.138892
403	S	432	A	0.138149
37	R	81	E	0.138071
395	T	401	P	0.137802
397	K	408	I	0.134379
403	S	430	H	0.132057
40	A	79	V	0.131863
251	F	258	V	0.131595
387	E	411	H	0.130701
374	L	393	T	0.130597
423	H	428	T	0.126971
411	H	430	H	0.125515
25	G	37	R	0.12523
42	K	58	D	0.123266
405	S	426	S	0.12294
397	K	406	K	0.122253
4	R	92	L	0.121697
234	V	289	V	0.121421
407	T	425	A	0.121262
159	S	302	K	0.120663
233	K	270	E	0.120409
8	P	94	Q	0.119126
421	V	430	H	0.117654
76	F	89	V	0.117534
403	S	426	S	0.116985
215	D	289	V	0.116672
179	H	198	I	0.116542
415	V	429	V	0.11652
248	I	294	G	0.116141
407	T	431	V	0.115421
403	S	411	H	0.114645
246	E	267	K	0.114586
277	L	285	Y	0.113897
205	A	297	H	0.113119
410	L	431	V	0.112918
224	N	277	L	0.11258
159	S	286	T	0.11223
221	V	277	L	0.111932
405	S	432	A	0.111682
157	D	162	P	0.110734
19	N	53	N	0.110572
22	K	45	F	0.110366
403	S	408	I	0.110343
407	T	432	A	0.108511
263	K	274	I	0.108462
7	I	17	V	0.107559
36	L	55	L	0.107121
246	E	294	G	0.106409
45	F	91	V	0.1062
395	T	423	H	0.105334
155	N	302	K	0.104799
57	S	78	M	0.104684
320	A	341	T	0.104461
16	L	89	V	0.104008
31	L	36	L	0.103984
74	L	81	E	0.103862
35	N	56	V	0.103448
239	M	247	I	0.103401
397	K	403	S	0.103262
124	L	155	N	0.103247
277	L	307	I	0.10249
4	R	25	G	0.102461
211	V	277	L	0.102302
230	S	243	I	0.101854
411	H	423	H	0.100816
407	T	421	V	0.100712
303	V	334	T	0.100601
34	R	84	L	0.100018
144	P	179	H	0.099968
326	I	412	I	0.099581
47	V	84	L	0.099261
254	I	261	L	0.099222
32	P	44	F	0.098978
162	P	302	K	0.098936
395	T	411	H	0.098879
60	I	74	L	0.098684
389	N	403	S	0.098588
397	K	404	S	0.098522
377	D	431	V	0.098503
28	V	42	K	0.098487
93	I	102	T	0.098402
55	L	75	E	0.098211
406	K	411	H	0.097901
275	G	307	I	0.097715
235	M	279	F	0.097627
354	C	371	T	0.097587
408	I	430	H	0.097077
298	T	339	I	0.096891
79	V	84	L	0.096477
137	L	162	P	0.096421
378	G	395	T	0.096213
258	V	274	I	0.096187
264	L	271	L	0.095923
4	R	90	T	0.095666
395	T	426	S	0.09536
179	H	211	V	0.095328
270	E	307	I	0.095325
155	N	162	P	0.095141
58	D	64	E	0.094956
401	P	406	K	0.094746
20	L	38	V	0.094678
20	L	78	M	0.094412
200	V	276	E	0.093971
115	L	285	Y	0.093733
360	F	378	G	0.093726
80	A	87	F	0.093548
124	L	302	K	0.092867
150	L	287	I	0.092831
22	K	40	A	0.092823
85	N	203	A	0.092306
411	H	432	A	0.092159
231	V	273	T	0.091996
252	I	258	V	0.091842
341	T	352	I	0.091825
28	V	44	F	0.09176
28	V	33	T	0.09162
250	A	292	K	0.091357
155	N	286	T	0.091087
159	S	255	G	0.09092
261	L	285	Y	0.090654
232	L	264	L	0.090636
36	L	80	A	0.090633
266	S	276	E	0.090515
228	G	263	K	0.0905
154	E	160	R	0.090225
73	V	93	I	0.089993
405	S	410	L	0.08984
28	V	412	I	0.089808
252	I	264	L	0.089677
245	A	397	K	0.089649
379	A	387	E	0.089552
336	V	366	Q	0.089527
109	E	201	I	0.089421
121	T	165	V	0.08941
390	V	397	K	0.089272
232	L	271	L	0.089234
67	G	74	L	0.089216
48	S	57	S	0.089185
42	K	64	E	0.089028
407	T	426	S	0.088879
399	N	404	S	0.088842
149	S	289	V	0.088702
387	E	409	T	0.088661
306	D	338	L	0.088272
384	Q	405	S	0.088203
112	I	122	F	0.087919
193	S	287	I	0.087815
149	S	167	K	0.087813
213	T	299	A	0.087779
344	L	350	G	0.087743
384	Q	389	N	0.087488
354	C	392	I	0.087465
198	I	213	T	0.087352
20	L	48	S	0.087313
229	S	277	L	0.087229
38	V	91	V	0.087143
404	S	430	H	0.087022
357	K	393	T	0.087017
107	I	319	L	0.086984
110	L	352	I	0.08689
160	R	302	K	0.086884
385	I	403	S	0.086861
3	I	51	N	0.086801
360	F	409	T	0.086696
159	S	279	F	0.086673
42	K	53	N	0.086426
299	A	305	I	0.086396
261	L	273	T	0.086332
390	V	403	S	0.086262
366	Q	371	T	0.08625
16	L	57	S	0.086217
44	F	74	L	0.086172
17	V	228	G	0.086139
153	K	163	E	0.08596
51	N	57	S	0.085905
247	I	301	C	0.085838
69	K	79	V	0.085738
397	K	407	T	0.08566
412	I	423	H	0.085626
64	E	76	F	0.085584
403	S	423	H	0.085569
421	V	432	A	0.085473
152	Q	259	R	0.085054
26	F	390	V	0.084941
56	V	77	E	0.084732
100	P	194	C	0.084684
387	E	403	S	0.084659
79	V	338	L	0.084636
220	N	277	L	0.084594
326	I	332	L	0.084574
356	L	374	L	0.084562
77	E	369	K	0.08448
3	I	94	Q	0.084358
20	L	49	P	0.084314
32	P	50	E	0.084166
233	K	272	T	0.084004
12	D	48	S	0.083991
146	P	174	E	0.083943
158	G	163	E	0.08377
224	N	249	Y	0.083676
262	F	305	I	0.083628
364	I	369	K	0.083553
226	P	263	K	0.083461
214	Q	233	K	0.083356
18	G	59	R	0.083343
14	G	77	E	0.083209
228	G	272	T	0.083183
145	D	178	H	0.08311
310	E	431	V	0.083005
233	K	246	E	0.082914
40	A	81	E	0.082906
399	N	421	V	0.0827
355	Q	364	I	0.082669
3	I	38	V	0.082577
157	D	239	M	0.082558
224	N	275	G	0.082318
119	G	185	V	0.082149
399	N	408	I	0.082112
377	D	384	Q	0.082092
408	I	423	H	0.08207
271	L	290	E	0.081901
261	L	279	F	0.081772
35	N	53	N	0.081612
36	L	51	N	0.081555
393	T	408	I	0.081487
36	L	45	F	0.081333
392	I	401	P	0.081329
46	T	57	S	0.081305
254	I	290	E	0.081033
22	K	29	G	0.080784
161	Y	286	T	0.080703
153	K	302	K	0.080618
330	A	337	A	0.080471
125	E	290	E	0.080467
394	A	429	V	0.080286
35	N	74	L	0.080254
387	E	408	I	0.080217
389	N	409	T	0.080213
34	R	47	V	0.080173
38	V	47	V	0.08006
155	N	288	G	0.079985
286	T	304	Q	0.079894
43	K	79	V	0.079867
386	P	412	I	0.079775
404	S	424	Q	0.079739
42	K	49	P	0.079732
124	L	250	A	0.079619
404	S	421	V	0.079558
258	V	287	I	0.079523
44	F	58	D	0.079495
299	A	354	C	0.079429
413	L	426	S	0.079391
35	N	79	V	0.079365
230	S	270	E	0.079347
200	V	419	V	0.079261
13	R	57	S	0.079179
288	G	304	Q	0.079162
390	V	432	A	0.079105
298	T	304	Q	0.079062
404	S	426	S	0.079047
35	N	42	K	0.079004
181	V	226	P	0.079003
108	T	150	L	0.078956
406	K	419	V	0.078869
288	G	305	I	0.078838
167	K	192	R	0.078826
46	T	59	R	0.078601
12	D	19	N	0.078491
409	T	425	A	0.078425
32	P	58	D	0.078336
247	I	254	I	0.078265
18	G	35	N	0.078238
161	Y	302	K	0.078161
39	I	338	L	0.078129
365	V	373	R	0.078106
49	P	56	V	0.078057
336	V	363	K	0.078027
36	L	41	E	0.077977
71	T	336	V	0.077903
154	E	286	T	0.077796
360	F	380	L	0.077578
377	D	409	T	0.07753
60	I	93	I	0.077498
192	R	367	D	0.077407
307	I	336	V	0.077332
107	I	197	Q	0.077328
124	L	182	L	0.077242
260	Q	274	I	0.07708
40	A	342	H	0.077064
399	N	423	H	0.07706
50	E	59	R	0.077053
419	V	430	H	0.076892
149	S	175	Q	0.076862
47	V	301	C	0.076775
142	L	151	I	0.076774
108	T	124	L	0.076722
253	N	292	K	0.07668
399	N	407	T	0.076637
412	I	424	Q	0.076625
36	L	56	V	0.076615
120	A	125	E	0.076499
115	L	120	A	0.076478
48	S	55	L	0.076476
393	T	399	N	0.076422
125	E	251	F	0.076417
3	I	20	L	0.076298
68	K	76	F	0.07628
146	P	168	A	0.076266
7	I	65	I	0.076189
4	R	137	L	0.076129
29	G	39	I	0.076097
203	A	373	R	0.076084
390	V	419	V	0.076081
378	G	384	Q	0.075944
19	N	390	V	0.075939
370	N	431	V	0.075926
51	N	56	V	0.07592
40	A	87	F	0.075858
395	T	429	V	0.075815
336	V	411	H	0.075814
403	S	409	T	0.075808
257	E	367	D	0.075665
100	P	192	R	0.075636
253	N	266	S	0.075533
30	D	85	N	0.075525
290	E	298	T	0.075518
369	K	412	I	0.075505
272	T	314	A	0.075453
15	S	37	R	0.075438
84	L	320	A	0.075438
202	V	211	V	0.075438
283	D	307	I	0.075387
55	L	65	I	0.075362
397	K	410	L	0.075329
93	I	325	H	0.075327
291	A	316	E	0.075237
211	V	239	M	0.075205
265	D	271	L	0.075169
198	I	245	A	0.075118
409	T	426	S	0.074949
393	T	419	V	0.074913
13	R	58	D	0.074757
395	T	419	V	0.074729
15	S	161	Y	0.074648
411	H	431	V	0.074645
113	S	295	G	0.074506
402	L	425	A	0.074493
118	T	147	H	0.074491
404	S	410	L	0.074397
127	A	140	Y	0.074348
399	N	426	S	0.074336
401	P	411	H	0.074112
193	S	249	Y	0.074089
275	G	310	E	0.073976
111	E	317	I	0.0739
284	S	304	Q	0.073868
175	Q	317	I	0.073857
392	I	408	I	0.073843
390	V	423	H	0.073812
355	Q	393	T	0.073758
43	K	57	S	0.073744
115	L	268	T	0.073709
391	T	403	S	0.073662
93	I	230	S	0.07365
130	P	326	I	0.073627
213	T	234	V	0.073618
259	R	271	L	0.0736
403	S	413	L	0.073495
38	V	90	T	0.073294
221	V	257	E	0.07324
21	A	214	Q	0.073138
6	A	120	A	0.072938
261	L	319	L	0.072931
372	Y	407	T	0.072923
11	L	289	V	0.072905
59	R	163	E	0.072896
164	L	209	P	0.072894
220	N	296	H	0.072873
353	L	429	V	0.072821
125	E	253	N	0.072739
200	V	222	A	0.072704
87	F	128	Q	0.072682
153	K	158	G	0.072621
20	L	307	I	0.072575
69	K	90	T	0.072524
326	I	424	Q	0.072478
387	E	415	V	0.072461
118	T	231	V	0.072455
203	A	216	M	0.072364
178	H	202	V	0.072358
137	L	317	I	0.072334
104	S	110	L	0.072312
171	D	182	L	0.072307
297	H	371	T	0.072305
104	S	123	A	0.072304
390	V	429	V	0.072251
208	N	271	L	0.072176
155	N	195	T	0.072155
12	D	17	V	0.07214
385	I	430	H	0.072117
126	S	132	V	0.072116
338	L	392	I	0.072114
197	Q	247	I	0.072078
182	L	247	I	0.072074
365	V	408	I	0.072064
378	G	409	T	0.072059
44	F	412	I	0.072001
4	R	81	E	0.071986
122	F	273	T	0.071964
33	T	50	E	0.071888
253	N	259	R	0.07184
26	F	35	N	0.071825
368	T	373	R	0.071811
413	L	423	H	0.071787
198	I	326	I	0.071783
22	K	50	E	0.071745
419	V	428	T	0.071698
20	L	36	L	0.071668
263	K	279	F	0.071665
405	S	423	H	0.07152
359	N	387	E	0.071479
351	E	410	L	0.071472
151	I	162	P	0.071423
25	G	427	Y	0.071419
391	T	399	N	0.071368
38	V	50	E	0.071342
41	E	81	E	0.071316
123	A	286	T	0.071302
369	K	401	P	0.071209
393	T	424	Q	0.0712
17	V	45	F	0.071147
67	G	289	V	0.071122
399	N	406	K	0.071065
402	L	408	I	0.070977
137	L	245	A	0.070821
79	V	287	I	0.070799
153	K	290	E	0.070737
306	D	330	A	0.070688
386	P	391	T	0.070668
222	A	412	I	0.070635
263	K	306	D	0.070627
294	G	313	N	0.070551
284	S	306	D	0.070461
179	H	199	R	0.070436
231	V	271	L	0.070409
120	A	354	C	0.070359
113	S	123	A	0.070304
393	T	413	L	0.070224
153	K	162	P	0.070193
331	E	355	Q	0.070154
118	T	262	F	0.070062
239	M	250	A	0.070021
41	E	60	I	0.069951
74	L	141	Y	0.069916
44	F	64	E	0.069914
222	A	277	L	0.069744
341	T	370	N	0.069723
421	V	427	Y	0.069678
92	L	178	H	0.069638
7	I	42	K	0.069635
69	K	85	N	0.069623
219	V	231	V	0.069592
177	H	319	L	0.069544
389	N	407	T	0.069512
412	I	426	S	0.069488
219	V	261	L	0.069456
56	V	86	F	0.069434
142	L	147	H	0.069412
12	D	20	L	0.069358
281	E	290	E	0.069329
143	S	176	P	0.069319
65	I	70	S	0.06929
155	N	298	T	0.069223
4	R	51	N	0.069192
77	E	333	G	0.069186
87	F	146	P	0.069134
113	S	205	A	0.069106
285	Y	346	S	0.069093
378	G	411	H	0.069032
32	P	49	P	0.068987
127	A	322	E	0.068987
306	D	323	S	0.068985
224	N	273	T	0.068907
235	M	261	L	0.068906
200	V	258	V	0.068895
36	L	53	N	0.068836
96	I	374	L	0.068827
45	F	65	I	0.068742
85	N	90	T	0.068736
367	D	377	D	0.068718
222	A	310	E	0.068666
196	T	252	I	0.068637
28	V	36	L	0.06863
252	I	285	Y	0.068588
89	V	96	I	0.068573
32	P	51	N	0.068564
399	N	409	T	0.068513
384	Q	390	V	0.068477
379	A	393	T	0.06843
75	E	91	V	0.068319
45	F	87	F	0.068263
246	E	263	K	0.068255
386	P	411	H	0.068241
378	G	401	P	0.068079
424	Q	429	V	0.068047
81	E	96	I	0.068035
397	K	432	A	0.068033
263	K	268	T	0.067989
67	G	77	E	0.067904
373	R	405	S	0.067884
136	S	143	S	0.067867
150	L	155	N	0.067845
392	I	411	H	0.067844
153	K	178	H	0.06783
13	R	84	L	0.067742
56	V	83	P	0.067705
407	T	415	V	0.067703
402	L	413	L	0.067702
107	I	268	T	0.067625
43	K	58	D	0.067597
24	L	180	L	0.067571
142	L	150	L	0.067569
397	K	411	H	0.067551
100	P	142	L	0.067537
74	L	120	A	0.067451
360	F	369	K	0.067442
401	P	408	I	0.067345
376	T	404	S	0.067307
384	Q	411	H	0.067247
121	T	264	L	0.067186
205	A	372	Y	0.067133
21	A	88	H	0.06711
406	K	413	L	0.067045
67	G	76	F	0.067035
76	F	354	C	0.067025
348	F	389	N	0.066999
251	F	318	T	0.066969
390	V	415	V	0.066947
43	K	49	P	0.066913
110	L	122	F	0.066891
220	N	298	T	0.066872
247	I	291	A	0.066862
340	K	429	V	0.066839
408	I	413	L	0.066831
57	S	89	V	0.066792
412	I	421	V	0.066792
181	V	201	I	0.066786
89	V	183	T	0.066738
246	E	257	E	0.066735
362	F	388	Y	0.066719
412	I	432	A	0.066672
218	R	292	K	0.066663
37	R	193	S	0.066654
308	S	323	S	0.066649
99	N	155	N	0.066621
255	G	329	D	0.066573
419	V	425	A	0.066504
123	A	271	L	0.066467
392	I	426	S	0.066452
147	H	182	L	0.066363
384	Q	403	S	0.06634
260	Q	282	R	0.066332
35	N	65	I	0.066253
153	K	273	T	0.066249
321	S	344	L	0.066231
194	C	249	Y	0.066203
3	I	35	N	0.066174
201	I	321	S	0.066142
105	Q	253	N	0.066048
314	A	364	I	0.066039
8	P	92	L	0.066022
120	A	132	V	0.066004
401	P	426	S	0.065987
139	Q	364	I	0.065955
87	F	122	F	0.065953
287	I	303	V	0.065832
221	V	259	R	0.06581
183	T	226	P	0.065809
324	Q	353	L	0.065807
389	N	395	T	0.065806
41	E	56	V	0.065795
112	I	251	F	0.065788
272	T	317	I	0.065779
125	E	150	L	0.06572
200	V	354	C	0.06572
125	E	255	G	0.06561
100	P	139	Q	0.065591
336	V	353	L	0.065572
322	E	335	A	0.06557
147	H	339	I	0.065562
55	L	86	F	0.065561
84	L	89	V	0.065436
342	H	358	G	0.065415
231	V	283	D	0.065368
168	A	224	N	0.065231
348	F	372	Y	0.065226
409	T	415	V	0.065208
220	N	390	V	0.0652
363	K	412	I	0.065198
86	F	348	F	0.065195
21	A	68	K	0.065178
365	V	409	T	0.06515
393	T	423	H	0.065144
12	D	49	P	0.065115
85	N	373	R	0.065071
376	T	427	Y	0.06507
410	L	423	H	0.065069
178	H	216	M	0.065063
42	K	71	T	0.065046
340	K	410	L	0.064984
195	T	327	Q	0.064979
159	S	336	V	0.064961
116	A	216	M	0.064947
41	E	47	V	0.064914
123	A	247	I	0.06486
200	V	272	T	0.064857
385	I	411	H	0.064813
406	K	423	H	0.064808
379	A	392	I	0.06479
260	Q	303	V	0.064773
253	N	294	G	0.064723
214	Q	259	R	0.064705
379	A	395	T	0.064645
327	Q	332	L	0.064638
59	R	77	E	0.064618
19	N	29	G	0.06461
332	L	337	A	0.064589
118	T	169	P	0.064572
156	L	268	T	0.064554
239	M	257	E	0.064541
70	S	81	E	0.064531
268	T	316	E	0.064502
221	V	233	K	0.064494
172	R	306	D	0.064485
407	T	423	H	0.064465
389	N	404	S	0.064428
219	V	286	T	0.064382
157	D	163	E	0.06438
229	S	317	I	0.064371
136	S	251	F	0.0643
112	I	314	A	0.064299
138	Q	297	H	0.064282
316	E	344	L	0.064246
6	A	330	A	0.064214
2	P	15	S	0.064202
348	F	397	K	0.064197
25	G	48	S	0.064147
68	K	137	L	0.064146
407	T	413	L	0.064116
285	Y	307	I	0.064046
35	N	41	E	0.064037
377	D	390	V	0.064032
75	E	369	K	0.063995
39	I	364	I	0.063956
195	T	234	V	0.063944
76	F	112	I	0.063931
356	L	364	I	0.063924
255	G	295	G	0.06391
355	Q	387	E	0.063901
176	P	233	K	0.063888
215	D	360	F	0.063851
43	K	99	N	0.063829
390	V	404	S	0.063809
106	N	181	V	0.063806
141	Y	150	L	0.06379
18	G	91	V	0.063779
12	D	29	G	0.063693
405	S	430	H	0.063669
330	A	368	T	0.063648
277	L	316	E	0.063596
229	S	235	M	0.063519
42	K	74	L	0.063467
12	D	305	I	0.063462
28	V	78	M	0.063461
393	T	409	T	0.063419
274	I	282	R	0.063376
13	R	50	E	0.063321
161	Y	218	R	0.063281
331	E	360	F	0.063273
106	N	132	V	0.063252
279	F	308	S	0.063244
360	F	404	S	0.06322
46	T	60	I	0.063176
137	L	283	D	0.063136
53	N	68	K	0.063119
176	P	305	I	0.063097
202	V	375	V	0.063093
178	H	241	E	0.063022
216	M	230	S	0.062997
276	E	281	E	0.06298
212	F	232	L	0.062925
266	S	274	I	0.062922
115	L	205	A	0.062871
361	P	401	P	0.062869
4	R	99	N	0.06277
284	S	305	I	0.062704
154	E	371	T	0.062678
168	A	267	K	0.062639
203	A	235	M	0.062587
407	T	428	T	0.062585
265	D	272	T	0.062566
292	K	304	Q	0.062559
243	I	303	V	0.062521
403	S	431	V	0.062484
247	I	351	E	0.062475
179	H	231	V	0.062458
111	E	123	A	0.062439
136	S	178	H	0.062377
125	E	307	I	0.062303
352	I	394	A	0.062287
111	E	251	F	0.06228
16	L	48	S	0.062274
51	N	80	A	0.062261
80	A	141	Y	0.062226
196	T	215	D	0.062209
176	P	200	V	0.062207
156	L	218	R	0.062176
221	V	271	L	0.062168
266	S	319	L	0.06216
257	E	319	L	0.062108
126	S	219	V	0.062103
86	F	371	T	0.062097
26	F	53	N	0.062092
197	Q	233	K	0.062076
279	F	333	G	0.062063
73	V	80	A	0.062051
21	A	29	G	0.062047
254	I	260	Q	0.062044
40	A	271	L	0.062009
128	Q	289	V	0.061992
196	T	259	R	0.061941
113	S	303	V	0.061904
51	N	73	V	0.061889
227	A	279	F	0.061855
295	G	300	Y	0.061773
378	G	415	V	0.061769
167	K	248	I	0.061758
48	S	53	N	0.061746
19	N	55	L	0.061728
351	E	397	K	0.061708
45	F	75	E	0.061684
329	D	377	D	0.061678
18	G	70	S	0.061675
139	Q	161	Y	0.061641
3	I	76	F	0.061631
75	E	90	T	0.061621
330	A	338	L	0.061613
49	P	55	L	0.061588
363	K	431	V	0.06151
166	L	202	V	0.061499
379	A	421	V	0.06149
272	T	316	E	0.061484
30	D	73	V	0.061472
12	D	339	I	0.061468
177	H	355	Q	0.061468
305	I	351	E	0.061431
295	G	335	A	0.061415
81	E	346	S	0.061403
145	D	183	T	0.061375
297	H	354	C	0.061338
115	L	298	T	0.061324
367	D	397	K	0.06128
384	Q	393	T	0.061271
35	N	85	N	0.061268
411	H	429	V	0.061249
54	L	78	M	0.061235
370	N	393	T	0.061229
219	V	234	V	0.061212
102	T	356	L	0.061202
339	I	355	Q	0.061197
192	R	197	Q	0.061144
325	H	336	V	0.061143
337	A	344	L	0.061132
273	T	307	I	0.061103
161	Y	304	Q	0.061038
322	E	408	I	0.06102
130	P	192	R	0.061012
203	A	232	L	0.061012
227	A	276	E	0.060981
40	A	89	V	0.06097
356	L	412	I	0.060961
109	E	199	R	0.060951
413	L	431	V	0.060937
151	I	268	T	0.060916
348	F	356	L	0.060912
415	V	425	A	0.06091
379	A	423	H	0.060908
297	H	410	L	0.060895
77	E	370	N	0.060886
13	R	116	A	0.060858
245	A	273	T	0.060849
90	T	111	E	0.060824
290	E	372	Y	0.06081
244	N	294	G	0.060779
19	N	82	K	0.060765
253	N	307	I	0.06076
76	F	110	L	0.060744
314	A	404	S	0.060694
20	L	55	L	0.060676
392	I	405	S	0.060674
28	V	69	K	0.060628
7	I	268	T	0.060627
152	Q	251	F	0.060623
352	I	367	D	0.060607
279	F	296	H	0.060596
195	T	301	C	0.060595
20	L	73	V	0.06058
100	P	193	S	0.060576
116	A	166	L	0.060565
73	V	202	V	0.060547
282	R	307	I	0.060545
405	S	425	A	0.060537
3	I	22	K	0.060522
258	V	265	D	0.060513
32	P	48	S	0.060491
360	F	405	S	0.060487
21	A	28	V	0.060469
377	D	426	S	0.060449
295	G	301	C	0.060434
15	S	36	L	0.060433
413	L	425	A	0.06036
258	V	305	I	0.060357
33	T	57	S	0.060345
303	V	377	D	0.060345
161	Y	319	L	0.060339
388	Y	406	K	0.060321
20	L	60	I	0.060318
27	G	78	M	0.060283
397	K	424	Q	0.060274
152	Q	252	I	0.060252
224	N	296	H	0.060196
45	F	55	L	0.060195
386	P	403	S	0.060189
122	F	258	V	0.060175
221	V	288	G	0.060159
38	V	57	S	0.060124
244	N	351	E	0.06009
226	P	273	T	0.060078
239	M	254	I	0.060025
38	V	73	V	0.060021
233	K	329	D	0.05996
30	D	402	L	0.059943
257	E	274	I	0.059935
322	E	336	V	0.05992
22	K	33	T	0.059914
110	L	289	V	0.059908
117	L	266	S	0.059879
83	P	88	H	0.059872
36	L	78	M	0.05977
153	K	161	Y	0.05977
335	A	344	L	0.059737
35	N	81	E	0.059714
360	F	410	L	0.059693
161	Y	289	V	0.059692
410	L	421	V	0.059685
137	L	163	E	0.059676
141	Y	176	P	0.059652
49	P	356	L	0.059639
108	T	254	I	0.059608
77	E	431	V	0.059602
71	T	413	L	0.059592
117	L	268	T	0.059563
184	A	202	V	0.059558
409	T	428	T	0.059545
319	L	337	A	0.059536
27	G	50	E	0.059527
320	A	338	L	0.059495
145	D	299	A	0.05949
82	K	276	E	0.059463
384	Q	399	N	0.059459
15	S	53	N	0.059447
19	N	44	F	0.059433
117	L	303	V	0.059415
113	S	245	A	0.059381
68	K	73	V	0.059348
136	S	257	E	0.059341
220	N	333	G	0.05934
159	S	249	Y	0.059314
56	V	87	F	0.059309
70	S	412	I	0.059305
123	A	268	T	0.059276
157	D	183	T	0.059262
301	C	324	Q	0.05926
314	A	325	H	0.05926
192	R	231	V	0.059227
20	L	30	D	0.059214
39	I	64	E	0.059171
201	I	386	P	0.059169
181	V	377	D	0.059154
136	S	372	Y	0.059141
295	G	329	D	0.059139
32	P	137	L	0.059137
419	V	431	V	0.059133
81	E	116	A	0.059124
232	L	266	S	0.059123
281	E	308	S	0.059123
22	K	54	L	0.059084
353	L	360	F	0.059084
15	S	189	E	0.059083
323	S	346	S	0.059083
44	F	180	L	0.059055
254	I	305	I	0.059019
133	G	201	I	0.058994
379	A	415	V	0.058967
365	V	370	N	0.058944
40	A	202	V	0.058942
181	V	222	A	0.058921
356	L	370	N	0.058918
229	S	281	E	0.058895
262	F	285	Y	0.05889
191	S	230	S	0.058868
198	I	302	K	0.058862
31	L	44	F	0.058858
120	A	194	C	0.058852
125	E	143	S	0.058848
419	V	432	A	0.058846
8	P	15	S	0.05884
69	K	93	I	0.058838
397	K	405	S	0.058826
86	F	164	L	0.058824
155	N	202	V	0.058801
274	I	351	E	0.058797
77	E	298	T	0.05879
209	P	364	I	0.058789
286	T	302	K	0.058777
260	Q	304	Q	0.058747
308	S	431	V	0.05874
87	F	330	A	0.058731
29	G	285	Y	0.058685
243	I	263	K	0.058671
161	Y	371	T	0.058655
337	A	342	H	0.058655
133	G	364	I	0.058612
266	S	306	D	0.058586
165	V	176	P	0.058582
59	R	89	V	0.058564
378	G	432	A	0.058559
282	R	299	A	0.058556
33	T	92	L	0.058525
222	A	245	A	0.058523
82	K	338	L	0.058516
202	V	335	A	0.058495
162	P	178	H	0.058494
257	E	273	T	0.058447
327	Q	394	A	0.058435
304	Q	364	I	0.058434
44	F	94	Q	0.058431
113	S	305	I	0.058401
50	E	338	L	0.0584
134	V	247	I	0.058367
251	F	290	E	0.058335
197	Q	264	L	0.058328
171	D	264	L	0.058319
36	L	57	S	0.058301
71	T	85	N	0.0583
181	V	366	Q	0.058291
75	E	301	C	0.058287
376	T	432	A	0.058265
138	Q	296	H	0.058262
143	S	228	G	0.058262
351	E	358	G	0.058252
47	V	55	L	0.058246
71	T	77	E	0.058244
397	K	421	V	0.058236
104	S	128	Q	0.058234
218	R	310	E	0.05818
216	M	307	I	0.058114
35	N	71	T	0.058113
44	F	70	S	0.058112
178	H	243	I	0.058109
272	T	281	E	0.0581
376	T	415	V	0.058098
11	L	96	I	0.058091
385	I	432	A	0.058069
5	Y	268	T	0.058061
193	S	331	E	0.058001
389	N	411	H	0.057953
292	K	351	E	0.057935
353	L	393	T	0.057903
336	V	351	E	0.057895
260	Q	298	T	0.057826
277	L	306	D	0.057807
288	G	302	K	0.057791
305	I	338	L	0.05777
137	L	212	F	0.057766
13	R	28	V	0.057716
74	L	100	P	0.057694
141	Y	185	V	0.057675
336	V	404	S	0.057639
41	E	57	S	0.057624
251	F	264	L	0.057604
349	N	364	I	0.057571
108	T	255	G	0.057566
79	V	85	N	0.057556
122	F	317	I	0.057542
339	I	374	L	0.057542
208	N	392	I	0.057475
363	K	430	H	0.057468
214	Q	308	S	0.057458
174	E	218	R	0.057436
226	P	261	L	0.057416
152	Q	271	L	0.057408
16	L	35	N	0.057401
146	P	225	L	0.057401
411	H	424	Q	0.057394
17	V	347	G	0.057383
79	V	96	I	0.057368
294	G	342	H	0.057345
212	F	217	Y	0.057337
409	T	419	V	0.057329
319	L	363	K	0.057321
12	D	18	G	0.057279
209	P	336	V	0.057264
151	I	281	E	0.057236
124	L	317	I	0.057227
172	R	375	V	0.057214
379	A	407	T	0.057166
116	A	211	V	0.057165
403	S	429	V	0.057151
393	T	401	P	0.057116
40	A	138	Q	0.05711
110	L	161	Y	0.057103
168	A	197	Q	0.057074
139	Q	199	R	0.057067
214	Q	292	K	0.057061
153	K	160	R	0.05706
85	N	323	S	0.057055
33	T	55	L	0.057038
6	A	19	N	0.057019
314	A	319	L	0.057014
18	G	27	G	0.057007
139	Q	185	V	0.057001
237	I	275	G	0.056987
159	S	214	Q	0.05698
395	T	405	S	0.056955
110	L	160	R	0.056948
111	E	292	K	0.056947
21	A	84	L	0.056926
215	D	243	I	0.056914
355	Q	403	S	0.056859
351	E	367	D	0.056857
247	I	288	G	0.056853
113	S	150	L	0.056846
201	I	221	V	0.056832
394	A	430	H	0.056805
20	L	53	N	0.056777
65	I	312	D	0.056776
108	T	125	E	0.056764
243	I	257	E	0.056754
46	T	142	L	0.056745
133	G	334	T	0.05673
356	L	390	V	0.05673
13	R	29	G	0.056723
105	Q	256	K	0.05672
251	F	286	T	0.056716
2	P	102	T	0.056712
40	A	407	T	0.056708
48	S	58	D	0.056685
229	S	363	K	0.056675
161	Y	265	D	0.056663
124	L	162	P	0.056659
235	M	329	D	0.056646
142	L	181	V	0.056632
4	R	33	T	0.056606
292	K	298	T	0.056603
258	V	284	S	0.056581
200	V	221	V	0.056575
399	N	428	T	0.056563
409	T	423	H	0.05656
77	E	365	V	0.056536
120	A	126	S	0.05653
41	E	89	V	0.056529
30	D	64	E	0.056527
364	I	401	P	0.056518
137	L	221	V	0.056473
209	P	290	E	0.056439
356	L	409	T	0.056409
215	D	373	R	0.056386
393	T	431	V	0.056379
267	K	279	F	0.056377
140	Y	275	G	0.056364
11	L	38	V	0.056347
137	L	243	I	0.056335
49	P	93	I	0.056322
335	A	342	H	0.056308
327	Q	357	K	0.056279
136	S	239	M	0.056268
257	E	290	E	0.05626
224	N	411	H	0.056226
125	E	259	R	0.05621
45	F	316	E	0.05619
7	I	189	E	0.056162
149	S	158	G	0.05616
275	G	301	C	0.056155
374	L	399	N	0.056149
247	I	282	R	0.056135
251	F	262	F	0.056126
8	P	43	K	0.056113
27	G	37	R	0.056105
11	L	46	T	0.056091
120	A	279	F	0.056087
35	N	43	K	0.056082
121	T	292	K	0.056048
69	K	77	E	0.05602
13	R	47	V	0.056014
359	N	411	H	0.055985
200	V	231	V	0.055979
147	H	270	E	0.055968
86	F	104	S	0.055958
359	N	395	T	0.055957
16	L	49	P	0.05591
387	E	431	V	0.055907
241	E	281	E	0.055883
47	V	82	K	0.055871
7	I	432	A	0.055855
40	A	389	N	0.055842
197	Q	290	E	0.055834
115	L	354	C	0.055818
3	I	138	Q	0.055816
46	T	69	K	0.055767
352	I	412	I	0.055747
90	T	386	P	0.055715
15	S	21	A	0.055714
353	L	386	P	0.055708
42	K	87	F	0.055687
143	S	388	Y	0.055675
89	V	146	P	0.055673
248	I	274	I	0.055672
130	P	229	S	0.055667
35	N	40	A	0.055664
144	P	149	S	0.055644
75	E	84	L	0.05561
38	V	430	H	0.055608
356	L	365	V	0.055604
11	L	27	G	0.055574
209	P	310	E	0.055567
52	G	90	T	0.055566
104	S	299	A	0.055562
290	E	297	H	0.055542
380	L	426	S	0.055524
203	A	336	V	0.055522
198	I	301	C	0.055519
150	L	261	L	0.055468
388	Y	393	T	0.055438
29	G	42	K	0.055424
22	K	100	P	0.055412
45	F	73	V	0.055411
205	A	290	E	0.055407
290	E	330	A	0.055404
397	K	426	S	0.055398
261	L	307	I	0.055368
78	M	377	D	0.055346
377	D	429	V	0.055336
227	A	295	G	0.055311
158	G	226	P	0.055291
28	V	39	I	0.055287
45	F	53	N	0.055287
329	D	397	K	0.055269
237	I	344	L	0.055257
266	S	337	A	0.055257
176	P	390	V	0.055255
39	I	45	F	0.05524
89	V	106	N	0.05523
36	L	48	S	0.055222
260	Q	326	I	0.055221
215	D	279	F	0.055215
15	S	49	P	0.05521
359	N	380	L	0.055203
17	V	197	Q	0.055197
29	G	336	V	0.055195
169	P	320	A	0.055194
360	F	393	T	0.055142
42	K	303	V	0.055111
11	L	19	N	0.055104
224	N	281	E	0.055087
20	L	27	G	0.055075
352	I	401	P	0.055049
156	L	266	S	0.05504
390	V	425	A	0.055038
413	L	432	A	0.055036
7	I	85	N	0.055033
325	H	335	A	0.055007
327	Q	413	L	0.055
38	V	237	I	0.054985
203	A	286	T	0.054983
32	P	59	R	0.05495
348	F	357	K	0.054942
3	I	394	A	0.054921
36	L	355	Q	0.054921
130	P	233	K	0.054908
78	M	138	Q	0.054886
109	E	226	P	0.054879
257	E	263	K	0.054867
243	I	254	I	0.054856
153	K	319	L	0.054835
48	S	68	K	0.054831
21	A	32	P	0.054815
45	F	137	L	0.0548
393	T	429	V	0.054794
226	P	391	T	0.054792
317	I	346	S	0.05478
111	E	138	Q	0.054778
406	K	421	V	0.054772
303	V	354	C	0.054747
157	D	284	S	0.054746
338	L	394	A	0.054745
194	C	235	M	0.054729
356	L	411	H	0.054727
258	V	296	H	0.054714
96	I	127	A	0.054713
104	S	125	E	0.054705
34	R	45	F	0.054704
80	A	323	S	0.054702
338	L	397	K	0.054695
4	R	45	F	0.054688
201	I	246	E	0.054669
84	L	126	S	0.054655
19	N	202	V	0.054641
179	H	264	L	0.054609
152	Q	181	V	0.054594
106	N	111	E	0.054576
150	L	281	E	0.054572
156	L	228	G	0.054562
234	V	357	K	0.054551
406	K	429	V	0.054525
44	F	426	S	0.054524
48	S	317	I	0.054509
174	E	201	I	0.054494
410	L	430	H	0.05449
338	L	373	R	0.054478
421	V	426	S	0.054472
375	V	415	V	0.054461
255	G	276	E	0.054457
421	V	428	T	0.054453
231	V	266	S	0.054433
384	Q	397	K	0.05443
59	R	64	E	0.054423
13	R	86	F	0.05442
27	G	58	D	0.054418
137	L	218	R	0.054389
37	R	113	S	0.05437
214	Q	301	C	0.054369
249	Y	344	L	0.054368
254	I	354	C	0.054361
28	V	57	S	0.054348
94	Q	339	I	0.054339
377	D	401	P	0.054326
363	K	380	L	0.054308
100	P	313	N	0.054288
39	I	321	S	0.054239
121	T	151	I	0.054233
39	I	89	V	0.054207
104	S	113	S	0.054206
25	G	81	E	0.054203
60	I	71	T	0.054196
275	G	282	R	0.054191
7	I	29	G	0.054187
279	F	412	I	0.054178
106	N	350	G	0.054174
331	E	427	Y	0.054162
86	F	200	V	0.054148
405	S	429	V	0.054139
117	L	248	I	0.054138
102	T	108	T	0.054118
100	P	108	T	0.054102
124	L	154	E	0.054098
412	I	428	T	0.054081
107	I	199	R	0.054079
31	L	336	V	0.054053
265	D	423	H	0.054053
363	K	371	T	0.054052
14	G	28	V	0.054043
233	K	292	K	0.054014
334	T	341	T	0.054005
11	L	33	T	0.054003
291	A	323	S	0.053998
225	L	273	T	0.053989
65	I	74	L	0.053956
251	F	256	K	0.053938
373	R	412	I	0.053918
337	A	364	I	0.053904
4	R	16	L	0.053886
145	D	167	K	0.053808
89	V	109	E	0.053798
370	N	375	V	0.05378
4	R	178	H	0.053772
369	K	375	V	0.053737
15	S	27	G	0.053727
55	L	154	E	0.053705
390	V	405	S	0.053703
35	N	330	A	0.053689
189	E	209	P	0.053682
21	A	153	K	0.053667
296	H	305	I	0.053665
158	G	390	V	0.053652
126	S	253	N	0.053639
25	G	323	S	0.053627
232	L	403	S	0.053625
177	H	189	E	0.053609
273	T	379	A	0.053577
96	I	117	L	0.053576
27	G	41	E	0.053549
42	K	338	L	0.053548
333	G	401	P	0.053514
112	I	386	P	0.053508
344	L	424	Q	0.053464
260	Q	317	I	0.053456
32	P	92	L	0.053432
299	A	304	Q	0.053411
165	V	216	M	0.053405
335	A	350	G	0.053393
370	N	377	D	0.053383
329	D	344	L	0.053368
242	G	277	L	0.053344
232	L	244	N	0.053333
205	A	261	L	0.05333
58	D	192	R	0.053314
152	Q	277	L	0.053292
292	K	392	I	0.053265
353	L	385	I	0.053256
138	Q	213	T	0.053254
8	P	81	E	0.053223
142	L	403	S	0.053215
135	N	347	G	0.053214
30	D	47	V	0.053201
89	V	335	A	0.053194
144	P	209	P	0.053189
250	A	274	I	0.053189
177	H	329	D	0.053168
11	L	56	V	0.053161
254	I	320	A	0.053156
120	A	205	A	0.053139
39	I	50	E	0.053127
109	E	141	Y	0.053109
12	D	155	N	0.053102
331	E	357	K	0.053096
49	P	58	D	0.053051
222	A	270	E	0.053049
419	V	429	V	0.053047
22	K	75	E	0.053043
176	P	241	E	0.053041
331	E	358	G	0.053021
38	V	53	N	0.053016
7	I	399	N	0.053006
154	E	196	T	0.052994
2	P	99	N	0.052991
305	I	386	P	0.052987
4	R	80	A	0.052976
78	M	84	L	0.052975
393	T	426	S	0.052963
30	D	70	S	0.052939
205	A	241	E	0.052915
355	Q	377	D	0.052914
160	R	310	E	0.05291
379	A	409	T	0.052894
146	P	159	S	0.052878
282	R	386	P	0.052875
64	E	390	V	0.05287
270	E	290	E	0.052866
93	I	410	L	0.052853
179	H	317	I	0.05284
336	V	342	H	0.052836
412	I	430	H	0.052835
369	K	413	L	0.052833
142	L	276	E	0.052825
41	E	64	E	0.052815
120	A	252	I	0.052811
379	A	406	K	0.052811
13	R	45	F	0.0528
247	I	276	E	0.052751
395	T	404	S	0.052746
179	H	273	T	0.052726
12	D	22	K	0.052723
113	S	297	H	0.052652
196	T	339	I	0.052649
324	Q	376	T	0.052639
266	S	305	I	0.052617
41	E	51	N	0.052615
154	E	175	Q	0.052614
119	G	234	V	0.052607
19	N	32	P	0.052595
130	P	406	K	0.052581
307	I	331	E	0.05258
395	T	431	V	0.052573
199	R	292	K	0.052568
209	P	350	G	0.052561
7	I	305	I	0.05255
235	M	268	T	0.052548
149	S	251	F	0.052542
152	Q	161	Y	0.052528
93	I	377	D	0.052482
277	L	393	T	0.052477
335	A	368	T	0.052462
225	L	413	L	0.052458
205	A	299	A	0.052451
56	V	118	T	0.052445
365	V	371	T	0.05244
67	G	100	P	0.052438
86	F	113	S	0.05243
143	S	232	L	0.052428
306	D	364	I	0.052428
241	E	262	F	0.052404
406	K	426	S	0.052378
110	L	125	E	0.052353
82	K	387	E	0.052346
221	V	273	T	0.052339
34	R	338	L	0.052334
176	P	270	E	0.052333
342	H	353	L	0.052322
216	M	239	M	0.052292
35	N	55	L	0.052275
106	N	197	Q	0.052271
50	E	92	L	0.052258
29	G	56	V	0.052254
35	N	99	N	0.052251
151	I	167	K	0.05225
357	K	373	R	0.052224
159	S	185	V	0.052221
120	A	259	R	0.05221
212	F	314	A	0.052185
256	K	265	D	0.052177
31	L	391	T	0.052153
113	S	340	K	0.052139
289	V	297	H	0.052139
208	N	415	V	0.052125
93	I	128	Q	0.052123
172	R	232	L	0.052121
3	I	39	I	0.052119
33	T	86	F	0.052114
77	E	168	A	0.05211
117	L	326	I	0.052107
8	P	28	V	0.0521
162	P	265	D	0.0521
82	K	106	N	0.052098
224	N	294	G	0.052094
39	I	137	L	0.052089
43	K	60	I	0.052081
175	Q	181	V	0.052072
221	V	374	L	0.05207
56	V	123	A	0.052069
275	G	318	T	0.052069
260	Q	268	T	0.052065
380	L	399	N	0.052052
386	P	405	S	0.052048
79	V	89	V	0.052043
93	I	244	N	0.052023
216	M	412	I	0.052017
158	G	288	G	0.052009
99	N	130	P	0.051996
205	A	252	I	0.051995
85	N	94	Q	0.051986
220	N	329	D	0.051981
111	E	265	D	0.051975
30	D	78	M	0.051953
46	T	55	L	0.051935
16	L	50	E	0.051914
250	A	338	L	0.051905
379	A	411	H	0.051903
266	S	304	Q	0.051896
139	Q	192	R	0.051883
111	E	404	S	0.051846
365	V	372	Y	0.051845
152	Q	162	P	0.051816
120	A	138	Q	0.051815
93	I	137	L	0.05181
40	A	64	E	0.0518
40	A	45	F	0.051784
123	A	143	S	0.051756
2	P	87	F	0.05175
18	G	336	V	0.05175
76	F	116	A	0.051737
41	E	69	K	0.051729
70	S	106	N	0.051726
80	A	158	G	0.0517
253	N	285	Y	0.051689
154	E	237	I	0.05168
193	S	338	L	0.05168
42	K	67	G	0.051678
125	E	185	V	0.051673
31	L	48	S	0.05166
2	P	90	T	0.051657
331	E	370	N	0.051655
286	T	310	E	0.051654
409	T	432	A	0.051649
12	D	35	N	0.051643
142	L	180	L	0.05164
44	F	116	A	0.051635
256	K	261	L	0.051604
135	N	434	N	0.051597
93	I	181	V	0.051589
88	H	369	K	0.051585
354	C	391	T	0.051583
53	N	75	E	0.051576
160	R	427	Y	0.051566
156	L	290	E	0.051552
16	L	106	N	0.051544
212	F	301	C	0.051536
45	F	78	M	0.051533
59	R	124	L	0.051526
243	I	274	I	0.051509
199	R	264	L	0.051505
13	R	59	R	0.051495
18	G	56	V	0.051474
38	V	202	V	0.051472
86	F	375	V	0.051471
105	Q	164	L	0.051458
12	D	424	Q	0.051415
137	L	149	S	0.051412
379	A	384	Q	0.051404
231	V	267	K	0.051392
342	H	379	A	0.051381
3	I	15	S	0.051375
426	S	432	A	0.051357
196	T	201	I	0.051317
250	A	348	F	0.051316
261	L	277	L	0.051309
144	P	248	I	0.051296
6	A	235	M	0.051295
50	E	77	E	0.051292
392	I	403	S	0.051287
166	L	214	Q	0.051279
232	L	340	K	0.051277
256	K	304	Q	0.051274
409	T	421	V	0.051267
112	I	149	S	0.05126
136	S	161	Y	0.051244
290	E	308	S	0.051243
202	V	222	A	0.051242
22	K	39	I	0.051238
33	T	70	S	0.051231
120	A	128	Q	0.051221
329	D	404	S	0.051218
120	A	322	E	0.051216
60	I	70	S	0.051208
32	P	141	Y	0.051195
291	A	314	A	0.051183
286	T	335	A	0.051178
73	V	164	L	0.051161
147	H	329	D	0.051144
59	R	356	L	0.051117
262	F	287	I	0.051111
159	S	263	K	0.051096
126	S	150	L	0.051082
113	S	233	K	0.051079
24	L	41	E	0.051077
29	G	41	E	0.051074
41	E	46	T	0.051061
228	G	253	N	0.051057
248	I	270	E	0.051056
386	P	401	P	0.051046
378	G	431	V	0.051035
341	T	412	I	0.051028
86	F	338	L	0.05102
56	V	74	L	0.051009
373	R	432	A	0.050997
119	G	348	F	0.050994
109	E	305	I	0.050993
139	Q	294	G	0.050992
399	N	425	A	0.050978
171	D	320	A	0.05097
195	T	218	R	0.05095
306	D	321	S	0.050935
153	K	232	L	0.050929
390	V	401	P	0.050929
13	R	102	T	0.050926
36	L	46	T	0.050915
80	A	118	T	0.050911
239	M	264	L	0.050909
172	R	237	I	0.050903
359	N	393	T	0.050895
286	T	306	D	0.050893
152	Q	157	D	0.05088
122	F	298	T	0.050851
152	Q	320	A	0.05084
395	T	432	A	0.050833
91	V	107	I	0.050823
82	K	112	I	0.050818
220	N	230	S	0.050814
13	R	43	K	0.050812
7	I	36	L	0.050781
139	Q	196	T	0.05078
222	A	308	S	0.050777
155	N	160	R	0.050774
324	Q	337	A	0.050768
13	R	55	L	0.050758
373	R	429	V	0.050731
406	K	412	I	0.050727
199	R	273	T	0.050709
17	V	48	S	0.050702
71	T	90	T	0.050694
262	F	303	V	0.050674
200	V	211	V	0.050614
390	V	412	I	0.050612
397	K	423	H	0.050611
314	A	347	G	0.050608
375	V	412	I	0.050608
193	S	296	H	0.050604
34	R	42	K	0.050568
27	G	40	A	0.050567
100	P	160	R	0.050563
81	E	375	V	0.050554
323	S	354	C	0.050537
119	G	244	N	0.05053
183	T	200	V	0.050525
29	G	93	I	0.050519
24	L	30	D	0.050515
20	L	46	T	0.050513
160	R	178	H	0.050511
212	F	291	A	0.050499
331	E	351	E	0.050495
287	I	371	T	0.050488
24	L	395	T	0.050423
272	T	286	T	0.050421
32	P	43	K	0.050411
202	V	276	E	0.050404
124	L	232	L	0.050394
250	A	290	E	0.050393
29	G	87	F	0.050389
169	P	386	P	0.050356
104	S	134	V	0.05035
53	N	73	V	0.050345
245	A	260	Q	0.050341
222	A	231	V	0.050327
20	L	32	P	0.050293
22	K	42	K	0.050276
28	V	50	E	0.050275
37	R	87	F	0.050271
20	L	88	H	0.050261
168	A	194	C	0.050257
248	I	285	Y	0.050241
196	T	209	P	0.050234
65	I	80	A	0.05023
165	V	334	T	0.05023
221	V	229	S	0.050222
387	E	432	A	0.050201
59	R	107	I	0.050197
42	K	56	V	0.05019
158	G	196	T	0.05019
126	S	144	P	0.050187
259	R	264	L	0.05018
222	A	264	L	0.05017
401	P	429	V	0.050164
13	R	19	N	0.050163
379	A	425	A	0.050163
4	R	48	S	0.050132
179	H	214	Q	0.050127
234	V	272	T	0.050112
406	K	432	A	0.050111
14	G	224	N	0.050109
233	K	248	I	0.050092
281	E	322	E	0.050086
218	R	305	I	0.050079
35	N	47	V	0.050077
203	A	340	K	0.050067
68	K	77	E	0.050065
8	P	214	Q	0.050062
77	E	368	T	0.050056
25	G	34	R	0.050053
314	A	327	Q	0.050052
205	A	323	S	0.050049
2	P	39	I	0.050046
281	E	287	I	0.050045
43	K	56	V	0.050041
163	E	218	R	0.050024
70	S	229	S	0.050016
23	D	412	I	0.050003
79	V	368	T	0.049998
313	N	375	V	0.049998
136	S	189	E	0.049996
125	E	153	K	0.049994
301	C	308	S	0.049972
69	K	84	L	0.049968
289	V	323	S	0.049965
118	T	221	V	0.049961
80	A	115	L	0.049953
125	E	301	C	0.049937
331	E	347	G	0.049934
21	A	56	V	0.049925
384	Q	408	I	0.049912
379	A	424	Q	0.049911
55	L	415	V	0.0499
43	K	75	E	0.049892
48	S	262	F	0.049892
80	A	86	F	0.049879
248	I	282	R	0.049876
332	L	377	D	0.049844
30	D	75	E	0.049824
50	E	168	A	0.049788
112	I	211	V	0.049763
192	R	406	K	0.049751
258	V	264	L	0.049748
193	S	235	M	0.049734
329	D	401	P	0.04971
49	P	57	S	0.049673
154	E	162	P	0.049673
12	D	74	L	0.049666
167	K	298	T	0.049648
373	R	406	K	0.049638
162	P	316	E	0.049632
289	V	296	H	0.049617
11	L	49	P	0.049614
13	R	46	T	0.04961
261	L	413	L	0.049607
31	L	64	E	0.049601
249	Y	336	V	0.049599
304	Q	340	K	0.049592
172	R	241	E	0.049582
201	I	218	R	0.049577
347	G	374	L	0.049568
380	L	391	T	0.049568
145	D	228	G	0.049567
13	R	71	T	0.049565
16	L	104	S	0.049557
22	K	27	G	0.049553
118	T	347	G	0.04955
259	R	277	L	0.049543
67	G	278	D	0.049539
22	K	73	V	0.049537
105	Q	193	S	0.049537
119	G	140	Y	0.04952
111	E	163	E	0.04951
275	G	325	H	0.049504
105	Q	254	I	0.049497
261	L	282	R	0.049494
160	R	303	V	0.049492
12	D	41	E	0.049488
251	F	289	V	0.049478
54	L	124	L	0.049474
266	S	307	I	0.049474
38	V	71	T	0.049464
19	N	224	N	0.049462
397	K	430	H	0.04946
75	E	106	N	0.049456
7	I	40	A	0.049454
177	H	199	R	0.049447
112	I	134	V	0.049422
145	D	232	L	0.049391
50	E	57	S	0.049371
78	M	203	A	0.049363
49	P	65	I	0.049359
6	A	43	K	0.049356
19	N	81	E	0.049338
15	S	39	I	0.049332
294	G	392	I	0.049332
113	S	167	K	0.049329
160	R	274	I	0.049328
20	L	75	E	0.049327
11	L	234	V	0.049318
20	L	85	N	0.049303
96	I	111	E	0.049301
27	G	200	V	0.049253
359	N	386	P	0.049248
385	I	425	A	0.049247
196	T	296	H	0.049242
176	P	325	H	0.049206
5	Y	216	M	0.049186
118	T	373	R	0.049184
77	E	353	L	0.049182
60	I	302	K	0.04918
73	V	86	F	0.049177
74	L	303	V	0.049176
324	Q	334	T	0.049166
331	E	369	K	0.049157
399	N	430	H	0.049157
43	K	89	V	0.04914
8	P	84	L	0.049133
32	P	53	N	0.04912
192	R	402	L	0.049112
7	I	39	I	0.04911
286	T	325	H	0.049084
151	I	228	G	0.049074
151	I	300	Y	0.049059
2	P	92	L	0.049049
376	T	406	K	0.049048
7	I	31	L	0.049047
118	T	237	I	0.049046
197	Q	392	I	0.049046
16	L	27	G	0.049041
105	Q	307	I	0.049034
107	I	149	S	0.049013
329	D	394	A	0.049009
153	K	159	S	0.049001
17	V	25	G	0.048997
268	T	296	H	0.048986
249	Y	289	V	0.048983
151	I	264	L	0.048951
331	E	367	D	0.048947
20	L	301	C	0.048944
107	I	225	L	0.048938
248	I	354	C	0.048938
33	T	39	I	0.048928
169	P	356	L	0.048928
25	G	367	D	0.048925
292	K	310	E	0.048916
123	A	151	I	0.048897
33	T	44	F	0.048894
92	L	378	G	0.048894
264	L	281	E	0.048882
26	F	120	A	0.048872
282	R	305	I	0.048867
310	E	318	T	0.048867
234	V	329	D	0.048866
256	K	276	E	0.048845
331	E	401	P	0.048839
292	K	368	T	0.048791
86	F	336	V	0.048772
183	T	193	S	0.048768
226	P	308	S	0.04876
146	P	167	K	0.048757
291	A	297	H	0.048748
172	R	335	A	0.048738
252	I	284	S	0.048735
20	L	69	K	0.048723
74	L	344	L	0.048723
46	T	203	A	0.04871
258	V	300	Y	0.048696
258	V	355	Q	0.04867
254	I	297	H	0.048653
106	N	275	G	0.048643
375	V	422	F	0.048643
221	V	239	M	0.04864
11	L	94	Q	0.048628
53	N	85	N	0.048624
179	H	197	Q	0.048613
170	L	202	V	0.048607
406	K	430	H	0.048598
151	I	160	R	0.048586
225	L	259	R	0.048565
140	Y	244	N	0.048559
49	P	215	D	0.048549
332	L	363	K	0.048545
287	I	321	S	0.048537
198	I	334	T	0.048529
6	A	12	D	0.048515
219	V	250	A	0.048507
42	K	104	S	0.048499
55	L	369	K	0.048495
70	S	375	V	0.048481
146	P	193	S	0.048481
348	F	373	R	0.048474
167	K	291	A	0.048472
404	S	423	H	0.04847
213	T	244	N	0.048459
174	E	271	L	0.048456
399	N	411	H	0.048451
35	N	46	T	0.048444
415	V	432	A	0.048441
402	L	424	Q	0.048437
51	N	228	G	0.048436
38	V	68	K	0.048427
42	K	82	K	0.048417
394	A	407	T	0.048417
194	C	250	A	0.048393
28	V	35	N	0.048392
318	T	378	G	0.048363
391	T	410	L	0.048351
252	I	298	T	0.048346
355	Q	431	V	0.048344
7	I	64	E	0.048321
363	K	399	N	0.048321
47	V	300	Y	0.048314
257	E	282	R	0.048312
13	R	34	R	0.048311
162	P	288	G	0.048248
209	P	357	K	0.048243
126	S	252	I	0.048235
368	T	419	V	0.048234
78	M	85	N	0.048232
392	I	423	H	0.048225
252	I	303	V	0.048202
75	E	105	Q	0.048198
258	V	290	E	0.048183
64	E	257	E	0.048172
266	S	288	G	0.048163
180	L	326	I	0.048148
42	K	124	L	0.048137
264	L	287	I	0.048133
387	E	397	K	0.048129
136	S	222	A	0.048117
122	F	319	L	0.048104
259	R	335	A	0.0481
41	E	70	S	0.048098
79	V	299	A	0.048094
143	S	149	S	0.048094
312	D	402	L	0.048086
137	L	225	L	0.048085
81	E	147	H	0.048067
46	T	58	D	0.048058
267	K	336	V	0.048052
379	A	385	I	0.048049
20	L	47	V	0.048026
201	I	252	I	0.04801
112	I	160	R	0.048001
233	K	284	S	0.047983
155	N	254	I	0.047943
85	N	116	A	0.047926
252	I	259	R	0.047916
88	H	372	Y	0.047915
176	P	209	P	0.047908
320	A	335	A	0.047906
165	V	330	A	0.047905
408	I	426	S	0.047905
48	S	107	I	0.047866
225	L	338	L	0.047865
360	F	426	S	0.047857
28	V	56	V	0.047853
49	P	350	G	0.047845
94	Q	192	R	0.047833
145	D	187	G	0.047833
4	R	376	T	0.047826
322	E	411	H	0.047816
151	I	257	E	0.047806
74	L	282	R	0.047804
213	T	284	S	0.047799
78	M	358	G	0.047797
215	D	298	T	0.047793
145	D	162	P	0.047791
387	E	401	P	0.047784
84	L	281	E	0.047766
164	L	392	I	0.047763
230	S	423	H	0.047724
75	E	80	A	0.047723
22	K	64	E	0.047717
82	K	403	S	0.047705
147	H	415	V	0.047704
5	Y	200	V	0.047699
181	V	314	A	0.047695
179	H	408	I	0.047691
25	G	107	I	0.047677
152	Q	291	A	0.047672
93	I	195	T	0.04766
17	V	29	G	0.047642
185	V	415	V	0.047635
65	I	85	N	0.047634
139	Q	147	H	0.047633
5	Y	203	A	0.047631
33	T	264	L	0.047631
303	V	402	L	0.047625
241	E	271	L	0.047619
146	P	154	E	0.047612
84	L	299	A	0.047602
361	P	388	Y	0.047582
76	F	86	F	0.047579
153	K	272	T	0.047566
244	N	287	I	0.04755
233	K	274	I	0.047547
364	I	431	V	0.047538
178	H	228	G	0.047519
132	V	254	I	0.047514
123	A	152	Q	0.047498
145	D	192	R	0.047494
248	I	297	H	0.047488
201	I	234	V	0.047486
35	N	166	L	0.047485
13	R	51	N	0.047484
99	N	326	I	0.047475
253	N	308	S	0.047475
110	L	141	Y	0.047456
151	I	272	T	0.04742
31	L	55	L	0.047418
378	G	387	E	0.047397
164	L	179	H	0.047389
227	A	326	I	0.047389
76	F	423	H	0.047388
248	I	261	L	0.047377
138	Q	257	E	0.047376
[truncated: 89,806 more rows]
